# Supplementary material for: Computation of the normalized cross-correlation by fast Fourier transform
Source: PLoS One. 2018 Sep 20;13(9):e0203434. doi: 10.1371/journal.pone.0203434 (PMC6147431; doi:10.1371/journal.pone.0203434)
Supplement: S2 File — A zipped directory containing 6 files: (1)navigators.dat—1D real value measurements of length 128 samples, (2)complex_navigators.dat—1D complex value measurements of length 320 samples, (3)ncc1d.py—Python code used in the computation of 1D NCC, (4)image1.dat, (5)image2.dat—two separate 2D real value MRI images of abdomen, (6)ncc2d.py—Python code used in the computation of 2D NCC. (ZIP) [file pone.0203434.s002.zip]

Archive with 6 entries (6 files):
- S2_Fi le/complex_navigators.dat
- S2_Fi le/image1.dat
- S2_Fi le/image2.dat
- S2_Fi le/navigators.dat
- S2_Fi le/ncc1d.py
- S2_Fi le/ncc2d.py
