# Supplementary material for: Computation of the normalized cross-correlation by fast Fourier transform
Source: PLoS One. 2018 Sep 20;13(9):e0203434. doi: 10.1371/journal.pone.0203434 (PMC6147431; doi:10.1371/journal.pone.0203434)
Supplement: S2 File — A zipped directory containing 6 files: (1)navigators.dat—1D real value measurements of length 128 samples, (2)complex_navigators.dat—1D complex value measurements of length 320 samples, (3)ncc1d.py—Python code used in the computation of 1D NCC, (4)image1.dat, (5)image2.dat—two separate 2D real value MRI images of abdomen, (6)ncc2d.py—Python code used in the computation of 2D NCC. (ZIP) [file pone.0203434.s002.zip › S2_Fi le/image1.dat]

0 0 0 0 0 0 0 0 0 0 0 0 0 0 0 0 0 0 0 0 0 0 0 0 0 0 0 0 0 0 0 0 0 0 0 0 0 0 0 0 0 0 0 0 0 0 0 0 0 0 0 0 0 0 0 0 0 0 0 0 0 0 0 0 0 0 0 0 0 0 0 0 0 0 0 0 0 0 0 0 0 0 0 0 0 0 0 0 0 0 0 0 0 0 0 0 0 0 0 0 0 0 0 0 0 0 0 0 0 0 0 0 0 0 0 0 1 1 1 1 1 0 1 1 0 0 0 0 0 0 0 0 0 0 0 0 0 0 0 0 0 1 1 2 2 2 1 1 1 1 1 1 1 1 2 2 2 2 1 1 1 1 1 1 1 1 1 0 0 0 0 0 0 0 0 1 1 1 2 2 2 1 1 1 1 1 1 1 1 2 2 2 2 1 1 0 0 0 1 1 1 1 1 1 0 0 0 0 0 0 0 0 0 0 0 0 0 0 1 1 1 0 0 0 0 1 1 1 2 2 2 2 2 2 2 2 2 1 1 2 2 2 2 1 1 1 1 1 1 1 1 1 1 1 1 1 1 1 1 1 2 2 2 2 1 1 1 1 2 2 2 2 1 1 1 1 1 1 1 2 2 2 2 2 2 2 2 1 1 1 1 1 1 1 1 1 2 3 4 5 5 5 4 4 4 4 4 3 3 3 3 3 3 3 2 2 2 2 1 1 1 1 1 1 1 1 1 1 1 1 1 1 1 1 1 1 1 0 0 1 1 1 2 2 2 2 2 2 2 2 2 2 2 1 1 1 2 2 2 2 2 2 1 1 1 1 1 1 1 1 1 1 1 1 1 1 1 1 1 1 1 1 1 1 1 1 1 0 0 0 0 0 0 0 0 0 0 1 1 1 1 1 1 1 1 1 1 0 0 0 0 0 0 0 0 0 0 0 0 0 0 0 0 0 0 0 0 0 0 0 0 0 0 0 0 0 0 0 0 0 0 0 0 0 0 0 0 0 0 0 0 0 0 0 0 0 0 0 0 0 0 0 0 0 0 0 0 0 0 0 0 0 0 0 0 0 0 0 0 0 0 0 0 0 0 0 0 0 0 0 0 0 0 0 0 0 0 0 0 0 0 0 0 0 0 0 0 0 0 0 0 0
0 0 0 0 0 0 0 0 0 0 0 0 0 0 0 0 0 0 0 0 0 0 0 0 0 0 0 0 0 0 0 0 0 0 0 0 0 0 0 0 0 0 0 0 0 0 0 0 0 0 0 0 0 0 0 0 0 0 0 0 0 0 0 0 0 0 0 0 0 0 0 0 0 0 0 0 0 0 0 0 0 0 0 0 0 0 0 0 0 0 0 0 0 0 0 0 0 0 0 0 0 0 0 0 0 0 0 1 1 1 1 1 1 0 1 1 1 1 1 1 1 1 1 1 1 1 1 1 0 0 0 0 0 0 0 0 0 0 1 1 1 1 1 1 1 1 1 1 1 1 1 1 1 1 1 1 1 2 2 2 2 2 2 2 2 2 2 2 2 2 2 2 2 2 2 3 3 3 3 4 4 4 3 3 3 3 3 4 4 4 4 4 3 2 1 1 1 2 2 2 2 1 1 1 1 1 1 1 1 1 1 1 1 1 1 1 1 1 1 1 1 0 0 0 0 1 2 2 2 3 3 3 3 3 2 2 2 2 2 2 3 2 2 2 2 1 1 1 2 2 2 1 2 2 2 2 2 2 2 2 2 3 3 3 2 2 2 2 2 2 3 2 2 2 2 2 2 2 2 2 2 2 2 3 3 3 3 3 2 2 2 2 2 2 1 1 3 5 7 8 8 7 7 7 6 6 5 5 5 5 5 5 4 4 4 4 3 3 2 2 2 2 2 1 1 1 1 1 1 1 1 1 1 1 1 1 1 1 1 2 2 3 3 4 4 3 3 3 3 3 4 4 3 3 3 3 3 3 4 3 3 3 3 3 3 3 3 3 3 3 2 2 2 2 2 2 3 2 2 2 2 2 2 2 2 2 2 1 1 1 1 0 0 0 0 0 1 1 2 3 3 3 3 3 3 3 2 1 0 0 1 1 1 0 0 0 0 0 0 0 0 0 0 0 0 0 0 0 0 0 0 0 0 0 0 0 0 0 0 0 0 0 0 0 0 0 0 0 0 0 0 0 0 0 0 0 0 0 0 0 0 0 0 0 0 0 0 0 0 0 0 0 0 0 0 0 0 0 0 0 0 0 0 0 0 0 0 0 0 0 0 0 0 0 0 0 0 0 0 0 0 0 0 0 0 0 0 0 0 0 0 0
0 0 0 0 0 0 0 0 0 0 0 0 0 0 0 0 0 0 0 0 0 0 0 0 0 0 0 0 0 0 0 0 0 0 0 0 0 0 0 0 0 0 0 0 0 0 0 0 0 0 0 0 0 0 0 0 0 0 0 0 0 0 0 0 0 0 0 0 0 0 0 0 0 1 1 1 1 1 1 1 1 1 2 2 3 2 2 2 1 1 1 1 2 2 2 2 2 3 3 3 3 2 2 2 3 4 4 5 4 4 4 4 4 3 3 3 3 3 3 3 3 3 3 3 3 2 2 1 1 1 1 1 1 1 1 1 1 1 2 2 2 2 2 3 3 3 3 3 3 3 2 2 2 2 2 3 3 3 3 4 4 4 4 4 4 4 4 4 4 4 3 3 4 4 4 5 5 5 6 6 6 6 6 5 5 5 5 6 6 5 5 4 3 2 1 1 2 3 3 3 2 1 1 1 1 1 1 1 1 1 1 1 1 1 1 2 2 2 1 1 0 0 0 1 1 2 3 3 3 3 3 3 3 3 3 3 3 3 3 3 3 3 3 2 2 2 2 2 2 2 2 2 2 2 2 2 2 2 2 2 2 3 3 3 3 2 2 2 2 3 3 3 3 2 2 2 2 2 3 3 3 3 3 4 4 4 4 4 4 4 4 3 3 3 2 2 4 6 9 10 10 10 9 9 8 8 7 7 6 6 6 6 6 6 6 5 5 4 3 2 2 2 2 2 2 2 2 2 2 2 2 1 1 1 1 2 2 2 2 2 3 4 4 5 5 4 4 4 4 4 5 5 5 5 4 4 4 5 5 5 5 5 4 5 5 5 5 5 4 4 4 3 3 3 4 4 4 4 4 4 3 3 4 4 4 4 3 2 2 1 1 1 0 0 0 1 1 2 3 4 4 4 5 5 6 6 5 3 0 1 1 2 1 1 0 0 0 0 0 0 0 0 0 0 0 0 0 0 0 0 0 0 0 0 0 0 0 0 0 0 0 0 0 0 0 0 0 0 0 0 0 0 0 0 0 0 0 0 0 0 0 0 0 0 0 0 0 0 0 0 0 0 0 0 0 0 0 0 0 0 0 0 0 0 0 0 0 0 0 0 0 0 0 0 0 0 0 0 0 0 0 0 0 0 0 0 0 0 0 0 0 0
0 0 0 0 0 0 0 0 0 0 0 0 0 0 0 0 0 0 0 0 0 0 0 0 0 0 0 0 0 0 0 0 0 0 0 0 0 0 0 0 0 0 0 0 0 0 0 0 0 0 0 1 1 1 2 2 2 3 3 4 4 4 4 4 4 5 5 5 5 4 4 5 5 5 5 5 5 5 5 5 5 5 6 7 7 7 5 4 3 2 2 3 3 3 3 3 4 5 5 5 4 4 4 5 6 7 7 7 7 6 6 6 6 6 6 6 6 6 6 6 6 6 6 5 4 3 2 2 2 2 2 2 2 2 2 2 2 2 3 3 4 4 4 4 5 5 5 5 5 4 4 3 3 3 4 4 4 4 4 4 5 6 6 6 6 6 6 5 5 4 4 4 5 5 6 7 7 8 8 8 9 9 9 8 8 8 7 7 7 7 6 5 4 2 1 2 3 4 4 3 2 2 2 2 2 2 2 2 2 2 2 2 1 2 2 3 3 3 2 1 1 1 1 1 2 3 4 4 4 4 4 4 4 4 4 4 4 4 3 3 3 3 2 2 2 1 1 2 2 2 1 1 2 2 2 2 2 1 1 2 2 2 2 2 2 2 2 2 2 2 2 2 2 2 2 2 2 2 3 3 3 4 4 4 5 5 5 5 5 5 5 4 4 3 2 1 4 7 10 12 12 12 11 10 10 10 9 8 8 7 6 7 7 7 7 7 6 4 3 2 2 2 3 3 3 2 2 2 2 2 2 2 2 2 2 2 2 2 2 3 3 4 5 5 5 5 5 5 5 5 5 6 6 6 6 6 6 6 6 6 6 6 6 6 7 7 7 6 6 5 5 5 5 5 5 6 6 6 6 5 5 5 6 6 6 5 4 3 2 1 1 1 1 1 1 1 2 4 5 6 6 6 6 8 8 8 7 4 1 1 2 2 2 1 0 0 0 0 0 0 0 0 0 0 0 0 0 0 0 0 0 0 0 0 0 0 0 0 0 0 0 0 0 0 0 0 0 0 0 0 0 0 0 0 0 0 0 0 0 0 0 0 0 0 0 0 0 0 0 0 0 0 0 0 0 0 0 0 0 0 0 0 0 0 0 0 0 0 0 0 0 0 0 0 0 0 0 0 0 0 0 0 0 0 0 0 0 0 0 0 0 0
0 0 0 0 0 0 0 0 0 0 0 0 0 0 0 0 0 0 0 0 0 0 0 0 0 0 0 0 0 0 0 0 0 0 0 0 0 0 0 0 0 0 0 1 1 1 1 1 1 1 1 2 3 4 4 5 5 5 6 7 7 8 8 7 8 8 8 9 8 8 8 8 8 8 9 9 9 9 8 8 8 8 9 10 10 9 8 6 4 4 4 4 4 5 5 5 6 7 7 7 6 6 6 7 9 10 10 10 10 9 8 8 8 8 8 8 8 8 8 8 9 9 8 8 7 5 4 3 2 2 2 2 2 2 2 3 4 5 5 6 6 6 6 6 6 6 7 6 6 5 5 4 4 5 5 6 5 5 5 5 6 7 8 8 8 8 7 6 5 4 4 5 6 7 8 9 9 10 10 10 11 12 12 11 11 10 9 9 8 8 7 6 4 3 2 2 3 4 4 4 3 3 3 3 4 4 4 4 4 4 3 3 3 3 3 4 4 4 3 2 1 1 1 1 3 4 5 5 5 4 4 4 4 4 4 4 4 4 4 3 3 2 2 1 1 1 1 1 1 1 1 1 1 1 1 1 1 1 1 1 1 1 1 1 1 1 1 1 2 1 1 1 1 1 1 1 1 2 2 3 3 3 4 4 4 5 5 5 5 5 5 5 4 4 2 1 4 8 12 13 14 13 13 12 12 11 11 10 9 8 7 7 7 8 8 7 6 5 3 2 2 3 3 3 3 3 3 2 2 2 2 2 2 2 2 3 3 3 2 2 2 3 4 5 5 6 6 6 5 5 5 5 6 7 7 8 8 8 8 7 7 7 7 7 7 7 7 7 6 6 7 7 7 7 7 8 8 8 7 7 7 7 8 8 8 7 5 4 2 2 2 2 2 2 2 2 3 5 7 8 8 8 9 10 11 11 9 6 2 1 3 3 3 2 1 0 0 0 0 0 0 0 0 0 0 0 0 0 0 0 0 0 0 0 0 0 0 0 0 0 0 0 0 0 0 0 0 0 0 0 0 0 0 0 0 0 0 0 0 0 0 0 0 0 0 0 0 0 0 0 0 0 0 0 0 0 0 0 0 0 0 0 0 0 0 0 0 0 0 0 0 0 0 0 0 0 0 0 0 0 0 0 0 0 0 0 0 0 0 0 0 0
0 0 0 0 0 0 0 0 0 0 0 0 0 0 0 0 0 0 0 0 0 0 0 0 0 0 0 0 0 0 0 0 0 0 0 0 0 0 0 1 1 0 0 1 2 2 2 2 1 2 3 4 5 6 7 8 8 8 9 10 11 12 12 12 12 12 12 12 13 12 12 12 12 12 12 13 13 13 12 12 11 12 13 13 13 12 10 8 7 6 5 5 6 7 7 8 9 9 10 9 9 9 9 10 11 13 13 13 13 11 10 10 10 10 10 10 10 10 10 11 11 11 11 10 9 7 6 4 4 3 2 2 1 1 2 4 5 7 8 8 8 8 7 7 7 8 8 7 7 6 6 5 6 6 7 7 7 6 5 5 6 7 9 10 10 9 8 6 5 4 5 6 8 10 11 11 11 11 11 12 13 13 13 13 12 11 10 10 9 9 8 6 5 3 3 3 3 4 4 4 4 5 5 5 5 5 5 5 5 5 5 5 4 4 4 4 4 4 3 2 1 0 0 1 3 4 5 6 6 5 5 5 5 5 5 4 4 4 3 3 2 1 1 1 1 1 2 2 1 1 1 1 1 1 0 0 1 1 1 1 1 1 1 1 1 0 1 1 1 1 1 0 0 0 0 1 1 2 2 2 3 3 3 4 4 3 3 4 4 4 5 5 5 4 3 1 3 8 13 15 16 15 14 13 13 13 12 11 10 9 8 7 8 8 8 8 7 5 3 3 3 3 3 3 3 3 3 2 2 2 2 2 2 2 2 3 3 3 3 2 2 2 3 4 5 6 6 6 5 5 5 5 6 7 8 9 9 9 8 8 8 7 7 7 7 7 7 7 7 8 9 9 9 9 9 9 9 9 9 8 8 9 9 10 10 8 6 4 3 3 3 3 2 2 2 2 3 6 8 9 10 10 11 12 13 14 12 9 4 3 4 5 4 3 2 1 0 0 1 1 1 0 0 0 0 0 1 1 1 0 1 0 0 0 0 0 0 0 0 0 0 0 0 0 0 0 0 0 0 0 0 0 0 0 0 0 0 0 0 0 0 0 0 0 1 1 0 0 0 0 0 0 0 0 0 0 0 0 0 0 0 0 0 0 1 0 0 0 0 0 0 0 0 0 0 0 0 0 0 0 0 0 0 0 0 0 0 0 0 0 0 0
0 0 0 0 0 0 0 0 0 0 0 0 0 0 0 0 0 0 0 0 0 0 0 0 0 0 0 0 0 0 0 0 0 1 1 0 0 0 1 2 2 1 0 2 3 3 3 3 2 2 4 6 8 9 11 12 13 12 12 13 13 15 17 17 17 16 15 15 16 16 16 15 15 15 16 16 17 16 15 15 15 15 16 17 17 15 13 11 9 7 7 6 7 8 9 10 11 12 12 12 12 12 12 13 14 15 16 16 15 14 13 12 12 12 12 12 11 12 12 12 13 13 13 12 11 10 8 7 5 4 3 2 1 2 3 5 7 9 10 10 10 9 9 8 8 8 9 9 8 8 7 7 7 7 8 8 8 7 6 5 6 7 9 10 10 9 8 6 5 5 6 8 10 12 13 13 13 13 13 13 14 14 14 13 12 12 11 11 10 9 8 7 5 4 4 4 4 4 4 5 5 5 6 6 6 6 6 6 6 6 6 6 5 5 5 4 4 3 2 1 1 0 0 0 2 3 4 5 5 5 5 5 5 4 4 3 3 3 3 2 1 1 1 1 2 2 2 2 2 2 1 1 1 1 1 2 2 2 2 2 2 2 2 2 1 1 1 2 2 1 1 1 1 1 1 1 1 1 1 2 2 3 3 3 3 3 3 3 4 5 5 6 5 5 3 1 3 8 13 16 18 17 16 15 14 13 13 12 11 10 9 8 9 9 9 8 7 5 3 3 3 3 3 3 3 3 3 3 2 2 2 2 2 2 3 3 4 4 3 3 2 2 3 4 5 6 6 6 5 4 4 5 6 7 8 9 9 9 8 8 8 8 7 7 7 7 7 8 9 10 11 12 12 11 10 9 9 9 9 9 9 10 11 11 10 9 6 4 3 3 3 3 2 2 2 2 3 6 9 11 12 13 13 14 16 17 16 12 7 4 5 6 5 4 3 1 0 1 1 2 1 0 0 0 1 1 1 1 1 1 1 1 0 0 0 0 0 0 1 1 1 1 0 0 1 1 1 0 0 1 1 1 1 0 0 1 1 1 0 0 0 0 0 0 0 0 0 0 1 1 1 1 0 1 1 0 0 0 0 0 0 0 0 0 1 0 0 0 0 0 0 0 0 0 0 0 0 0 0 0 0 0 0 0 0 0 0 0 0 0 0 0
0 0 0 0 0 0 0 0 0 0 0 0 0 0 0 0 0 0 0 0 0 0 0 0 0 0 0 0 0 0 1 0 0 1 1 0 0 1 3 3 2 1 1 3 5 5 5 4 2 3 6 8 10 12 14 16 17 16 15 15 16 19 21 22 21 20 19 18 18 19 19 19 19 19 20 21 20 20 18 18 18 19 20 20 20 18 16 13 11 9 7 7 8 9 11 13 13 14 14 14 14 14 14 15 17 18 19 19 18 16 15 14 14 14 14 13 13 13 13 13 13 14 13 13 12 11 10 8 7 6 4 3 3 3 4 6 8 10 11 11 11 10 10 10 9 9 9 10 10 10 9 8 8 8 8 8 7 6 5 5 5 6 8 9 10 9 9 8 7 7 8 10 12 14 14 15 14 14 15 15 15 14 13 13 12 11 11 11 11 10 9 7 5 5 5 5 6 5 5 5 5 6 6 7 7 7 6 6 6 6 6 6 6 5 5 4 3 2 2 1 1 1 1 1 2 3 3 3 3 3 3 3 3 2 2 2 2 2 2 2 1 2 2 2 2 2 2 2 2 2 2 1 1 2 2 2 3 3 3 3 3 3 3 3 2 2 2 2 2 3 3 3 2 2 2 2 2 2 2 2 2 2 3 3 4 4 4 4 5 5 5 5 5 4 3 2 3 7 12 16 18 19 18 16 15 14 13 13 12 11 10 9 9 10 9 8 7 5 3 3 3 3 3 2 3 3 3 3 2 2 2 2 2 2 3 4 4 4 3 3 2 3 3 4 5 6 6 5 4 3 3 4 5 6 7 7 7 8 8 8 8 8 8 7 7 7 7 9 11 13 14 14 13 12 11 10 10 10 10 10 11 12 12 11 10 8 6 4 4 3 3 3 3 2 2 2 4 6 9 12 14 14 15 16 18 19 18 15 9 5 5 6 6 5 3 2 1 1 1 2 1 0 1 1 2 1 1 1 1 1 1 0 0 1 1 1 1 1 1 1 1 1 1 1 1 1 1 0 0 1 1 1 1 1 1 1 1 1 0 0 1 1 1 0 0 0 0 0 1 1 1 1 1 1 1 0 0 0 0 1 1 1 1 0 0 0 0 0 0 0 0 0 0 0 0 0 0 0 0 0 0 0 0 0 0 0 0 0 0 0 0 0
0 0 0 0 0 0 0 0 0 0 0 0 0 0 0 0 0 0 0 0 0 0 0 0 0 0 0 0 0 0 1 1 1 1 1 1 1 2 3 4 3 1 1 4 6 8 8 7 4 3 6 9 12 14 17 20 21 20 18 17 19 21 24 25 25 23 22 21 21 21 21 21 22 23 24 24 24 23 21 20 21 22 23 23 23 21 19 16 13 10 8 7 8 10 13 14 16 16 17 16 16 16 17 18 20 21 21 20 19 17 16 16 16 16 16 15 14 14 14 14 14 14 14 14 13 12 11 10 8 7 6 5 4 5 6 7 9 10 11 12 12 12 11 11 10 10 9 10 11 11 11 10 8 7 7 6 6 5 5 4 5 6 7 8 9 10 10 9 9 9 10 12 13 14 15 15 15 16 16 17 16 15 13 11 10 10 11 11 11 11 9 7 6 6 7 7 7 7 6 6 6 6 6 7 7 7 7 6 6 5 5 5 5 5 5 4 3 2 1 1 1 2 2 2 3 3 3 3 2 2 1 1 1 2 2 3 3 3 2 2 2 2 2 2 2 2 2 2 3 3 2 2 2 2 2 2 3 3 3 3 3 3 3 2 2 2 2 3 3 4 4 4 3 3 3 2 2 3 3 2 2 1 2 2 3 4 4 5 5 5 5 4 3 3 2 1 2 6 10 15 18 19 19 17 16 15 14 13 13 12 11 10 10 10 9 8 7 5 3 3 3 2 2 2 3 3 3 3 3 2 2 2 2 2 3 3 3 3 3 3 2 2 3 4 4 5 5 4 4 3 3 4 4 4 5 5 6 6 7 8 8 8 8 7 7 7 8 9 12 14 15 15 14 13 11 11 10 10 11 12 13 13 13 11 10 7 6 4 4 4 4 4 4 3 3 3 4 7 10 13 15 16 16 17 19 20 20 17 12 6 5 7 7 5 3 2 0 0 1 1 1 1 1 1 1 1 1 1 1 1 1 0 1 1 2 2 1 1 1 1 1 1 1 1 1 1 1 1 1 1 1 1 1 1 1 1 1 1 1 1 1 1 0 0 1 1 1 1 1 1 1 1 1 1 1 1 1 0 0 1 1 1 1 0 0 0 0 0 0 0 0 0 0 0 0 0 0 0 0 0 0 0 0 0 0 0 0 0 0 0 0 0
0 0 0 0 0 0 0 0 0 0 0 0 0 0 0 0 0 0 0 0 0 0 0 0 0 0 0 0 0 0 1 1 2 2 2 2 1 2 4 5 5 2 0 3 6 9 10 9 6 4 7 10 13 16 20 23 24 24 21 20 20 23 26 27 27 26 25 24 24 24 24 24 24 26 26 27 26 25 23 22 24 26 27 27 25 23 20 17 14 11 9 8 10 12 14 17 18 18 18 17 17 17 18 20 22 23 23 21 19 17 16 16 17 17 17 16 15 14 14 14 15 15 15 15 13 12 11 10 9 8 7 5 5 5 6 7 9 10 12 12 12 12 12 12 11 10 10 10 10 11 11 10 8 7 5 4 4 3 3 4 4 6 7 9 10 11 11 10 10 10 11 13 13 14 15 15 16 16 17 17 16 14 12 10 10 10 10 11 11 11 9 7 7 7 7 8 8 8 7 7 6 6 7 7 7 8 8 7 7 6 6 5 5 5 5 5 3 2 1 1 2 2 2 2 3 3 3 3 2 2 2 2 2 3 3 3 3 3 3 2 2 2 2 2 2 2 2 2 3 3 2 2 2 2 2 2 2 3 3 3 3 2 2 2 2 2 2 3 3 4 4 3 3 2 2 2 2 3 3 3 3 2 2 1 1 2 3 4 4 4 3 1 1 1 1 1 2 4 9 13 16 18 18 17 16 15 15 14 13 13 11 11 10 10 9 8 6 5 4 3 2 2 2 2 3 4 4 4 3 3 2 2 2 2 2 2 2 2 3 2 2 2 2 3 3 4 4 4 3 3 4 4 4 4 4 4 5 5 6 7 7 8 8 8 7 7 7 9 11 13 15 15 14 13 12 11 11 10 11 12 13 13 13 12 9 7 5 4 4 4 5 5 5 5 4 4 5 7 10 13 15 17 17 18 19 20 21 19 13 7 4 6 7 5 3 2 1 1 1 1 1 0 0 1 1 1 1 1 0 0 1 1 1 1 2 2 1 1 1 1 1 1 1 1 1 1 1 2 2 1 1 1 1 1 0 0 1 1 1 1 1 1 1 1 1 1 1 1 1 1 1 1 1 1 1 1 1 1 0 1 1 1 1 1 0 0 0 0 0 0 0 0 0 0 0 0 0 0 0 0 0 0 0 0 0 0 0 0 0 0 0 0
0 0 0 0 0 0 0 0 0 0 0 0 0 0 0 0 0 0 0 0 0 0 0 0 0 0 0 0 0 0 0 1 2 3 3 2 2 2 3 5 6 5 2 2 5 8 10 10 7 4 7 11 14 17 21 24 26 26 24 22 22 25 27 29 29 28 27 26 26 26 26 26 26 27 28 28 27 26 24 24 26 28 30 29 27 24 20 16 14 12 10 10 11 14 16 19 20 20 19 18 17 17 18 20 23 24 24 22 20 17 16 16 17 17 17 16 15 14 14 14 15 15 15 15 13 12 10 10 9 9 8 6 5 5 6 7 9 11 12 13 13 13 13 12 12 11 11 10 10 10 10 10 8 6 5 3 3 2 1 2 4 5 8 10 11 12 12 11 11 11 12 13 13 14 14 15 16 17 17 17 16 14 11 9 8 8 9 10 10 10 9 8 7 7 7 7 7 7 7 7 7 8 8 8 8 8 8 8 7 7 6 6 6 6 5 4 3 2 1 1 1 1 2 2 3 3 3 3 2 2 2 2 3 3 4 4 4 3 3 3 2 2 2 2 2 2 2 2 3 3 3 2 2 2 3 2 2 2 3 3 3 3 2 2 2 2 3 3 3 3 3 2 2 1 1 1 2 2 3 4 4 3 3 3 3 3 2 2 2 1 1 1 2 2 2 2 2 4 7 12 15 17 18 17 16 15 15 14 13 13 11 10 10 9 9 7 6 5 4 3 2 1 1 2 3 4 4 4 4 3 3 3 3 2 2 2 2 2 2 2 2 2 3 3 3 3 3 3 3 3 3 4 4 4 3 3 4 5 5 6 6 7 7 7 7 6 6 8 10 12 13 13 13 12 11 10 9 9 9 11 12 13 12 11 8 6 4 3 3 4 5 6 6 5 5 5 6 7 10 13 15 17 18 18 19 21 22 21 16 9 3 5 6 4 3 2 1 1 1 2 1 1 1 1 1 1 1 1 0 1 2 2 1 1 2 2 1 1 1 1 1 1 1 1 1 1 1 1 1 1 1 1 2 1 1 1 2 2 2 1 1 1 1 0 1 1 2 2 1 1 1 0 0 1 1 1 1 1 1 1 1 2 1 1 0 0 0 0 0 0 0 0 0 0 0 0 0 0 0 0 0 0 0 0 0 0 0 0 0 0 0 0
0 0 0 0 0 0 0 0 0 0 0 0 0 0 0 0 0 0 0 0 0 0 0 0 0 0 0 0 0 0 0 0 2 3 3 2 1 1 2 4 5 5 3 1 4 8 10 10 7 4 5 11 15 18 21 25 27 27 26 24 24 25 28 30 31 30 28 27 26 26 26 26 27 28 29 29 29 27 25 25 27 29 30 30 27 24 19 16 13 12 11 11 13 15 18 20 22 22 21 19 17 18 19 21 23 24 24 22 20 18 17 16 17 17 17 16 15 14 13 13 14 14 15 14 13 11 10 9 10 10 9 8 6 5 5 7 8 10 12 13 13 12 12 11 12 12 12 11 10 10 9 9 8 6 5 3 3 2 1 1 3 5 7 10 11 12 13 12 12 11 12 12 13 13 14 14 15 16 17 17 15 13 10 8 7 7 7 8 8 9 8 8 7 7 6 6 6 5 6 7 8 8 9 9 9 9 9 8 8 7 7 6 6 5 5 3 2 1 1 1 1 1 1 2 3 4 4 3 3 3 3 3 3 3 4 4 4 3 3 3 3 3 3 3 3 3 3 3 3 3 3 3 3 3 3 3 3 3 3 3 3 3 3 2 2 2 3 3 3 3 2 1 1 1 1 2 2 2 3 4 4 4 4 4 4 4 3 3 2 2 2 2 2 2 2 2 2 3 6 11 14 17 17 17 16 15 14 13 13 12 11 10 10 9 9 7 6 4 4 3 2 1 1 2 2 3 3 3 3 4 4 4 4 3 3 3 3 3 3 2 2 2 3 3 3 2 2 2 2 2 2 3 4 3 3 3 4 4 4 4 4 5 5 6 6 6 6 7 8 10 11 12 11 10 9 7 6 6 6 8 9 10 10 9 6 4 3 3 3 4 5 5 5 4 5 6 6 7 9 11 14 17 19 19 20 22 23 23 18 11 4 3 5 4 2 2 1 1 2 2 2 1 1 1 0 0 1 0 0 1 2 2 1 1 1 1 0 1 1 1 1 1 1 1 1 1 0 0 1 1 1 2 2 2 2 2 2 2 2 1 1 1 1 1 1 2 2 2 1 1 1 1 1 1 1 1 1 1 1 2 2 2 2 2 0 0 0 0 0 0 0 0 0 0 0 0 0 0 0 0 0 0 0 0 0 0 0 0 0 0 0 0
0 0 0 0 0 0 0 0 0 0 0 0 0 0 0 0 0 0 0 0 0 0 0 0 0 0 0 0 0 0 0 0 0 2 3 3 2 2 2 3 4 4 2 1 4 7 9 10 8 4 4 9 14 18 21 25 27 28 26 25 24 25 27 30 31 31 29 28 26 26 26 26 27 28 29 29 29 28 26 26 28 29 30 29 26 22 18 15 13 12 12 12 13 16 19 21 23 23 21 20 18 19 21 23 24 25 24 22 20 18 17 16 16 16 15 15 14 14 13 13 13 13 14 13 13 11 10 10 10 11 11 9 7 6 6 7 8 10 11 12 11 10 10 9 10 11 11 11 10 9 8 8 7 6 5 4 3 3 2 2 3 4 6 9 11 12 13 13 12 12 12 12 13 13 13 14 15 16 17 16 14 12 10 7 6 5 6 7 8 9 9 9 9 8 7 6 5 5 5 7 8 9 9 9 9 9 9 8 8 7 7 6 5 5 4 3 2 1 1 1 0 0 1 3 4 4 4 4 4 4 4 4 3 3 3 3 3 3 3 3 3 3 3 3 4 4 4 3 3 3 3 3 4 4 3 3 3 3 3 4 4 4 3 3 2 2 3 3 3 3 2 1 1 2 2 3 3 3 3 3 3 3 3 3 3 4 4 4 3 3 2 2 2 2 2 1 1 3 6 10 14 17 18 17 16 14 13 12 11 11 10 10 10 10 9 7 5 4 3 3 2 2 3 3 3 2 2 3 3 3 4 4 3 3 3 3 3 3 3 3 3 3 3 3 2 2 1 1 1 1 2 3 3 3 2 2 3 3 3 3 3 3 3 4 4 5 5 6 7 8 9 9 9 8 6 5 4 4 4 6 7 9 8 6 4 2 2 3 4 4 4 3 3 3 4 6 6 7 7 10 13 16 19 20 21 23 24 24 21 14 7 4 5 5 3 1 1 1 2 2 2 1 1 1 0 0 0 1 1 1 1 1 0 1 1 1 0 1 1 2 2 1 2 2 2 1 1 1 1 1 1 1 1 2 2 1 1 1 1 1 1 1 1 1 2 2 2 2 2 1 1 1 2 2 1 1 1 1 2 2 2 3 2 2 0 0 0 0 0 0 0 0 0 0 0 0 0 0 0 0 0 0 0 0 0 0 0 0 0 0 0 0
0 0 0 0 0 0 0 0 0 0 0 0 0 0 0 0 0 0 0 0 0 0 0 0 0 0 0 0 0 0 0 1 0 0 1 2 2 1 1 3 4 4 2 2 4 6 8 9 9 5 3 8 12 16 20 24 26 28 27 26 24 24 26 28 30 31 30 28 26 26 26 27 28 29 29 29 29 28 27 27 29 30 30 29 26 22 17 14 12 12 12 13 15 17 19 22 23 23 21 19 19 20 23 25 26 25 23 21 18 17 16 16 16 15 14 14 13 13 13 13 13 13 13 13 13 12 11 11 11 11 11 10 9 7 7 7 8 9 10 10 9 9 8 7 8 8 9 9 9 8 8 7 6 6 5 4 4 3 2 2 3 5 6 8 10 12 13 13 12 12 12 12 12 12 13 13 14 16 16 16 14 12 9 7 6 6 7 8 9 10 10 11 10 10 9 7 6 6 7 8 9 10 10 10 9 8 8 8 7 7 7 6 5 4 4 3 2 2 1 0 1 1 2 3 4 5 5 5 4 4 4 4 4 3 3 3 3 2 2 2 2 3 3 3 4 4 4 3 3 3 3 3 4 4 4 3 3 3 3 3 4 4 3 3 2 2 3 3 3 3 2 1 1 2 3 3 3 3 3 3 3 3 3 3 3 3 3 3 3 2 2 2 3 2 2 2 2 3 5 10 14 17 18 17 16 13 12 11 11 10 10 10 10 9 8 6 4 3 3 2 3 3 4 4 3 3 2 3 3 3 3 3 2 3 3 3 3 3 3 3 3 3 3 3 2 2 2 2 2 3 3 3 3 2 1 2 2 3 3 3 3 3 3 3 3 3 4 5 5 6 7 7 7 5 4 3 3 3 4 6 7 8 7 5 3 2 3 4 5 4 3 2 2 3 5 6 7 6 6 8 12 16 19 20 22 23 25 25 23 17 10 5 5 5 4 2 1 1 1 2 1 1 1 1 1 0 1 1 1 1 1 1 1 1 1 1 1 1 1 1 2 2 2 2 1 1 1 2 2 1 1 0 0 1 1 1 1 1 1 1 1 1 1 1 2 2 2 1 1 1 1 1 2 2 2 2 2 2 2 1 2 2 2 1 0 0 0 0 0 0 0 0 0 0 0 0 0 0 0 0 0 0 0 0 0 0 0 0 0 0 0 0
0 0 0 0 0 0 0 0 0 0 0 0 0 0 0 0 0 0 0 0 0 0 0 0 0 0 0 0 0 0 0 1 1 1 0 1 2 2 0 2 4 5 4 2 2 5 6 8 8 6 4 6 10 13 17 22 26 27 28 26 25 24 26 28 30 31 30 29 28 27 28 29 30 30 30 30 29 27 27 28 29 31 31 29 26 22 18 14 12 12 12 13 16 18 21 23 25 24 22 19 18 20 23 26 26 26 23 19 17 16 16 16 15 14 13 13 13 12 12 12 12 12 12 13 13 13 13 12 11 10 10 9 8 8 8 8 8 8 8 8 8 8 7 6 6 7 7 8 8 8 7 7 6 5 4 4 3 3 3 3 4 5 6 8 9 11 12 12 12 12 13 13 13 13 13 13 15 16 16 15 13 11 8 7 7 7 8 9 10 11 11 12 12 11 10 8 8 8 9 10 11 11 10 9 8 8 7 7 7 7 7 6 5 4 3 3 3 3 2 1 2 2 3 4 5 5 5 4 4 3 3 3 3 3 3 3 3 2 2 2 1 2 2 3 3 3 3 3 2 2 2 3 3 4 4 3 3 3 3 3 4 4 3 3 3 2 3 3 4 3 3 2 1 2 2 3 3 3 3 3 3 3 3 2 3 3 3 3 3 2 2 3 3 3 2 2 2 2 5 9 13 17 18 17 16 13 12 11 11 11 11 11 10 9 7 5 3 3 3 3 3 4 4 4 3 3 3 3 3 3 2 2 2 2 2 2 2 3 3 3 3 3 3 3 3 3 3 4 4 4 3 3 2 1 1 2 3 3 3 3 3 3 3 3 3 3 3 3 3 4 5 6 5 4 3 3 4 4 5 6 7 7 6 4 3 3 3 4 5 4 3 2 3 4 6 7 7 6 6 8 11 15 19 21 22 23 25 26 25 19 11 5 5 6 5 3 1 1 2 2 1 1 1 1 2 1 1 1 1 1 1 1 1 1 1 1 1 1 1 1 1 1 1 1 1 1 2 1 1 1 1 1 1 1 1 1 1 0 1 1 1 1 0 0 1 1 1 1 1 1 1 1 2 2 2 2 2 2 2 2 2 2 2 0 0 0 0 0 0 0 0 0 0 0 0 0 0 0 0 0 0 0 0 0 0 0 0 0 0 0 0 0
0 0 0 0 0 0 0 0 0 0 0 0 0 0 0 0 0 0 0 0 0 0 0 0 0 0 0 0 0 0 0 0 1 1 1 1 3 3 2 2 3 5 4 2 1 3 5 7 8 7 5 5 8 12 15 19 23 26 28 27 26 26 26 28 31 32 31 30 29 29 29 30 31 31 31 30 28 27 27 27 29 31 31 29 26 22 17 14 13 13 13 15 17 20 23 25 26 26 23 20 19 20 22 25 26 25 22 18 16 14 15 15 15 14 13 12 12 11 11 10 10 10 11 12 13 13 13 13 11 10 9 9 8 8 8 8 8 8 7 8 8 7 7 6 6 6 6 7 7 7 7 7 6 5 5 4 3 3 3 3 4 6 7 8 9 10 11 11 12 12 12 13 13 13 14 14 15 16 16 14 13 10 7 6 7 9 10 11 11 11 12 12 12 12 10 9 9 9 10 11 11 11 10 9 8 7 7 7 7 7 7 6 5 4 4 4 4 3 2 2 2 2 3 3 4 5 5 4 3 2 2 2 2 3 3 3 3 3 2 2 1 1 2 2 3 3 3 3 2 2 2 2 3 3 3 3 3 3 3 3 3 3 3 3 3 3 3 3 3 3 2 2 1 1 2 2 3 3 4 4 4 3 3 3 2 2 3 3 3 3 3 3 3 3 3 2 2 2 4 8 12 15 17 17 16 13 12 11 11 11 11 11 10 9 7 5 3 3 3 3 4 4 4 3 3 2 2 2 3 2 2 2 2 2 2 2 2 2 3 3 3 3 3 3 3 3 4 4 4 4 3 2 1 1 2 3 4 4 4 3 3 3 3 3 3 3 3 2 2 3 4 4 4 3 4 4 4 4 5 6 6 6 5 4 3 3 3 4 5 4 3 3 4 5 6 7 7 6 6 8 12 16 19 21 21 23 26 27 26 20 12 5 4 6 5 3 2 1 1 1 1 1 1 2 2 1 1 1 1 1 1 1 2 2 1 1 1 1 1 1 1 1 1 0 1 2 1 1 0 1 1 1 1 1 1 1 1 1 1 1 1 1 1 1 1 1 1 0 1 1 1 1 2 2 2 1 1 1 2 2 3 2 2 0 0 0 0 0 0 0 0 0 0 0 0 0 0 0 0 0 0 0 0 0 0 0 0 0 0 0 0 0
0 0 0 0 0 0 0 0 0 0 0 0 0 0 0 0 0 0 0 0 0 0 0 0 0 0 0 0 0 0 0 0 1 1 1 1 2 2 2 2 3 4 4 2 1 2 5 7 8 7 6 5 7 9 13 16 20 25 27 27 26 26 27 29 32 33 32 31 29 29 29 30 31 31 31 30 29 27 27 27 29 30 31 30 26 21 17 14 13 13 15 17 19 21 23 26 27 26 24 21 20 21 23 25 26 25 21 18 15 14 14 14 15 14 13 12 11 10 9 8 7 8 9 11 13 13 13 13 12 11 10 9 9 8 8 8 7 7 7 7 7 8 7 7 6 6 6 7 7 8 8 7 6 6 5 5 4 3 3 3 4 6 7 9 9 10 11 11 11 11 12 12 13 14 15 15 15 15 15 13 11 9 6 7 8 11 12 12 12 12 12 12 12 12 11 10 9 10 10 11 11 11 10 9 8 7 7 7 7 7 6 6 6 5 5 4 3 2 1 2 2 2 2 3 3 4 4 4 3 2 2 2 3 3 4 4 4 4 3 2 2 2 2 2 3 3 3 2 2 2 2 2 2 2 3 3 3 3 3 3 3 3 4 4 4 3 2 2 2 2 2 2 2 2 2 3 3 3 4 4 4 4 3 2 2 2 3 3 3 3 3 3 3 3 3 2 2 2 4 7 11 14 17 17 16 14 12 11 11 11 11 11 10 9 7 5 4 4 3 3 3 3 3 3 2 2 2 2 2 2 2 2 3 3 2 2 2 2 3 3 2 2 2 2 2 2 3 3 3 3 2 2 2 2 2 3 4 4 4 3 3 2 3 3 4 4 3 3 2 2 3 3 3 4 4 4 4 4 4 5 5 5 4 4 3 3 4 4 5 4 3 3 3 4 6 7 7 6 7 9 13 17 20 20 21 22 26 28 27 22 14 6 4 6 5 4 2 1 0 1 1 1 1 1 1 1 1 1 1 1 0 1 2 2 1 1 1 1 0 1 1 2 2 1 1 1 1 1 1 1 1 1 0 0 1 1 1 2 2 1 1 1 1 1 1 1 0 0 1 1 0 1 2 2 2 2 2 2 2 2 2 1 1 0 0 0 0 0 0 0 0 0 0 0 0 0 0 0 0 0 0 0 0 0 0 0 0 0 0 0 0 0
0 0 0 0 0 0 0 0 0 0 0 0 0 0 0 0 0 0 0 0 0 0 0 0 0 0 0 0 0 0 0 0 1 1 1 1 2 2 1 1 3 4 3 2 1 2 4 7 8 8 6 5 6 8 11 14 18 22 26 26 26 25 26 28 31 33 33 31 29 28 28 29 30 31 31 30 29 28 27 27 28 30 30 29 26 21 16 14 14 15 17 18 20 22 24 26 26 26 24 22 22 23 25 26 26 25 22 19 16 14 14 14 13 13 12 11 10 9 8 7 6 7 8 10 12 12 12 12 12 12 11 11 10 9 9 9 8 7 7 7 7 7 7 7 6 5 6 6 8 8 8 7 7 7 7 6 5 4 3 3 4 6 8 9 10 11 11 11 11 11 12 12 13 14 14 15 15 14 14 12 10 7 6 8 10 13 14 14 13 13 13 13 13 12 11 10 9 10 10 11 11 11 10 9 8 8 7 7 7 6 6 6 6 5 5 4 3 1 1 2 2 2 2 2 3 4 4 4 3 3 3 4 4 4 4 4 4 4 3 3 3 3 3 3 3 3 3 3 2 2 2 2 3 3 3 3 3 3 2 2 3 3 4 4 4 3 2 1 1 2 3 3 3 3 3 3 3 3 3 3 3 3 3 2 2 3 4 4 4 3 3 3 3 3 3 3 2 2 3 6 10 14 16 17 16 14 13 12 11 11 11 11 10 9 7 6 4 4 3 3 2 2 3 3 3 2 2 1 1 2 2 2 3 3 3 3 3 3 3 3 2 2 2 2 1 1 2 2 2 2 2 2 2 2 2 3 3 4 4 3 3 2 2 3 3 4 4 3 3 2 2 3 3 3 4 4 4 4 4 5 5 4 4 3 3 3 3 4 4 4 4 3 3 4 6 6 6 6 8 11 15 19 20 20 19 20 24 28 28 25 16 8 5 6 6 5 3 1 1 1 1 1 1 0 1 1 1 1 1 1 1 1 1 1 0 0 1 0 0 1 1 1 1 1 1 1 1 1 1 1 1 0 0 0 1 1 2 2 2 2 1 1 1 1 1 1 0 0 1 0 0 1 1 1 1 1 2 2 2 1 1 1 0 0 0 0 0 0 0 0 0 0 0 0 0 0 0 0 0 0 0 0 0 0 0 0 0 0 0 0 0 0
0 0 0 0 0 0 0 0 0 0 0 0 0 0 0 0 0 0 0 0 0 0 0 0 0 0 0 0 0 0 0 0 1 2 1 2 3 3 2 0 1 3 3 2 2 2 4 5 7 7 6 5 6 9 11 13 18 22 25 26 26 25 25 26 29 32 32 31 28 27 27 28 30 31 31 31 30 28 27 27 28 30 30 29 26 21 17 15 15 17 18 19 21 22 24 26 26 25 23 22 23 25 27 27 26 25 22 20 17 16 14 14 13 12 11 10 9 8 7 6 5 6 8 9 11 12 12 12 12 13 13 12 11 10 10 10 9 8 7 7 7 8 7 7 5 5 5 6 7 8 8 7 7 7 7 7 6 4 3 3 4 6 8 10 11 11 12 12 12 12 13 13 14 14 15 15 14 14 13 11 9 6 6 9 12 15 16 16 15 14 13 13 13 12 11 10 10 10 11 11 11 11 10 9 9 8 8 8 7 6 5 5 5 6 6 5 3 2 1 1 2 3 3 4 4 4 4 4 4 4 5 5 5 5 4 4 3 3 3 3 3 3 3 3 3 3 3 2 2 2 2 3 3 3 3 3 3 3 3 2 2 3 4 4 4 3 2 2 2 3 3 4 3 3 3 3 3 2 2 2 2 2 2 2 3 4 4 4 3 2 2 2 2 2 2 2 2 2 4 7 11 14 16 17 16 14 13 12 11 11 11 10 9 8 7 5 4 3 3 3 2 2 2 3 3 3 3 2 2 2 3 3 3 3 3 3 3 3 3 3 3 2 2 2 1 1 2 2 2 3 3 2 2 2 2 3 3 3 4 4 3 3 3 3 3 3 3 3 3 2 2 2 2 2 3 3 3 3 4 4 5 4 4 3 3 3 3 4 4 4 4 4 4 5 6 6 6 6 8 12 17 20 21 19 17 18 22 26 28 26 19 10 5 5 6 4 3 2 2 2 1 1 1 1 1 1 1 1 1 1 1 0 0 0 1 1 1 0 0 0 1 1 1 1 1 1 1 1 0 1 1 1 0 1 1 2 2 3 2 2 1 1 1 0 0 1 1 1 0 0 0 1 1 0 0 1 1 1 1 1 1 1 0 0 0 0 0 0 0 0 0 0 0 0 0 0 0 0 0 0 0 0 0 0 0 0 0 0 0 0 0 0
0 0 0 0 0 0 0 0 0 0 0 0 0 0 0 0 0 0 0 0 0 0 0 0 0 0 0 0 0 0 0 0 0 1 1 2 2 3 3 2 1 2 3 3 1 2 3 4 6 7 6 3 5 9 12 14 17 22 26 27 27 25 24 26 28 31 32 31 29 27 27 29 30 32 32 31 29 27 26 27 28 30 30 29 25 21 17 16 16 17 18 19 21 23 25 26 26 24 22 22 24 27 29 28 26 24 21 19 18 17 15 14 13 12 10 8 7 6 6 5 4 4 6 8 10 11 12 12 13 13 13 12 11 11 11 11 10 9 8 8 8 8 8 7 5 4 4 5 6 6 7 7 7 7 7 6 5 3 2 3 5 7 9 10 11 11 12 13 13 13 14 15 15 15 15 15 14 13 12 10 7 6 7 10 13 16 17 17 16 15 14 13 13 12 11 11 11 11 11 11 11 10 9 9 8 9 9 8 7 6 5 4 5 6 6 5 4 2 1 1 2 4 5 5 5 5 4 4 4 4 5 5 5 5 4 3 3 3 3 3 3 3 3 3 2 2 2 2 2 2 2 3 3 3 3 3 3 3 2 2 2 3 3 4 4 4 3 3 3 3 4 4 4 3 3 2 2 2 2 2 2 2 2 2 3 3 3 3 2 1 1 0 0 1 1 1 2 3 5 8 12 15 17 17 16 15 13 12 11 11 11 11 10 8 6 5 3 3 3 3 2 2 3 3 4 4 4 3 3 3 4 4 4 4 4 4 4 4 3 3 2 2 2 2 3 3 3 3 4 4 4 3 3 3 3 3 3 4 4 4 4 3 3 3 3 3 3 3 2 2 2 2 2 2 2 2 2 3 4 4 5 4 4 4 4 4 4 4 4 4 4 5 5 6 7 6 6 6 8 12 17 21 22 19 16 16 19 25 28 26 19 10 4 4 4 3 2 2 2 2 1 1 1 1 1 1 1 1 1 2 1 1 1 1 1 1 1 1 1 1 1 1 1 1 1 0 1 1 0 0 1 1 0 1 1 2 2 2 2 2 1 1 1 1 1 1 1 1 1 1 1 1 1 0 1 1 1 1 1 1 1 1 0 0 0 0 0 0 0 0 0 0 0 0 0 0 0 0 0 0 0 0 0 0 0 0 0 0 0 0 0 0
0 0 0 0 0 0 0 0 0 0 0 0 0 0 0 0 0 0 0 0 0 0 0 0 0 0 0 0 0 0 0 0 0 2 2 2 1 1 2 2 1 2 3 3 0 1 3 4 5 7 6 3 3 7 12 15 18 22 26 28 28 26 25 26 28 31 33 32 30 28 28 29 31 32 32 30 28 26 26 26 28 30 30 28 24 19 16 15 16 17 18 20 21 24 26 27 26 23 21 22 25 29 30 29 26 23 20 18 18 17 16 15 13 11 9 7 5 4 4 3 3 3 5 7 9 11 12 13 13 13 13 12 11 11 11 11 10 9 8 8 8 8 7 6 5 4 4 4 5 6 6 6 6 6 6 5 4 3 1 3 6 8 10 10 11 11 12 13 14 15 16 16 16 16 16 15 14 13 11 8 6 5 8 11 14 16 17 17 17 16 14 14 13 13 12 12 11 12 12 12 11 10 9 8 8 8 8 8 7 6 5 5 5 6 6 5 4 2 0 1 2 4 5 5 5 5 4 4 4 4 5 5 5 5 4 4 4 4 4 3 3 3 3 2 2 2 2 2 2 2 3 3 3 3 2 2 2 2 2 2 2 3 3 4 4 4 3 3 3 3 3 3 3 3 2 2 2 2 3 3 3 3 2 2 2 3 3 3 3 3 2 2 1 1 1 1 2 3 6 10 13 16 17 17 16 15 13 12 12 12 12 12 11 9 6 4 3 3 3 3 3 3 3 4 4 4 4 4 4 4 4 4 5 5 5 5 4 4 3 2 1 1 2 2 4 5 5 5 5 5 5 4 4 4 4 4 4 4 5 5 5 4 3 2 2 3 3 3 2 2 2 3 3 3 3 2 2 3 4 5 5 4 4 4 4 4 4 4 4 4 4 5 6 7 7 7 6 5 7 12 17 22 23 20 17 16 19 25 29 27 20 11 4 3 3 2 1 1 2 2 1 2 2 1 1 1 1 1 2 2 1 1 1 1 1 1 1 1 1 1 1 1 2 2 1 1 1 1 1 1 1 2 1 1 1 1 2 1 1 1 1 1 1 1 1 1 1 1 2 2 2 1 1 0 1 2 1 1 1 1 2 2 0 0 0 0 0 0 0 0 0 0 0 0 0 0 0 0 0 0 0 0 0 0 0 0 0 0 0 0 0 0
0 0 0 0 0 0 0 0 0 0 0 0 0 0 0 0 0 0 0 0 0 0 0 0 0 0 0 0 0 0 0 0 0 3 2 2 1 1 2 2 1 2 3 3 2 2 3 5 6 7 7 5 2 5 10 13 17 21 25 27 28 27 26 27 29 32 34 33 31 30 29 30 32 33 33 31 27 26 26 27 29 31 30 27 22 18 14 14 15 16 18 21 23 26 27 27 25 21 19 21 26 30 32 30 26 22 19 18 17 17 15 14 12 10 8 6 5 4 3 3 2 2 3 5 8 11 12 13 13 13 12 12 11 10 10 10 10 9 8 7 7 6 6 6 5 4 4 4 5 5 6 6 6 5 5 4 3 2 1 3 7 10 11 11 11 12 12 13 14 15 16 16 17 16 16 15 14 13 10 7 5 7 10 13 15 16 17 18 17 16 15 14 14 13 13 12 12 12 12 12 11 10 8 7 7 7 7 7 6 6 5 5 6 6 6 5 3 1 0 1 2 3 3 4 5 5 5 4 4 4 4 4 5 5 5 4 4 5 4 4 3 2 2 2 2 3 3 3 2 2 3 3 3 2 2 2 2 2 2 2 2 3 3 3 3 3 2 2 2 3 3 3 3 3 3 3 3 3 4 4 4 3 2 2 3 4 6 7 6 6 5 5 4 4 2 1 1 4 8 12 15 17 18 17 16 15 13 12 12 13 13 13 11 9 7 5 4 4 4 4 4 4 3 3 3 3 3 3 4 4 4 5 5 5 5 5 4 4 3 2 1 1 2 3 4 5 6 6 6 5 5 4 4 4 4 4 4 5 5 5 5 4 3 3 3 3 3 3 3 3 3 3 4 4 3 3 3 4 5 6 6 5 4 4 4 4 4 4 4 4 4 5 6 7 8 7 6 5 7 11 17 23 24 22 18 17 21 26 30 29 22 13 4 3 2 1 1 1 1 1 1 2 2 1 0 1 2 2 2 1 1 0 1 1 1 1 1 1 1 1 1 1 2 2 2 1 1 1 1 1 1 2 1 1 1 1 1 1 1 1 1 1 0 0 0 0 0 1 2 2 2 1 1 1 1 2 2 2 2 2 2 1 0 0 0 0 0 0 0 0 0 0 0 0 0 0 0 0 0 0 0 0 0 0 0 0 0 0 0 0 0 0
0 0 0 0 0 0 0 0 0 0 0 0 0 0 0 0 0 0 0 0 0 0 0 0 0 0 0 0 0 0 0 0 0 2 2 1 1 2 2 2 1 2 3 4 3 2 2 3 5 7 7 6 2 3 7 11 15 19 23 26 27 27 27 28 30 32 34 34 32 30 30 31 32 33 33 31 28 26 27 29 32 32 30 26 20 15 13 13 14 16 18 21 25 27 27 26 23 19 18 22 27 32 33 31 26 22 19 18 17 16 14 12 10 8 7 5 4 3 2 2 2 2 2 3 6 10 12 13 13 12 12 11 11 11 10 10 9 9 8 7 6 5 5 5 5 4 4 5 5 5 5 5 5 4 3 3 2 1 2 5 8 11 13 13 12 12 13 13 14 15 15 16 16 16 16 15 14 12 9 6 7 10 13 15 16 17 17 18 17 16 16 15 14 14 13 13 12 12 12 11 11 10 9 8 7 7 7 7 6 6 5 5 6 6 6 5 4 2 1 1 2 2 2 3 5 5 5 5 4 3 3 3 4 4 4 4 5 5 5 4 3 2 2 2 3 4 4 3 3 2 2 2 2 2 3 3 2 2 2 2 2 2 2 2 2 1 1 1 2 2 3 3 3 3 3 3 3 4 4 4 3 2 1 2 4 6 8 8 8 8 7 7 6 5 4 2 2 6 10 13 16 17 17 17 15 14 13 13 13 13 13 13 11 9 7 5 4 3 4 4 4 3 3 3 3 3 3 3 3 4 4 4 4 4 5 5 4 4 3 3 2 2 2 3 4 5 6 6 6 5 5 5 5 5 5 5 5 5 4 4 4 4 4 4 4 4 3 3 2 2 3 4 4 4 3 3 3 4 6 6 6 5 5 4 4 4 5 4 4 3 3 4 6 8 9 8 6 5 7 12 18 23 25 23 20 19 22 28 32 30 24 14 5 3 2 2 2 1 1 1 1 2 2 1 1 1 2 2 1 1 1 1 1 1 1 0 0 0 1 1 1 1 1 1 1 1 1 1 2 1 1 1 1 1 1 1 2 2 2 2 1 1 1 1 0 0 1 2 2 1 1 1 1 1 1 2 3 3 2 2 2 0 0 0 0 0 0 0 0 0 0 0 0 0 0 0 0 0 0 0 0 0 0 0 0 0 0 0 0 0 0 0
0 0 0 0 0 0 0 0 0 0 0 0 0 0 0 0 0 0 0 0 0 0 0 0 0 0 0 0 0 0 0 0 0 0 1 1 1 1 1 1 1 1 2 3 3 2 1 2 4 6 7 6 4 3 7 11 14 19 23 26 28 28 28 29 30 32 34 33 32 31 30 31 32 33 33 31 28 27 29 32 34 34 31 26 19 14 12 12 14 16 19 22 25 27 27 25 21 18 18 23 28 33 33 31 26 22 19 18 17 15 12 9 7 6 5 4 3 2 2 2 2 2 2 2 5 8 11 12 12 12 12 11 11 11 10 10 10 9 8 7 6 5 5 5 5 5 5 5 5 5 5 5 4 3 3 2 2 2 3 6 9 12 13 13 13 13 13 13 14 14 14 15 16 16 15 14 13 11 7 6 10 13 16 17 17 17 17 17 17 17 16 15 15 14 13 13 12 12 11 11 11 10 9 8 8 7 7 7 6 6 6 5 5 5 6 6 5 3 2 1 1 2 3 4 5 6 6 5 4 3 3 3 3 3 3 4 4 4 4 4 3 2 2 2 3 3 4 3 3 2 2 2 2 3 3 3 3 3 3 3 2 2 2 2 2 2 2 2 2 3 3 3 3 3 2 2 3 3 3 3 3 2 2 3 5 7 8 9 9 8 8 8 8 6 5 3 3 7 11 14 16 17 17 15 14 13 13 13 13 13 13 12 11 9 8 6 4 3 3 3 3 3 2 3 3 2 2 3 3 3 3 3 3 4 4 4 4 4 4 3 3 3 3 3 4 5 6 6 6 6 6 6 6 7 7 6 6 5 4 4 4 4 4 4 4 4 4 3 2 3 3 4 5 5 4 3 4 5 6 7 7 6 5 4 5 6 6 6 5 3 3 4 6 8 9 9 7 6 8 13 19 24 25 23 20 19 22 27 31 31 24 14 6 3 3 2 2 1 0 0 1 2 2 2 1 1 1 1 0 1 1 1 1 1 1 0 0 0 0 0 1 1 1 1 1 1 1 1 1 1 1 1 1 1 1 0 1 2 2 1 1 2 2 1 1 1 2 2 1 1 1 1 1 1 1 2 3 3 2 1 1 0 0 0 0 0 0 0 0 0 0 0 0 0 0 0 0 0 0 0 0 0 0 0 0 0 0 0 0 0 0 0
0 0 0 0 0 0 0 0 0 0 0 0 0 0 0 0 0 0 0 0 0 0 0 0 0 0 0 0 0 0 0 0 0 0 1 0 1 1 1 1 1 1 2 3 4 3 1 2 5 6 7 6 4 4 7 12 16 20 25 28 30 31 30 30 31 32 33 33 32 30 30 30 31 32 31 30 28 28 30 33 35 34 31 26 19 14 12 12 13 16 19 22 25 26 27 25 22 20 20 24 29 32 32 29 26 22 20 19 17 14 11 7 6 5 4 3 2 2 2 2 3 3 2 2 4 7 10 12 13 12 12 11 11 11 11 11 10 10 9 8 6 5 5 5 5 5 5 4 4 4 4 4 4 3 3 3 2 3 5 8 10 12 13 13 14 14 15 15 14 14 14 15 15 16 15 14 13 10 7 7 11 15 17 18 17 17 17 17 18 17 16 16 15 15 14 13 13 12 11 10 10 9 9 8 7 7 7 6 7 7 6 5 4 5 6 6 5 4 2 1 2 3 4 5 6 6 6 5 4 4 3 3 3 4 4 4 4 4 4 4 3 2 2 2 3 3 4 4 3 3 3 3 3 3 3 3 3 3 3 3 3 3 3 3 3 3 4 4 4 4 3 3 2 2 2 2 2 2 3 3 3 3 4 5 6 7 8 9 9 9 9 9 8 7 5 3 5 8 12 15 17 17 16 14 13 13 13 14 14 13 13 12 11 10 9 7 6 4 3 3 3 3 3 3 3 3 3 4 4 4 4 4 3 3 3 3 4 4 4 4 4 4 4 4 5 6 7 7 7 7 7 7 7 8 7 7 6 5 5 4 4 4 4 5 5 5 5 4 4 4 5 6 7 6 5 4 4 5 6 7 7 6 5 5 6 7 8 8 6 4 3 4 6 9 10 10 8 7 9 13 19 24 25 23 20 19 22 26 31 30 24 14 6 4 4 3 1 1 1 1 1 1 1 1 1 1 1 0 0 1 2 2 1 1 1 1 0 0 1 1 2 2 2 2 1 1 0 0 0 1 2 2 2 1 0 0 0 1 1 1 1 2 2 1 1 1 1 2 2 1 1 1 0 1 1 1 2 2 1 1 1 0 0 0 0 0 0 0 0 0 0 0 0 0 0 0 0 0 0 0 0 0 0 0 0 0 0 0 0 0 0 0
0 0 0 0 0 0 0 0 0 0 0 0 0 0 0 0 0 0 0 0 0 0 0 0 0 0 0 0 0 0 0 0 0 0 2 2 1 2 2 2 2 2 2 3 4 3 0 3 6 7 8 7 4 3 7 12 17 21 25 28 31 31 30 29 29 30 31 32 31 30 30 30 30 31 30 29 27 28 30 33 34 33 28 23 18 13 12 13 14 16 19 22 25 26 27 26 24 24 25 27 29 30 29 26 25 23 21 19 16 13 9 6 5 4 4 3 3 3 3 3 3 3 2 1 2 6 9 11 13 13 12 11 11 11 11 11 11 11 10 8 7 5 5 5 6 6 5 4 5 5 4 4 3 3 3 3 2 3 5 8 10 11 12 13 13 14 15 15 14 14 14 14 15 16 15 14 13 9 6 7 12 16 18 18 17 17 17 18 18 18 17 16 16 16 15 14 13 11 10 9 9 8 8 7 7 7 6 6 7 7 6 6 5 6 6 6 5 3 2 2 3 4 5 6 6 6 5 4 4 4 4 5 5 4 4 4 4 4 5 5 5 4 3 3 3 4 4 4 4 4 4 4 4 4 4 3 3 3 3 3 3 3 3 2 3 3 4 4 4 3 2 1 2 2 1 2 2 3 4 5 5 5 5 6 7 8 9 9 9 9 9 9 8 7 5 4 5 9 13 15 16 16 15 14 13 13 13 14 14 14 13 13 13 12 11 10 8 6 4 4 3 3 4 4 3 3 4 5 5 6 5 4 4 3 3 3 3 3 4 4 4 4 5 5 6 7 8 9 8 8 7 7 8 8 8 7 6 6 6 5 5 5 5 5 6 5 5 5 5 6 7 8 8 7 6 4 4 5 6 7 7 7 6 6 6 8 9 9 8 6 4 5 7 10 11 10 8 7 9 13 19 24 25 23 20 19 21 26 30 30 24 15 6 4 5 4 2 2 2 2 2 1 1 1 1 1 1 1 1 2 2 2 1 1 1 1 0 1 2 2 2 2 2 2 2 1 1 1 1 1 1 1 1 1 1 1 1 1 1 1 1 2 2 1 1 1 1 1 2 2 1 1 1 1 0 0 1 1 2 2 2 0 0 0 0 0 0 0 0 0 0 0 0 0 0 0 0 0 0 0 0 0 0 0 0 0 0 0 0 0 0 0
0 0 0 0 0 0 0 0 0 0 0 0 0 0 0 0 0 0 0 0 0 0 0 0 0 0 0 0 0 0 0 0 0 0 2 2 1 1 1 1 1 2 2 3 4 3 1 2 5 7 9 8 5 3 6 11 14 18 22 25 28 29 28 26 26 27 29 30 31 31 31 31 31 31 30 29 28 28 30 32 32 30 26 20 15 13 12 13 15 17 20 23 25 27 27 27 26 27 28 29 30 29 27 26 24 23 21 18 14 10 7 4 3 3 3 3 4 5 4 4 3 3 2 1 1 4 7 10 12 12 11 11 10 10 11 11 11 11 10 9 8 6 5 5 6 6 6 6 6 6 5 4 2 2 3 3 2 2 5 8 10 11 11 11 12 13 14 14 14 14 14 15 16 16 16 15 12 9 6 8 12 16 18 18 17 17 17 18 19 18 17 17 16 16 15 14 12 10 8 7 7 8 8 7 7 6 6 6 6 6 6 6 7 7 6 5 4 2 1 2 3 4 5 6 6 5 4 3 3 3 4 5 5 4 3 2 2 3 4 4 4 3 3 3 3 4 4 4 4 4 3 3 3 3 3 3 3 3 2 2 2 1 1 1 2 2 3 3 3 2 1 2 2 2 2 3 4 5 5 6 6 7 7 7 8 9 10 10 10 10 9 9 8 7 5 3 4 8 12 14 15 15 14 13 13 13 13 14 14 14 14 13 13 13 12 11 10 8 6 5 4 4 4 4 4 3 4 5 6 6 6 5 4 3 3 3 3 3 4 4 4 5 5 6 7 8 9 9 8 8 7 7 8 8 8 8 7 7 7 7 6 6 6 6 6 5 5 4 4 5 6 7 8 7 6 5 4 4 5 7 8 7 7 6 7 9 10 10 9 7 6 7 9 11 12 10 7 6 8 13 19 24 25 22 19 19 22 27 31 31 25 16 7 3 5 5 3 2 3 2 2 2 1 1 1 1 1 1 1 1 1 2 2 2 1 1 1 2 2 2 2 2 2 2 2 1 1 1 1 1 1 0 1 1 1 2 1 1 1 0 1 1 2 2 1 1 2 2 2 1 1 2 2 1 1 1 1 1 2 3 1 0 0 0 0 0 0 0 0 0 0 0 0 0 0 0 0 0 0 0 0 0 0 0 0 0 0 0 0 0 0 0
0 0 0 0 0 0 0 0 0 0 0 0 0 0 0 0 0 0 0 0 0 0 0 0 0 0 0 0 0 0 0 0 0 0 1 1 1 1 1 1 1 1 1 3 4 4 2 1 3 6 7 7 5 2 4 9 12 14 17 21 24 25 25 24 24 25 27 29 31 32 32 33 33 32 31 29 29 29 30 31 30 28 24 19 15 13 12 13 16 19 22 24 26 27 27 26 26 27 29 31 31 30 28 26 24 22 20 16 12 7 4 3 2 2 2 3 4 5 4 3 3 3 3 2 1 3 6 8 10 11 11 10 10 10 11 11 11 11 11 10 9 7 6 5 6 7 7 7 7 7 6 5 3 1 1 2 1 2 4 6 8 10 10 10 10 11 12 13 13 13 14 15 17 18 17 16 13 9 7 9 13 16 17 17 16 16 17 18 19 18 17 16 15 15 14 13 10 8 7 6 7 7 8 8 7 6 6 6 6 6 7 7 8 8 7 6 4 2 1 1 2 3 5 6 6 6 5 3 3 2 3 3 4 3 2 2 1 1 1 1 1 1 1 2 2 2 3 3 3 3 3 2 2 2 3 3 3 3 3 2 2 2 2 3 3 4 4 5 4 4 4 4 4 4 4 5 6 6 7 7 7 8 8 9 9 10 10 11 10 10 10 9 9 7 5 2 4 8 12 13 14 14 14 13 13 14 14 14 14 14 14 14 13 13 13 12 11 10 7 5 4 3 3 3 3 3 3 5 6 6 6 5 4 4 3 4 4 4 5 5 5 5 5 6 7 8 8 9 8 8 8 8 9 9 10 10 9 9 8 7 7 6 6 6 5 5 4 4 4 4 5 6 6 6 6 6 5 5 6 7 8 8 8 8 8 9 10 11 10 8 8 9 11 12 12 9 7 6 7 13 19 22 23 21 19 19 23 27 31 31 26 17 7 3 5 5 3 2 2 1 1 1 1 1 1 1 1 1 1 0 1 2 2 1 1 1 2 2 2 2 2 2 1 1 1 1 0 1 1 1 1 0 0 1 2 2 1 1 1 0 0 1 2 2 1 1 2 2 2 2 2 1 2 2 2 2 1 1 1 1 0 0 0 0 0 0 0 0 0 0 0 0 0 0 0 0 0 0 0 0 0 0 0 0 0 0 0 0 0 0 0 0
0 0 0 0 0 0 0 0 0 0 0 0 0 0 0 0 0 0 0 0 0 0 0 0 0 0 0 0 0 0 0 0 0 0 0 1 1 1 1 2 2 1 1 2 4 5 5 3 2 4 5 5 4 1 2 7 11 13 15 18 22 24 25 24 24 24 26 29 32 33 34 33 33 32 31 29 29 29 29 30 29 26 23 19 16 14 14 15 17 20 24 26 28 29 27 26 25 26 28 30 31 31 28 26 24 21 17 13 8 4 2 2 3 3 3 4 5 5 3 2 2 4 4 3 2 3 5 8 10 11 11 11 11 11 12 11 11 11 11 11 10 8 6 5 6 7 8 9 10 9 8 6 5 3 2 2 2 2 4 5 7 8 9 9 9 10 10 10 11 12 14 15 17 18 18 16 13 10 8 10 13 15 16 15 15 16 17 17 17 16 16 15 14 13 13 11 9 6 5 6 6 7 8 8 7 6 6 6 6 6 7 8 8 8 8 7 5 4 2 1 2 3 4 5 6 6 5 4 3 3 3 4 5 5 5 5 4 3 3 2 2 3 3 3 3 3 3 4 4 5 4 3 3 3 4 5 6 6 6 5 5 5 6 6 6 7 7 8 8 7 7 6 6 6 7 7 7 7 7 8 8 9 9 10 10 11 11 11 10 10 10 10 10 8 5 3 4 8 12 13 14 14 14 14 14 14 14 14 14 14 15 14 14 13 13 13 13 11 9 6 3 2 2 2 2 2 2 4 5 5 6 5 5 4 5 5 5 6 6 6 6 7 7 7 7 8 8 8 8 8 8 9 9 10 11 12 12 11 10 8 7 6 5 5 5 5 5 4 5 5 5 5 5 6 6 7 7 6 7 8 8 9 9 9 9 10 11 11 10 8 8 9 11 12 11 9 7 6 9 13 18 21 22 21 19 20 24 28 31 30 25 15 6 3 6 5 3 2 1 1 1 1 1 1 2 3 2 2 1 1 1 1 1 1 1 1 1 1 2 1 1 1 1 1 1 0 0 1 1 1 1 1 1 1 1 1 0 0 1 1 1 1 2 2 2 1 1 2 3 2 2 1 1 1 1 1 1 1 1 2 0 0 0 0 0 0 0 0 0 0 0 0 0 0 0 0 0 0 0 0 0 0 0 0 0 0 0 0 0 0 0 0
0 0 0 0 0 0 0 0 0 0 0 0 0 0 0 0 0 0 0 0 0 0 0 0 0 0 0 0 0 0 0 0 0 0 0 2 1 1 1 2 3 3 2 2 3 5 5 3 2 3 4 5 4 2 1 5 10 13 15 18 22 26 27 26 25 25 26 28 31 33 33 33 31 30 28 28 27 28 29 29 28 26 22 19 17 16 16 17 19 21 24 27 30 30 29 26 24 25 26 29 31 30 28 26 24 20 15 10 4 2 2 3 4 4 4 5 5 5 4 2 1 3 4 4 4 4 6 8 10 11 11 12 12 13 13 12 11 10 10 10 9 8 6 6 6 7 9 10 11 10 8 7 5 5 4 4 4 4 4 5 6 7 8 8 9 9 9 9 10 11 13 15 17 18 17 16 13 10 9 10 13 14 15 15 15 15 16 15 15 14 14 13 13 13 12 10 7 5 5 5 6 7 8 8 8 7 7 7 7 7 8 8 8 8 7 7 7 6 3 2 2 3 4 5 5 6 6 5 5 6 6 7 7 8 8 9 8 8 7 7 7 7 7 7 7 6 6 6 7 7 7 7 6 6 7 7 8 9 9 9 8 8 8 8 8 8 9 9 9 9 8 8 9 9 9 9 8 8 8 8 8 9 10 10 11 11 11 11 10 10 11 11 10 8 6 3 4 8 12 13 14 14 14 14 14 14 14 14 14 15 15 15 14 14 13 14 13 13 10 6 3 1 1 1 2 2 3 3 4 4 5 5 5 5 6 6 6 6 7 7 7 7 8 8 8 8 8 8 8 8 8 9 9 10 11 12 12 12 11 9 8 6 6 5 5 6 6 6 6 6 6 6 7 7 8 8 8 8 9 9 10 10 10 10 10 11 11 10 9 8 7 8 9 10 9 8 7 8 11 14 18 21 22 21 21 22 25 28 31 29 23 14 6 4 6 6 3 2 1 2 2 1 1 1 2 3 3 2 1 1 1 1 2 2 1 1 1 1 2 2 2 2 2 1 1 1 1 1 1 1 2 2 1 1 1 1 1 1 1 1 1 2 2 3 2 1 1 2 2 2 1 1 1 0 0 1 1 2 2 2 0 0 0 0 0 0 0 0 0 0 0 0 0 0 0 0 0 0 0 0 0 0 0 0 0 0 0 0 0 0 0 0
0 0 0 0 0 0 0 0 0 0 0 0 0 0 0 0 0 0 0 0 0 0 0 0 0 0 0 0 0 0 0 0 0 0 0 1 1 1 1 2 2 3 2 1 2 3 3 2 1 3 4 5 5 4 2 3 8 12 15 18 23 26 28 27 26 23 23 25 27 29 30 30 29 27 26 26 26 26 28 28 27 25 21 18 16 16 16 18 19 21 24 27 30 32 30 27 25 25 26 29 30 30 28 26 23 20 14 8 2 1 3 3 4 4 4 5 6 6 5 3 0 1 3 4 5 6 7 9 10 11 11 12 12 13 13 12 11 10 9 9 9 8 7 7 8 8 10 11 11 11 9 7 6 5 4 4 4 5 5 5 5 6 6 7 8 8 9 9 9 10 12 13 15 16 15 14 11 9 9 11 13 14 15 15 15 15 14 13 13 13 13 13 13 13 12 9 6 5 5 5 6 7 8 8 8 8 8 8 8 8 9 9 9 7 6 6 7 6 4 2 2 3 3 4 5 6 7 7 7 7 8 8 8 9 9 10 10 10 9 9 9 9 9 9 8 7 7 7 8 8 8 8 8 8 8 9 10 11 11 11 10 9 8 8 8 8 9 9 9 9 10 10 10 11 11 10 9 9 9 9 9 9 9 10 10 10 11 10 10 10 11 11 11 9 6 3 4 8 12 14 15 15 15 15 14 14 14 14 15 16 16 16 15 14 14 15 15 14 12 8 4 2 1 2 3 4 4 4 4 5 5 5 5 5 6 6 7 7 7 7 8 8 9 9 8 8 7 7 7 8 8 9 9 9 9 10 11 11 11 10 9 7 7 7 7 7 7 7 7 8 8 8 9 9 10 10 9 9 9 10 11 11 11 11 11 11 11 10 9 8 7 8 8 8 8 7 7 9 12 16 19 21 22 22 22 23 26 28 30 29 23 14 7 4 6 6 4 2 2 3 3 2 1 1 1 2 2 1 1 1 1 2 2 2 1 0 1 1 2 2 1 2 2 2 1 0 1 1 1 1 2 2 2 2 1 1 2 2 1 1 2 2 2 2 2 1 1 1 1 2 1 1 1 1 1 1 1 2 2 1 0 0 0 0 0 0 0 0 0 0 0 0 0 0 0 0 0 0 0 0 0 0 0 0 0 0 0 0 0 0 0 0
0 0 0 0 0 0 0 0 0 0 0 0 0 0 0 0 0 0 0 0 0 0 0 0 0 0 0 0 0 0 0 0 0 0 0 1 2 1 1 1 1 1 1 1 1 2 2 1 1 2 4 5 5 5 3 2 6 11 15 18 21 24 26 25 23 20 19 20 22 24 26 27 27 26 25 24 25 26 27 27 26 24 20 17 15 15 16 18 20 21 24 26 30 31 30 27 26 26 27 30 31 30 28 25 23 19 14 8 2 1 3 3 3 4 5 5 6 6 5 4 2 1 2 3 5 7 8 10 10 10 10 11 11 11 12 11 11 9 9 9 9 9 9 9 9 9 10 11 11 11 9 7 5 4 3 3 4 5 5 5 5 5 5 5 6 7 8 9 10 10 11 12 13 14 13 12 10 9 9 11 12 13 14 15 15 15 14 13 12 12 13 13 13 13 11 8 5 4 4 5 6 7 8 9 9 10 9 9 9 9 10 10 9 7 5 5 7 7 5 3 2 2 2 4 6 7 8 8 8 9 9 9 9 9 9 10 10 10 10 10 10 10 10 10 9 8 8 8 8 8 9 9 9 9 9 10 11 12 12 12 11 10 9 8 8 8 9 9 9 10 10 11 11 11 12 11 11 10 10 10 10 10 10 10 10 10 10 10 10 10 11 11 10 9 6 3 4 8 11 13 15 15 15 14 14 14 14 15 15 16 16 16 15 15 15 16 16 15 13 9 6 3 1 3 4 5 6 6 5 5 5 5 5 5 5 6 7 7 8 9 9 10 9 9 8 7 6 5 6 7 8 9 9 8 8 8 9 10 10 9 8 8 8 8 8 8 7 8 8 8 9 9 10 10 10 10 9 9 9 10 12 12 12 11 11 11 11 11 10 9 8 8 8 8 7 6 7 10 13 17 20 21 22 22 22 23 25 28 30 29 25 16 8 5 6 6 4 2 1 2 2 1 1 1 1 1 1 1 1 1 1 1 2 1 1 1 1 1 1 1 1 2 2 1 1 1 1 1 1 1 1 1 1 2 1 1 2 2 1 1 2 3 2 2 2 2 2 1 2 2 1 1 1 2 2 1 1 2 2 1 0 0 0 0 0 0 0 0 0 0 0 0 0 0 0 0 0 0 0 0 0 0 0 0 0 0 0 0 0 0 0 0
0 0 0 0 0 0 0 0 0 0 0 0 0 0 0 0 0 0 0 0 0 0 0 0 0 0 0 0 0 0 0 0 0 0 0 1 2 1 1 1 1 2 2 2 1 1 1 1 1 2 3 4 4 3 2 1 6 10 13 15 17 19 19 19 18 17 16 17 19 21 23 24 25 25 24 24 24 25 26 26 25 22 19 17 15 16 17 19 20 21 24 26 29 30 29 27 25 26 28 31 32 30 28 25 22 18 13 8 3 3 3 2 3 5 6 6 6 6 5 4 3 2 2 3 4 7 8 10 10 10 10 10 10 10 10 10 10 9 9 9 9 9 10 10 10 10 10 11 11 10 9 7 5 4 3 3 4 6 6 6 6 5 5 5 5 6 7 8 9 10 11 11 12 12 12 10 9 8 9 9 11 12 13 14 15 14 13 13 13 13 13 14 13 11 8 6 4 3 3 4 6 7 9 10 10 11 10 10 9 10 10 10 10 7 5 5 7 7 5 3 2 2 2 4 7 9 9 9 9 9 10 10 10 9 9 10 10 10 11 11 11 12 12 12 11 11 10 10 10 10 9 9 9 10 10 11 12 12 12 12 11 10 9 9 9 9 9 10 10 10 10 11 12 12 12 12 11 11 11 11 11 11 10 10 10 11 11 11 11 11 11 11 10 8 5 3 4 8 11 13 14 14 14 14 13 14 14 15 15 15 15 15 15 15 15 16 16 15 13 10 6 3 2 3 5 6 7 7 6 6 6 6 5 5 5 6 7 8 10 11 11 11 10 9 8 6 5 5 5 6 8 9 9 8 7 7 7 8 8 8 7 7 7 7 8 8 8 8 8 8 8 9 10 10 10 8 8 8 9 10 12 12 12 11 11 11 11 11 11 10 10 9 9 7 6 6 7 10 13 17 19 20 20 20 20 21 24 28 30 30 26 18 9 5 6 6 5 3 1 1 1 1 1 1 1 1 1 2 2 1 0 1 1 1 1 1 2 2 2 2 2 2 2 1 1 1 2 1 1 1 1 1 1 2 2 2 1 1 1 1 1 2 2 2 2 2 2 1 1 1 0 1 2 2 2 2 2 2 2 0 0 0 0 0 0 0 0 0 0 0 0 0 0 0 0 0 0 0 0 0 0 0 0 0 0 0 0 0 0 0 0 0
0 0 0 0 0 0 0 0 0 0 0 0 0 0 0 0 0 0 0 0 0 0 0 0 0 0 0 0 0 0 0 0 0 0 0 0 2 2 1 0 1 3 3 3 2 2 1 0 2 2 3 2 2 2 1 3 6 9 11 13 13 14 13 14 14 15 15 16 17 19 20 22 23 23 23 23 23 25 26 26 24 21 19 17 17 17 18 19 20 21 24 27 30 31 30 27 25 26 29 31 32 30 27 24 20 16 11 5 2 3 3 1 4 6 8 8 7 6 5 4 3 2 3 3 5 6 8 9 10 10 10 10 10 9 9 9 9 8 8 8 9 9 9 9 9 10 10 10 10 10 9 7 6 5 4 4 5 6 7 7 7 7 6 6 6 6 6 7 8 9 10 10 10 11 10 10 9 8 7 8 9 11 12 13 13 13 13 13 13 14 14 13 12 9 6 4 3 3 3 5 6 8 9 10 11 11 11 10 10 10 11 11 10 8 5 5 8 9 7 4 2 2 3 5 8 9 10 10 10 10 11 11 10 10 9 10 10 11 11 12 12 13 13 13 13 13 12 12 12 11 11 10 10 11 11 12 12 12 12 12 11 10 10 10 10 10 10 10 10 10 10 11 12 13 13 12 12 11 11 11 11 11 11 11 11 11 11 11 11 11 11 10 9 7 4 3 5 8 11 13 14 14 13 13 13 13 14 14 15 15 14 14 14 15 15 16 16 15 13 10 7 4 3 4 6 7 7 7 7 7 7 7 7 6 6 6 8 10 12 12 12 11 9 8 7 6 5 5 5 6 8 9 10 9 8 7 7 7 7 6 5 5 5 6 7 8 9 8 8 7 7 8 9 9 9 8 7 7 8 10 12 12 11 10 10 11 11 12 11 11 10 10 9 7 6 5 6 10 13 16 18 18 18 18 19 22 25 27 29 29 25 17 9 5 6 6 5 3 2 1 1 0 1 2 2 2 1 2 2 2 1 1 1 1 1 1 1 1 1 1 2 2 1 1 1 1 1 1 1 1 1 2 2 2 2 2 2 1 1 0 1 1 1 1 1 1 1 1 1 0 1 1 1 1 2 2 2 2 2 0 0 0 0 0 0 0 0 0 0 0 0 0 0 0 0 0 0 0 0 0 0 0 0 0 0 0 0 0 0 0 0 0
0 0 0 0 0 0 0 0 0 0 0 0 0 0 0 0 0 0 0 0 0 0 0 0 0 0 0 0 0 0 0 0 0 0 0 0 2 2 2 1 1 2 3 3 3 2 2 1 1 2 1 1 1 2 3 4 5 6 8 9 10 10 11 11 12 13 14 15 16 18 19 21 22 23 22 21 22 24 25 26 24 21 18 17 17 17 17 17 18 20 23 28 32 33 31 28 26 27 30 32 32 30 26 21 17 13 9 4 2 3 2 1 4 6 8 9 8 7 6 5 4 3 3 4 6 7 8 8 9 9 10 10 10 10 9 8 8 7 7 7 8 8 8 8 8 9 9 10 9 9 8 8 7 7 7 7 7 7 8 8 8 7 7 8 8 7 7 7 8 9 9 9 10 11 11 10 9 8 7 7 8 10 11 12 12 11 11 12 13 14 14 12 9 6 4 2 2 3 5 6 8 9 10 10 10 11 10 10 11 11 11 12 11 9 7 6 8 9 8 5 3 2 3 5 8 10 11 11 11 11 11 11 10 9 9 9 10 11 11 12 13 13 13 13 13 13 13 12 12 12 12 11 11 12 12 12 12 12 11 11 11 11 10 10 10 10 10 10 10 10 10 11 13 13 13 13 12 11 11 11 11 11 11 11 11 11 11 11 11 11 11 11 9 6 4 3 6 9 12 14 14 14 13 13 12 13 14 14 15 14 14 14 14 15 15 16 16 15 13 11 8 5 3 4 6 7 8 8 8 8 8 9 8 8 7 7 9 11 12 12 11 9 8 7 7 7 6 5 5 5 7 9 11 11 11 10 9 8 7 6 4 4 4 5 7 8 9 8 7 6 6 7 8 9 8 7 7 7 8 10 12 11 10 9 9 10 11 11 11 11 10 9 8 7 6 6 7 10 13 16 17 17 17 17 20 23 26 28 29 28 23 16 8 4 5 5 3 2 1 1 1 1 1 2 2 1 1 1 1 1 1 1 1 2 2 1 1 0 1 2 2 1 1 1 1 1 1 1 1 1 1 2 2 1 2 2 2 1 1 1 1 1 1 1 1 1 2 2 1 1 1 1 1 1 2 2 2 1 1 0 0 0 0 0 0 0 0 0 0 0 0 0 0 0 0 0 0 0 0 0 0 0 0 0 0 0 0 0 0 0 0 0
0 0 0 0 0 0 0 0 0 0 0 0 0 0 0 0 0 0 0 0 0 0 0 0 0 0 0 0 0 0 0 0 0 0 0 0 1 1 1 2 2 2 2 3 2 2 2 3 2 2 2 1 1 2 3 3 3 4 5 6 7 8 9 10 10 12 13 13 14 17 20 22 23 22 20 19 20 22 25 26 24 22 19 17 16 15 15 14 15 18 23 28 33 35 33 30 28 28 31 33 33 30 25 19 14 11 7 3 1 1 1 2 4 5 7 8 8 7 6 5 4 3 2 4 6 7 7 7 7 7 8 9 9 9 8 7 6 6 6 6 7 6 6 6 7 7 8 9 9 8 8 8 8 9 9 9 9 9 9 9 8 8 8 8 8 9 9 9 9 9 9 9 10 11 11 10 9 8 7 8 9 11 12 12 11 10 10 11 12 13 12 9 7 4 2 2 2 3 5 7 9 10 10 10 10 10 10 11 11 12 12 12 11 10 8 7 8 9 9 6 3 2 3 5 8 10 11 11 11 10 10 10 10 9 9 9 10 11 12 12 13 13 13 13 12 12 12 12 12 12 12 12 12 12 12 12 12 12 12 12 11 11 10 10 9 10 10 11 10 10 10 11 12 13 13 13 12 11 10 10 10 10 9 9 9 10 10 10 11 12 12 11 10 7 4 3 5 9 12 14 15 14 13 13 13 13 14 15 15 15 14 14 15 15 16 16 16 15 13 11 8 5 3 4 6 7 8 8 8 9 9 10 10 9 8 8 9 11 12 12 10 8 6 6 7 7 7 6 5 5 7 10 13 14 14 13 11 10 8 7 5 4 4 5 7 8 8 6 5 4 4 5 6 7 7 6 6 7 8 10 11 10 9 8 7 8 10 11 11 11 10 9 8 8 7 6 7 10 13 16 17 16 16 18 21 24 27 29 29 26 21 14 8 4 4 4 3 1 0 0 1 1 1 1 1 1 1 1 1 1 0 1 2 3 2 1 1 1 2 3 2 1 1 1 2 1 1 0 0 1 1 1 2 2 1 1 1 1 1 1 1 1 1 1 1 1 1 1 1 1 1 1 2 2 2 1 1 1 0 0 0 0 0 0 0 0 0 0 0 0 0 0 0 0 0 0 0 0 0 0 0 0 0 0 0 0 0 0 0 0 0 0
0 0 0 0 0 0 0 0 0 0 0 0 0 0 0 0 0 0 0 0 0 0 0 0 0 0 0 0 0 0 0 0 0 0 0 0 1 1 1 1 2 2 1 2 1 1 2 2 2 3 3 2 2 2 2 3 3 3 3 4 5 6 7 8 9 10 10 12 13 16 20 22 23 21 18 16 17 20 24 26 25 23 20 17 14 13 12 11 13 18 23 29 34 36 34 31 29 29 30 32 32 30 25 19 13 9 5 3 2 1 1 2 4 5 6 7 8 7 6 4 4 3 2 3 5 6 6 6 5 5 6 7 8 8 7 6 5 4 5 5 5 6 6 6 6 7 8 9 9 8 8 8 8 9 10 11 11 11 10 9 8 8 7 7 8 8 9 9 10 9 9 9 9 10 11 10 9 8 8 9 11 13 13 13 11 10 9 10 11 11 10 7 5 3 3 3 3 4 6 8 10 11 11 11 11 10 11 12 12 13 12 11 10 9 8 7 7 8 8 7 4 3 3 5 8 10 11 11 10 10 10 10 10 10 10 10 11 11 12 13 13 13 13 12 11 11 11 12 12 12 12 11 11 12 12 12 12 12 12 13 13 12 11 10 10 10 11 11 11 11 11 11 12 13 13 13 12 12 11 11 10 9 9 9 9 9 10 11 12 13 13 12 10 7 4 3 5 8 11 14 15 15 14 13 13 14 15 16 16 16 15 15 15 16 16 16 16 15 13 12 9 6 3 3 5 7 8 9 8 9 9 10 10 10 10 10 11 12 12 11 9 7 6 6 7 8 7 6 5 5 7 10 14 16 16 14 12 10 9 8 7 6 6 6 7 8 7 6 4 4 4 4 5 6 5 5 5 6 7 9 10 9 8 7 6 8 9 10 11 11 10 9 9 8 7 6 7 10 13 15 16 16 17 18 21 25 27 29 28 25 20 13 7 4 5 5 4 2 1 1 1 1 1 1 1 1 1 2 2 2 1 1 2 2 2 2 2 2 2 2 1 1 1 1 1 1 1 1 1 1 1 1 2 2 1 0 1 1 2 1 1 1 1 2 2 1 1 1 1 0 1 2 3 3 1 0 2 2 1 0 0 0 0 0 0 0 0 0 0 0 0 0 0 0 0 0 0 0 0 0 0 0 0 0 0 0 0 0 0 0 0 0
0 0 0 0 0 0 0 0 0 0 0 0 0 0 0 0 0 0 0 0 0 0 0 0 0 0 0 0 0 0 0 0 0 0 0 0 1 2 2 2 2 2 1 1 1 1 1 1 2 2 2 2 2 2 2 2 2 2 2 3 3 4 5 6 7 8 9 11 13 16 20 22 22 19 15 13 14 19 22 25 25 22 19 16 13 11 10 10 13 17 24 30 34 36 34 32 30 29 30 31 31 29 26 20 13 7 4 2 2 2 2 3 5 6 7 7 7 6 6 5 4 4 4 4 4 5 6 5 4 4 5 7 8 8 8 6 4 3 3 4 5 6 7 7 8 8 9 9 9 9 8 8 8 9 10 11 12 12 11 10 9 8 7 7 7 8 8 9 9 9 8 8 8 9 9 9 9 8 8 9 11 13 14 13 12 10 10 11 12 11 9 7 5 4 4 5 5 5 7 9 11 12 12 12 11 11 12 12 13 13 12 10 8 7 7 6 7 7 8 7 5 4 4 5 7 9 11 11 10 9 9 9 10 10 11 11 11 12 12 13 13 13 13 12 12 12 12 12 12 12 12 11 11 11 11 11 11 12 12 13 13 13 12 11 10 10 11 12 12 12 12 12 12 13 13 13 13 12 12 12 11 10 10 9 9 10 11 12 13 13 13 12 10 7 4 3 4 7 10 13 15 15 14 13 13 14 15 16 16 16 15 15 15 16 16 16 16 15 13 12 10 7 4 3 5 8 9 9 9 9 9 10 11 11 12 12 13 13 13 12 9 7 6 6 7 8 8 6 5 5 7 11 14 16 16 13 11 9 8 8 8 8 8 9 9 9 8 6 5 5 5 5 5 6 5 5 5 5 7 8 9 9 7 6 6 7 9 10 11 11 10 9 8 8 7 6 7 9 11 13 14 16 17 18 21 24 27 28 27 24 19 13 6 4 6 6 5 3 2 2 2 2 2 2 1 1 1 1 1 1 1 1 1 0 1 1 2 2 1 1 1 1 1 1 1 0 1 2 2 2 2 2 2 1 1 0 1 1 1 1 1 0 0 1 1 1 0 1 2 1 1 2 2 2 1 2 3 3 0 0 0 0 0 0 0 0 0 0 0 0 0 0 0 0 0 0 0 0 0 0 0 0 0 0 0 0 0 0 0 0 0 0
0 0 0 0 0 0 0 0 0 0 0 0 0 0 0 0 0 0 0 0 0 0 0 0 0 0 0 0 0 0 0 0 0 0 0 0 0 2 2 2 3 2 2 2 1 1 1 1 2 2 2 2 2 2 2 2 2 2 1 2 3 3 4 5 6 7 9 11 13 16 19 20 20 16 13 10 12 17 21 23 23 21 18 14 12 10 9 10 13 18 25 31 35 36 35 33 31 31 31 31 30 28 25 20 13 7 3 2 2 2 1 3 6 8 8 8 7 7 6 6 6 5 5 5 5 5 5 5 4 4 5 7 8 9 8 6 4 3 3 4 5 7 8 9 9 9 9 10 10 10 9 9 8 8 9 10 11 12 11 10 9 8 7 7 7 7 8 8 8 8 7 7 7 7 8 8 8 7 7 9 11 13 14 13 12 11 11 13 13 13 11 8 6 6 6 6 6 6 8 10 12 13 13 13 13 13 12 12 12 12 11 9 7 6 6 6 6 7 8 8 6 5 3 4 5 7 9 10 10 9 9 9 10 10 11 11 11 12 12 13 13 13 13 13 13 12 12 12 12 12 11 10 10 10 11 11 11 12 12 13 13 13 13 12 11 11 11 12 12 12 12 12 13 13 13 13 12 12 12 12 11 11 10 10 10 10 11 11 12 12 12 11 9 6 4 2 3 6 9 13 14 15 14 13 13 13 14 15 15 15 15 15 15 16 16 15 15 14 13 13 11 9 5 4 6 8 10 10 10 10 11 11 12 12 12 13 13 14 13 12 10 7 6 6 7 8 8 7 6 6 8 11 14 16 15 13 11 9 8 8 9 9 10 10 11 11 9 8 7 6 6 6 7 7 6 5 5 5 6 8 8 8 7 6 6 7 8 10 11 11 10 9 8 7 6 6 6 7 8 11 13 15 17 19 21 24 26 27 26 23 17 11 5 4 6 7 6 3 1 1 2 2 2 1 1 1 1 1 1 1 1 1 1 0 0 1 1 1 1 2 2 2 2 1 1 0 1 2 2 1 1 1 1 1 1 1 1 1 1 1 1 0 1 1 1 1 1 2 2 3 2 2 2 1 1 2 2 2 0 0 0 0 0 0 0 0 0 0 0 0 0 0 0 0 0 0 0 0 0 0 0 0 0 0 0 0 0 0 0 0 0 0
0 0 0 0 0 0 0 0 0 0 0 0 0 0 0 0 0 0 0 0 0 0 0 0 0 0 0 0 0 0 0 0 0 0 0 0 0 2 2 1 2 2 2 2 2 1 1 2 2 2 2 2 3 3 3 3 3 2 2 2 4 4 5 5 6 8 10 12 14 15 17 18 18 15 12 10 11 14 19 21 21 19 16 13 10 9 9 11 14 19 26 32 36 37 36 35 33 33 32 31 30 27 24 18 13 7 3 2 3 3 2 4 7 9 9 8 7 7 6 6 6 6 6 5 5 4 4 4 4 5 6 7 8 9 7 6 4 4 4 5 7 8 9 10 11 11 11 10 10 11 11 10 9 9 8 9 10 11 11 10 9 8 7 7 7 7 7 7 7 7 7 6 6 7 8 8 8 8 8 10 12 14 14 13 12 11 12 13 15 14 12 9 7 6 6 6 6 7 8 10 12 13 14 14 14 13 13 12 11 11 9 8 6 6 6 6 6 7 8 8 8 6 4 3 3 5 6 8 9 9 9 9 9 10 11 11 11 11 11 12 13 13 13 13 13 12 12 12 11 11 10 10 10 10 11 11 11 11 12 12 13 13 13 12 12 12 12 12 12 12 12 12 13 13 13 12 12 12 11 11 11 11 10 10 10 10 10 10 10 10 10 9 7 5 3 2 3 6 9 12 13 14 13 13 13 13 14 14 15 14 14 15 15 16 16 15 14 13 13 13 12 10 7 5 6 8 10 11 12 12 12 12 12 12 12 13 13 14 13 12 10 8 6 6 7 8 8 8 7 7 9 12 14 16 16 14 13 11 10 9 9 9 9 10 10 10 9 8 7 7 7 8 8 8 7 6 5 6 6 7 8 8 7 6 6 6 8 10 11 11 10 9 7 7 6 5 5 5 6 9 12 14 16 19 21 24 26 27 26 22 16 9 4 4 6 6 5 3 1 1 2 1 1 1 1 1 1 1 1 1 1 1 1 1 1 1 1 1 1 1 1 1 2 2 1 1 1 2 1 1 1 2 2 2 1 1 1 2 2 1 0 1 1 2 2 2 1 1 2 3 3 2 2 2 1 1 1 1 0 0 0 0 0 0 0 0 0 0 0 0 0 0 0 0 0 0 0 0 0 0 0 0 0 0 0 0 0 0 0 0 0 0
0 0 0 0 0 0 0 0 0 0 0 0 0 0 0 0 0 0 0 0 0 0 0 0 0 0 0 0 0 0 0 0 0 0 0 0 0 1 1 1 1 1 1 1 1 1 1 1 2 2 2 2 4 4 4 4 4 4 3 3 5 6 7 8 9 11 12 13 14 15 16 17 17 15 13 11 11 13 16 19 19 17 15 12 10 9 9 11 15 21 27 33 36 37 37 36 35 34 32 31 29 26 22 17 12 8 4 3 3 3 2 4 6 8 9 8 7 6 6 6 7 6 6 6 5 4 4 4 4 5 6 7 8 8 7 6 5 5 5 6 8 9 10 11 12 12 12 11 10 11 12 12 12 10 8 8 9 10 11 11 10 8 7 7 7 7 6 6 7 7 7 6 5 6 7 8 9 9 10 12 14 15 15 13 12 11 13 14 16 15 12 9 7 6 6 6 6 7 8 10 12 13 14 14 13 13 12 12 11 10 9 7 6 6 6 6 7 8 9 9 8 7 5 3 3 3 5 6 8 9 9 9 9 10 10 11 11 11 11 11 13 13 13 13 12 11 11 11 11 11 10 10 10 11 12 12 12 12 11 12 12 13 13 12 12 12 12 12 11 11 11 12 12 13 12 12 11 11 10 10 10 10 10 10 10 10 9 9 9 8 8 7 6 4 3 3 5 7 10 12 13 13 13 12 12 13 13 14 15 15 15 15 16 16 16 15 14 13 13 13 12 11 8 6 6 8 9 11 12 13 13 13 12 12 12 13 13 13 13 12 10 9 7 7 8 9 9 9 8 8 10 12 14 16 17 16 14 13 11 10 9 8 8 8 9 9 8 8 7 7 8 8 9 8 7 5 5 5 6 6 7 7 7 6 6 6 7 9 10 11 10 9 8 7 6 5 4 4 6 8 11 13 16 18 21 24 26 27 26 22 15 8 4 3 5 5 4 2 1 1 2 1 1 1 1 2 1 1 1 1 1 1 0 1 1 1 1 1 1 1 0 1 1 1 1 1 1 1 1 1 2 2 2 2 1 1 1 1 2 1 1 1 1 2 2 1 1 0 1 2 1 1 2 2 1 1 1 1 0 0 0 0 0 0 0 0 0 0 0 0 0 0 0 0 0 0 0 0 0 0 0 0 0 0 0 0 0 0 0 0 0 0
0 0 0 0 0 0 0 0 0 0 0 0 0 0 0 0 0 0 0 0 0 0 0 0 0 0 0 0 0 0 0 0 0 0 0 0 0 1 1 1 1 1 1 1 0 0 0 1 1 2 2 3 4 5 4 4 4 4 4 4 5 7 9 10 12 14 15 15 15 15 15 16 16 16 14 12 11 13 15 16 16 15 14 13 11 10 10 12 16 23 29 33 36 37 37 37 36 35 32 30 27 24 21 16 12 8 6 4 3 3 3 4 6 7 7 7 6 6 7 7 7 6 6 6 5 5 4 4 4 5 6 7 8 7 7 6 5 6 6 7 8 9 10 11 13 13 13 12 11 12 13 13 13 12 10 8 9 10 11 12 11 9 8 7 7 7 6 6 6 6 6 5 5 6 7 8 9 10 12 14 16 17 16 14 13 13 14 16 16 15 12 9 6 5 6 7 7 8 9 10 11 12 13 13 12 12 12 12 11 10 8 7 6 6 6 7 8 8 9 9 9 8 6 4 2 3 3 5 7 9 10 10 9 10 10 11 11 11 11 12 13 13 13 12 11 11 11 11 12 11 11 10 10 11 12 13 13 12 12 12 12 12 12 12 12 13 12 12 11 11 11 11 12 12 12 11 11 10 10 9 9 9 9 10 10 10 10 9 8 8 8 7 5 5 4 5 6 8 10 12 13 13 12 12 11 12 13 15 15 15 15 16 17 17 17 16 15 14 13 13 12 11 8 6 6 7 9 10 11 12 12 12 12 12 13 13 14 14 14 13 12 10 9 9 9 9 9 9 9 9 10 11 13 15 16 17 15 13 12 10 9 8 8 8 8 8 8 7 7 8 8 8 8 7 6 5 5 5 6 6 7 8 8 7 7 7 7 9 10 11 11 10 9 7 6 5 5 5 6 8 10 12 14 16 20 24 26 28 27 22 15 8 4 4 5 6 5 3 1 1 1 1 1 1 1 1 1 1 2 2 2 1 1 1 1 1 1 1 1 1 0 1 1 1 1 0 0 0 1 1 1 2 1 1 1 1 1 1 2 2 2 1 1 1 1 1 1 1 1 1 0 1 2 1 1 1 2 1 0 0 0 0 0 0 0 0 0 0 0 0 0 0 0 0 0 0 0 0 0 0 0 0 0 0 0 0 0 0 0 0 0 0
0 0 0 0 0 0 0 0 0 0 0 0 0 0 0 0 0 0 0 0 0 0 0 0 0 0 0 0 0 0 0 0 0 0 0 0 0 1 1 1 1 2 2 1 1 1 1 1 1 1 2 4 5 4 3 2 3 4 4 3 4 7 10 12 14 17 17 17 16 15 15 15 16 15 14 13 13 14 16 16 15 14 14 14 13 12 13 15 19 24 30 34 36 36 37 37 37 36 33 29 25 21 18 15 12 8 6 5 5 4 4 5 6 6 6 6 6 6 7 7 7 6 5 5 5 5 5 4 4 5 6 7 8 7 6 6 6 6 7 8 9 9 10 11 13 13 13 13 13 13 14 15 15 13 12 10 9 10 12 12 12 10 9 8 8 8 8 7 6 6 5 4 5 6 7 8 9 11 13 15 17 19 18 16 15 14 16 17 17 15 13 10 7 6 7 7 8 9 10 11 12 12 12 11 11 11 12 12 12 10 8 7 6 6 7 7 8 9 9 9 9 8 6 4 3 2 3 5 7 9 10 10 10 9 9 10 11 11 11 12 13 13 13 12 11 10 11 12 13 12 11 11 10 11 12 12 12 12 12 12 12 12 12 12 12 13 13 12 12 11 11 11 11 12 11 11 11 10 10 10 10 9 10 10 11 11 10 10 9 8 8 7 6 5 5 5 6 8 10 12 13 13 12 11 12 13 14 15 16 16 16 16 17 18 18 17 16 14 13 13 12 11 9 8 8 9 9 10 11 11 12 12 12 13 13 14 15 16 15 14 13 12 11 10 10 10 10 9 9 9 9 11 13 14 16 16 15 13 12 10 9 8 8 9 9 9 8 8 8 8 9 9 8 6 5 5 6 6 7 8 9 9 9 8 7 7 7 8 9 11 11 10 9 7 6 5 5 6 6 8 9 11 12 15 18 23 26 28 27 22 15 9 4 5 6 7 6 4 2 1 2 1 1 1 1 1 1 1 2 2 2 2 2 1 1 1 1 2 2 1 1 1 1 1 1 1 1 0 0 1 2 2 2 1 0 0 1 2 3 3 3 2 2 2 2 2 1 2 1 1 2 2 1 1 2 2 2 0 0 0 0 0 0 0 0 0 0 0 0 0 0 0 0 0 0 0 0 0 0 0 0 0 0 0 0 0 0 0 0 0 0 0
0 0 0 0 0 0 0 0 0 0 0 0 0 0 0 0 0 0 0 0 0 0 0 0 0 0 0 0 0 0 0 0 0 0 0 0 0 0 2 1 2 2 2 2 1 0 1 2 2 2 3 4 4 3 2 1 1 2 3 4 6 8 12 14 16 17 18 17 16 15 15 15 15 15 15 15 16 17 18 17 15 13 14 14 14 14 15 18 22 26 31 35 36 36 37 38 38 37 34 29 24 19 16 13 11 9 6 5 5 4 4 5 6 6 5 5 5 6 7 7 7 6 6 5 5 5 5 4 4 4 5 7 7 7 6 6 6 6 8 9 10 11 11 12 13 13 14 14 14 14 15 15 15 14 13 11 11 11 12 12 11 10 9 8 8 9 9 9 8 7 5 4 5 7 8 9 9 10 12 15 18 19 19 18 17 17 18 19 18 16 13 11 8 7 7 8 8 9 11 12 13 13 13 12 12 12 13 13 12 10 8 6 6 6 6 7 9 10 10 10 9 8 6 4 2 2 2 4 6 8 10 10 9 9 9 9 10 11 12 12 13 13 13 12 11 11 12 13 13 13 12 11 10 11 11 12 12 12 12 12 12 12 11 11 12 12 13 13 13 12 11 11 11 11 11 11 12 12 12 11 11 10 10 11 11 11 10 10 9 9 9 8 6 5 5 5 5 7 9 11 13 13 13 12 12 13 14 15 15 15 15 16 17 17 17 17 16 15 13 13 12 11 10 10 10 11 11 11 11 11 12 12 13 13 14 14 15 15 15 14 13 12 11 11 11 10 10 9 9 9 10 11 13 15 16 16 15 13 11 9 8 8 9 9 9 9 9 8 8 9 10 10 9 7 6 6 6 7 8 9 10 11 10 9 8 7 7 7 8 10 10 10 9 8 6 5 5 5 6 7 8 9 11 13 17 22 26 28 26 22 16 9 4 5 7 7 6 3 2 2 2 2 2 2 2 2 1 1 1 1 2 2 2 1 1 1 1 1 2 2 1 1 1 1 2 2 1 0 1 2 3 3 2 1 1 1 1 2 3 4 4 2 2 2 2 1 2 2 2 2 2 2 1 2 2 2 2 0 0 0 0 0 0 0 0 0 0 0 0 0 0 0 0 0 0 0 0 0 0 0 0 0 0 0 0 0 0 0 0 0 0 0
0 0 0 0 0 0 0 0 0 0 0 0 0 0 0 0 0 0 0 0 0 0 0 0 0 0 0 0 0 0 0 0 0 0 0 0 0 0 1 2 2 2 2 2 1 0 1 2 2 2 3 3 3 3 2 1 0 2 5 7 9 11 13 15 16 17 17 16 15 15 14 15 15 15 15 16 17 19 19 18 15 13 13 14 15 16 18 20 25 29 33 36 38 37 37 37 38 37 34 29 24 18 14 12 10 8 6 5 4 4 4 4 5 5 5 5 5 5 6 6 6 6 6 6 6 5 4 3 3 4 5 6 6 6 6 6 6 7 8 9 11 12 13 13 13 13 14 15 15 15 15 14 13 13 12 12 12 12 12 11 10 9 8 8 8 9 10 10 9 8 6 6 7 8 9 9 9 10 11 14 16 18 19 19 19 19 20 20 19 17 14 11 9 8 7 7 8 10 12 13 14 14 14 13 13 13 13 13 12 10 7 6 6 5 6 7 10 11 12 11 9 8 6 4 3 2 2 2 4 6 8 9 8 8 8 9 10 11 12 12 13 13 13 12 12 12 13 13 13 13 12 11 11 11 11 11 11 12 12 12 12 12 12 12 12 13 13 13 13 13 12 12 11 11 11 11 12 13 13 12 11 11 11 11 11 10 10 9 10 10 10 9 7 6 5 4 5 6 8 11 13 13 13 13 13 13 14 15 15 16 16 16 16 16 16 16 15 14 13 13 12 10 9 10 11 12 12 12 11 11 12 12 13 13 13 13 13 14 13 13 11 11 11 11 11 11 10 10 9 9 10 12 13 15 17 17 15 13 11 9 8 8 9 9 9 8 8 8 9 10 10 11 10 8 7 6 6 6 8 9 10 10 10 9 8 6 5 5 7 8 9 10 9 8 6 5 4 5 5 6 7 8 11 13 17 21 25 26 26 22 16 10 5 4 6 6 5 3 2 2 2 2 2 2 1 1 1 0 1 1 2 2 2 1 0 0 1 1 2 2 2 1 1 1 1 1 1 1 1 1 2 2 2 1 1 1 1 1 2 3 3 2 2 2 1 1 2 3 2 1 2 2 2 1 1 1 1 0 0 0 0 0 0 0 0 0 0 0 0 0 0 0 0 0 0 0 0 0 0 0 0 0 0 0 0 0 0 0 0 0 0 0
0 0 0 0 0 0 0 0 0 0 0 0 0 0 0 0 0 0 0 0 0 0 0 0 0 0 0 0 0 0 0 0 0 0 0 0 0 0 1 1 2 2 1 1 2 1 1 2 2 2 2 2 1 2 2 2 1 3 6 9 12 13 15 16 16 16 16 15 14 14 15 15 15 15 15 16 18 19 20 19 16 15 14 15 16 18 19 22 26 30 35 38 40 39 37 37 37 36 33 29 24 18 14 11 10 8 6 4 3 2 3 3 4 4 4 4 4 4 5 5 5 5 5 6 6 6 5 3 3 3 4 5 6 6 7 7 7 7 8 9 11 12 13 14 14 14 14 15 16 16 15 13 13 12 12 13 13 13 12 11 10 9 8 8 8 8 9 9 8 8 6 5 6 7 8 8 8 8 9 11 14 16 17 18 19 20 21 21 20 17 14 12 9 7 6 6 8 10 12 14 14 14 14 13 13 13 14 13 11 9 6 6 6 6 6 8 10 12 12 11 10 8 7 5 4 2 2 2 3 4 6 7 8 8 9 10 11 12 12 12 12 12 13 13 13 13 14 14 14 14 13 13 12 12 12 12 12 12 12 13 13 13 12 12 12 13 13 13 13 13 13 12 11 10 10 10 11 12 12 11 11 11 11 11 10 10 9 9 10 11 11 10 9 7 5 4 5 6 8 10 12 13 13 13 13 13 13 15 16 16 16 16 15 15 15 14 14 13 13 13 12 10 9 9 11 13 13 12 11 10 11 11 12 12 12 12 13 13 13 12 11 11 11 11 11 11 11 10 9 9 10 12 14 16 17 16 15 13 11 9 8 8 8 8 8 8 8 8 9 10 10 11 10 9 8 7 6 6 7 8 8 9 9 8 7 5 4 4 5 7 8 10 10 9 7 5 4 4 5 5 7 9 11 13 16 21 24 26 25 22 17 11 6 4 5 5 5 3 2 1 1 1 2 1 0 0 0 1 1 2 2 1 1 1 0 0 0 1 1 1 1 1 1 1 1 2 1 1 1 1 1 1 1 1 1 1 1 1 1 2 1 1 2 2 2 2 2 2 2 1 2 2 1 0 1 1 1 0 0 0 0 0 0 0 0 0 0 0 0 0 0 0 0 0 0 0 0 0 0 0 0 0 0 0 0 0 0 0 0 0 0 0
0 0 0 0 0 0 0 0 0 0 0 0 0 0 0 0 0 0 0 0 0 0 0 0 0 0 0 0 0 0 0 0 0 0 0 0 0 0 1 1 1 1 1 1 2 2 2 2 2 2 1 0 0 1 1 1 1 4 7 10 12 14 15 16 16 15 15 14 14 15 16 16 16 16 16 16 18 20 21 21 19 17 17 17 17 19 20 22 26 31 36 40 42 41 38 36 35 34 32 28 23 17 13 11 10 9 7 4 2 2 2 3 3 3 3 4 4 4 4 4 4 4 4 5 6 6 5 4 3 4 4 5 6 7 8 8 8 8 8 9 11 13 14 14 14 14 14 15 16 16 15 13 12 12 12 13 13 13 13 13 11 10 8 7 7 7 7 7 7 7 6 5 4 4 4 5 5 5 6 9 12 14 16 17 18 19 20 21 19 17 14 11 8 6 5 6 9 11 13 14 14 14 13 13 13 13 13 12 10 7 5 6 7 7 6 8 10 12 12 11 9 8 7 7 6 4 3 2 2 3 5 7 8 9 9 10 11 12 12 12 12 12 12 13 14 14 15 15 15 15 14 13 13 13 13 13 13 13 13 13 12 12 12 12 12 12 13 13 13 13 13 12 10 10 9 9 10 10 10 10 11 11 11 11 11 11 10 10 10 11 11 10 9 7 6 5 5 6 8 10 13 13 13 13 12 13 13 15 16 16 16 16 16 15 14 13 13 13 13 13 12 10 8 8 10 12 12 11 9 8 9 10 11 11 11 12 12 13 13 13 13 12 12 12 12 12 11 11 10 10 11 12 14 15 16 15 14 13 11 9 8 7 7 7 7 8 8 9 9 9 10 10 10 10 9 9 8 8 8 8 8 8 9 8 7 5 5 5 5 6 8 9 10 9 7 5 4 4 5 6 8 10 11 13 16 20 24 26 26 23 18 13 8 4 4 5 5 4 3 2 1 1 1 1 1 1 0 1 1 2 1 1 1 1 1 1 1 1 1 1 1 1 1 1 1 1 1 1 1 1 1 1 1 1 1 1 1 1 1 1 1 1 1 2 3 3 2 1 1 2 2 2 1 0 1 2 1 0 0 0 0 0 0 0 0 0 0 0 0 0 0 0 0 0 0 0 0 0 0 0 0 0 0 0 0 0 0 0 0 0 0 0
0 0 0 0 0 0 0 0 0 0 0 0 0 0 0 0 0 0 0 0 0 0 0 0 0 0 0 0 0 0 0 0 0 0 0 0 0 0 1 2 2 1 2 2 2 2 2 2 2 2 1 0 0 1 1 1 2 4 7 9 11 13 15 15 15 15 14 14 15 16 17 18 18 17 17 18 20 23 25 24 23 21 19 18 18 19 21 23 26 31 37 42 44 42 39 35 34 33 32 27 21 15 12 10 10 9 7 5 3 2 2 2 2 2 3 4 5 5 4 3 3 3 4 5 5 5 5 4 4 4 5 5 6 7 8 9 9 9 9 10 11 13 14 15 14 14 15 16 17 17 16 14 13 12 13 13 14 14 14 13 12 10 9 7 6 6 6 6 6 6 7 6 6 4 3 3 3 4 5 8 11 13 15 16 17 18 18 18 17 15 13 10 7 6 7 8 10 12 13 14 14 14 13 12 12 12 12 11 8 5 5 7 8 7 7 8 10 12 12 10 8 7 7 8 8 6 4 3 2 3 5 7 8 8 9 9 10 11 12 11 11 11 12 13 13 14 15 15 15 15 15 14 14 13 13 13 13 13 12 12 12 12 12 12 12 12 12 12 12 12 12 11 10 10 9 9 10 10 10 11 11 12 12 12 12 12 11 11 11 11 11 10 9 7 6 6 6 7 9 11 12 13 13 12 13 13 14 15 16 16 16 16 16 15 14 13 13 13 13 13 13 11 8 7 9 11 11 10 8 7 7 8 10 11 11 12 12 13 13 14 14 13 13 13 13 12 12 11 11 11 12 13 14 15 15 15 14 13 11 9 8 7 6 6 6 7 8 9 8 8 8 9 9 10 10 11 10 10 9 9 8 9 9 9 8 6 5 5 5 6 7 9 10 10 8 6 5 5 6 8 10 11 11 12 14 18 23 26 26 24 20 14 9 4 4 5 5 4 3 1 1 1 1 1 1 1 1 1 1 1 1 1 1 1 1 2 2 2 1 1 1 1 1 0 0 1 1 1 2 2 2 2 2 1 1 1 1 1 0 1 1 1 2 3 3 3 2 1 1 1 2 1 1 1 2 2 0 0 0 0 0 0 0 0 0 0 0 0 0 0 0 0 0 0 0 0 0 0 0 0 0 0 0 0 0 0 0 0 0 0 0 0
0 0 0 0 0 0 0 0 0 0 0 0 0 0 0 0 0 0 0 0 0 0 0 0 0 0 0 0 0 0 0 0 0 0 0 0 0 0 0 2 2 2 2 2 2 1 1 2 2 2 2 1 0 1 2 2 3 4 6 8 10 13 14 15 14 14 14 15 16 18 19 20 19 18 18 21 24 27 29 29 27 24 21 19 18 19 21 24 28 32 38 43 44 42 39 35 32 31 30 26 20 14 11 10 10 9 7 5 3 3 3 2 2 1 1 2 4 4 4 3 2 3 3 4 4 4 4 4 4 4 5 6 6 7 8 9 10 11 11 12 13 14 15 15 16 16 17 18 19 19 17 15 14 13 13 13 14 14 14 13 12 10 8 7 6 6 6 6 6 6 7 7 7 6 5 4 4 4 6 8 11 13 14 15 15 16 16 16 16 14 12 9 8 8 9 10 11 12 12 13 13 14 13 13 12 12 11 9 7 5 6 7 8 7 7 8 10 11 11 10 8 7 7 8 9 7 5 3 3 4 6 7 8 8 8 9 10 11 11 11 11 11 11 12 13 14 14 15 15 14 14 14 14 14 13 13 13 13 13 12 13 13 12 12 12 12 12 12 12 12 12 11 11 10 10 10 10 11 11 12 12 12 12 12 12 12 12 12 12 12 11 10 8 7 6 5 6 7 9 11 12 12 12 13 13 14 15 15 16 16 16 16 16 15 15 14 13 13 13 13 12 11 8 7 8 9 10 9 8 7 7 8 9 10 11 12 13 13 13 14 13 13 13 12 11 11 11 11 11 12 13 13 14 15 15 14 14 13 11 10 8 6 5 5 5 6 7 8 8 7 7 8 9 9 10 11 11 11 10 10 10 9 9 9 8 7 5 5 5 5 7 9 11 11 10 7 5 5 6 8 10 11 11 11 13 16 21 25 26 25 21 15 9 4 3 5 5 4 2 1 1 1 2 2 1 1 1 1 1 1 1 1 1 1 1 1 1 2 1 1 1 1 0 0 1 1 1 1 1 1 2 2 1 1 1 2 2 1 1 1 1 2 2 2 2 2 1 0 0 1 1 1 1 1 2 2 0 0 0 0 0 0 0 0 0 0 0 0 0 0 0 0 0 0 0 0 0 0 0 0 0 0 0 0 0 0 0 0 0 0 0 0
0 0 0 0 0 0 0 0 0 0 0 0 0 0 0 0 0 0 0 0 0 0 0 0 0 0 0 0 0 0 0 0 0 0 0 0 0 0 0 2 2 2 2 2 2 1 1 2 2 2 2 1 1 1 2 3 4 5 6 8 10 12 13 14 14 13 14 16 18 20 22 21 20 18 19 23 28 32 34 33 30 26 23 20 19 20 22 26 30 35 40 44 45 42 38 33 30 29 27 24 19 14 11 10 10 8 6 4 2 2 2 2 1 1 1 1 2 3 2 2 2 2 2 3 3 3 3 3 3 4 5 5 6 7 8 10 11 12 12 13 13 14 15 16 17 17 18 19 20 19 18 16 15 14 14 14 13 13 13 12 11 10 9 8 8 7 7 7 7 6 6 6 7 7 6 5 5 5 7 9 11 13 13 13 13 14 15 15 15 13 11 9 9 10 12 12 12 11 11 11 12 13 13 13 13 12 11 8 6 4 6 7 7 6 7 8 10 12 12 11 9 8 8 9 9 8 5 3 3 4 5 7 8 8 8 9 10 11 11 11 10 10 11 12 13 14 14 14 14 14 13 13 13 13 13 13 13 13 12 13 13 13 13 13 13 13 13 13 13 13 13 12 12 11 11 11 11 11 12 12 12 12 11 11 11 12 13 13 13 13 12 11 9 7 6 5 5 7 9 10 12 12 12 13 13 14 15 16 16 16 15 15 15 15 15 14 13 13 12 12 11 10 8 7 7 9 10 9 8 7 7 7 8 10 11 12 12 13 13 13 13 13 12 11 10 9 9 10 11 12 13 13 13 13 13 13 13 13 12 10 8 6 5 5 5 6 6 7 7 7 7 7 8 8 9 10 10 10 10 10 10 10 9 9 8 6 5 4 4 5 6 8 10 12 11 8 6 5 6 7 10 11 11 11 12 15 19 24 26 25 21 15 9 5 4 5 5 4 3 1 1 2 2 2 1 1 1 0 0 1 1 1 1 2 1 1 0 1 1 2 2 2 1 1 1 1 1 0 0 1 2 1 1 1 1 2 2 1 1 1 1 1 1 2 2 2 2 1 1 1 2 3 3 2 1 1 0 0 0 0 0 0 0 0 0 0 0 0 0 0 0 0 0 0 0 0 0 0 0 0 0 0 0 0 0 0 0 0 0 0 0 0
0 0 0 0 0 0 0 0 0 0 0 0 0 0 0 0 0 0 0 0 0 0 0 0 0 0 0 0 0 0 0 0 0 0 0 0 0 0 0 2 1 1 1 2 1 1 1 2 2 2 2 2 2 1 1 2 4 5 7 9 11 12 13 13 13 13 14 17 20 22 24 23 21 20 21 26 33 37 39 37 32 27 23 20 20 22 25 28 33 39 43 46 46 43 37 32 28 26 25 23 19 15 13 11 9 7 6 4 2 1 0 1 1 1 1 1 1 2 2 1 1 1 2 2 2 2 2 2 3 3 4 5 6 7 8 10 11 12 13 13 13 14 15 16 17 18 19 20 20 19 18 17 15 15 15 14 13 12 11 10 10 10 10 9 9 8 8 7 6 5 5 6 7 7 7 7 6 6 8 9 11 12 12 12 12 13 14 14 14 13 11 9 10 12 13 13 13 11 10 10 11 12 13 13 13 13 11 8 6 5 6 6 6 6 7 8 10 12 12 11 10 9 9 9 9 7 5 3 2 3 5 7 8 8 9 10 11 11 11 10 10 10 10 12 13 14 14 14 14 13 13 13 13 13 13 13 13 12 12 12 13 13 14 14 13 13 13 14 14 14 13 13 13 12 11 11 11 11 12 12 11 11 10 10 11 12 13 14 14 14 13 12 11 9 7 5 5 6 8 10 11 12 13 13 13 14 15 16 16 16 16 16 15 15 15 15 13 13 12 11 11 10 9 7 7 9 10 10 8 7 7 7 8 9 10 11 12 13 13 14 13 13 11 10 9 8 8 9 10 11 12 12 12 12 12 13 13 13 12 10 8 6 5 5 5 5 6 6 7 7 7 7 7 8 8 9 9 10 10 10 10 10 9 8 7 6 5 4 4 4 4 6 10 12 12 10 7 5 5 7 9 11 12 12 12 14 19 24 26 26 22 16 9 5 5 6 6 5 3 3 2 2 1 1 1 1 0 0 0 1 1 1 1 1 1 1 0 0 1 2 2 2 1 1 2 2 1 1 1 1 1 1 1 1 1 2 2 1 1 1 1 1 2 3 3 3 2 2 1 1 2 3 2 2 1 1 0 0 0 0 0 0 0 0 0 0 0 0 0 0 0 0 0 0 0 0 0 0 0 0 0 0 0 0 0 0 0 0 0 0 0 0
0 0 0 0 0 0 0 0 0 0 0 0 0 0 0 0 0 0 0 0 0 0 0 0 0 0 0 0 0 0 0 0 0 0 0 0 0 0 0 1 1 1 1 1 1 1 1 1 1 1 2 3 3 2 1 1 3 6 8 9 11 12 13 13 13 14 16 18 21 24 25 25 24 24 26 31 38 42 43 40 34 27 23 21 21 24 28 31 35 40 45 47 47 43 38 32 28 26 24 22 20 17 13 10 7 5 4 4 3 2 1 0 0 1 2 1 1 2 2 1 2 2 2 1 1 2 2 2 2 3 4 4 5 6 8 10 11 12 13 13 13 13 14 16 17 18 19 20 19 19 17 16 15 15 15 14 13 11 10 9 9 10 11 11 10 9 7 6 5 5 4 5 7 8 9 9 8 9 9 10 11 13 13 13 13 13 13 13 13 12 9 8 10 12 13 13 13 12 11 11 11 12 13 13 13 12 10 8 6 6 7 7 7 7 7 9 11 12 11 11 10 9 10 10 9 7 4 2 2 3 5 6 7 8 9 11 11 11 11 10 9 9 10 11 12 13 13 13 13 13 13 13 13 13 13 13 12 11 11 11 12 13 14 14 14 14 14 14 14 14 14 13 13 12 11 10 10 10 11 11 10 10 9 10 11 13 14 14 14 14 13 13 12 11 8 5 4 5 7 9 11 13 13 13 13 13 14 15 16 17 16 16 15 15 15 15 14 13 12 11 11 10 9 7 7 9 10 10 9 7 7 7 8 9 10 11 12 13 14 15 14 13 12 11 10 9 9 9 10 11 12 12 12 11 12 12 12 12 11 10 8 6 6 5 5 5 6 6 6 6 6 6 6 7 8 9 9 10 10 10 10 9 8 8 7 7 6 5 4 4 4 5 9 12 13 11 8 6 5 7 9 11 12 12 12 14 19 24 26 26 23 16 10 5 4 5 5 4 4 3 3 1 0 1 1 1 1 1 2 2 1 1 0 1 1 2 1 1 1 2 2 1 1 1 1 1 1 2 2 2 2 2 1 1 2 2 2 1 1 1 1 1 1 2 2 2 2 1 0 0 1 1 1 1 1 1 0 0 0 0 0 0 0 0 0 0 0 0 0 0 0 0 0 0 0 0 0 0 0 0 0 0 0 0 0 0 0 0 0 0 0 0
0 0 0 0 0 0 0 0 0 0 0 0 0 0 0 0 0 0 0 0 0 0 0 0 0 0 0 0 0 0 0 0 0 0 0 0 0 0 0 1 2 1 2 2 1 1 1 1 1 1 2 3 3 2 1 2 4 6 8 10 11 13 13 14 15 17 19 21 23 25 27 28 28 29 33 38 43 46 45 40 34 27 22 21 23 26 30 33 36 40 44 47 47 44 39 33 28 26 25 23 20 17 13 9 5 3 3 3 2 2 2 2 0 1 3 3 3 4 3 2 2 2 1 1 1 2 3 3 3 4 4 4 4 5 6 9 11 12 13 13 13 14 15 17 18 19 20 20 19 18 17 16 15 15 15 14 13 11 10 9 10 11 12 11 10 8 6 5 5 5 5 6 7 9 10 11 11 11 11 12 13 14 15 15 14 13 13 13 12 10 8 8 9 11 13 13 13 12 12 12 12 13 13 13 12 10 8 6 6 7 8 9 8 8 8 9 10 11 10 10 9 9 10 10 9 7 4 2 2 2 4 6 7 8 9 10 11 11 10 10 9 10 10 11 11 12 12 13 13 13 14 14 13 13 12 12 11 11 11 11 12 13 13 14 15 14 14 14 13 13 13 13 13 13 12 11 10 10 10 10 10 10 9 10 11 13 13 13 13 13 13 13 13 12 9 6 4 4 6 9 11 13 13 13 13 13 13 15 16 17 16 15 15 15 15 15 14 13 12 12 12 11 9 7 7 9 11 10 9 8 7 8 9 9 10 11 12 13 14 15 14 14 13 12 11 11 10 10 11 12 13 13 13 13 13 12 12 11 10 9 8 7 6 6 5 5 5 6 6 6 5 5 6 7 8 9 10 10 10 10 10 9 8 7 7 7 7 6 5 5 5 5 7 11 12 11 9 7 6 7 9 11 11 11 12 14 18 23 26 27 24 18 11 6 4 5 5 4 3 3 2 2 1 1 2 2 2 2 2 2 1 1 1 2 2 3 2 2 2 1 1 1 1 1 1 1 1 1 2 3 2 2 1 1 2 2 2 1 0 1 1 1 1 1 1 2 2 1 0 1 1 1 2 2 1 1 0 0 0 0 0 0 0 0 0 0 0 0 0 0 0 0 0 0 0 0 0 0 0 0 0 0 0 0 0 0 0 0 0 0 0 0
0 0 0 0 0 0 0 0 0 0 0 0 0 0 0 0 0 0 0 0 0 0 0 0 0 0 0 0 0 0 0 0 0 0 0 0 0 0 0 0 1 1 2 2 1 1 1 1 1 1 2 3 3 2 2 3 4 5 7 9 12 13 15 16 17 19 21 24 26 28 30 32 34 36 39 43 46 47 44 39 32 27 23 22 24 26 30 34 37 40 43 46 46 43 40 34 29 26 23 22 19 16 12 7 3 2 2 2 1 1 3 3 2 1 2 3 4 4 4 2 2 2 2 2 3 4 5 6 5 5 4 3 3 4 5 8 11 13 14 14 15 15 17 18 20 21 21 21 20 19 18 16 15 15 14 13 12 11 9 9 10 11 12 12 10 7 5 4 5 5 6 6 8 9 11 12 12 13 13 14 15 16 16 16 14 13 13 12 12 10 8 8 9 10 11 12 12 12 12 13 13 13 13 12 11 8 6 5 6 9 10 10 9 9 9 10 10 10 10 9 9 10 10 11 10 8 5 3 2 2 4 6 8 9 10 10 10 10 10 10 10 10 11 11 11 11 11 12 13 14 14 14 13 12 12 11 11 11 11 12 12 13 13 14 15 15 14 14 13 13 13 13 13 13 12 12 11 10 10 10 10 10 10 10 11 12 13 13 13 13 13 13 13 12 10 7 5 5 6 8 11 13 13 13 13 13 13 14 16 16 16 15 14 14 14 15 15 14 13 12 12 11 9 7 7 9 10 10 9 8 8 9 10 10 10 10 11 12 13 13 13 13 13 13 12 12 11 11 12 13 14 15 15 14 13 12 11 10 10 9 8 7 6 5 5 5 5 6 6 5 5 5 5 6 7 9 9 10 10 9 8 7 7 7 7 7 6 5 5 5 5 5 6 8 10 10 9 8 8 8 9 11 11 11 11 13 16 21 26 27 25 20 13 7 4 5 5 4 3 2 1 2 2 1 1 2 2 2 1 0 1 1 1 2 3 3 2 2 2 1 0 1 1 2 2 2 1 1 1 2 1 0 1 2 2 1 1 1 1 1 1 2 2 1 1 2 2 1 0 1 1 2 2 2 1 0 0 0 0 0 0 0 0 0 0 0 0 0 0 0 0 0 0 0 0 0 0 0 0 0 0 0 0 0 0 0 0 0 0 0 0 0
0 0 0 0 0 0 0 0 0 0 0 0 0 0 0 0 0 0 0 0 0 0 0 0 0 0 0 0 0 0 0 0 0 0 0 0 0 0 0 0 0 1 3 3 2 1 1 1 2 2 2 3 3 3 2 2 4 5 7 9 12 14 16 18 19 21 24 26 30 33 36 39 40 41 42 44 46 45 42 36 31 27 25 24 25 27 30 33 38 41 43 45 45 43 40 35 29 24 21 19 17 13 8 5 3 3 2 2 2 3 4 3 2 1 2 2 3 3 3 2 2 2 2 3 3 4 5 6 5 5 4 4 4 4 6 8 11 14 16 17 17 18 19 20 22 22 23 22 22 21 19 18 17 16 14 13 12 10 9 9 10 11 12 11 9 7 4 4 5 6 6 7 9 10 12 13 13 14 15 16 17 17 17 15 13 12 12 12 11 10 8 8 9 10 10 11 12 11 11 11 11 12 12 12 11 8 5 5 7 10 11 11 10 9 10 10 10 11 10 10 10 10 11 11 11 9 7 5 4 3 5 6 8 9 10 10 10 10 9 10 10 11 12 12 12 11 11 12 13 14 15 14 13 12 11 11 11 12 12 13 13 13 14 14 15 15 15 14 13 13 13 13 13 13 13 12 11 11 10 10 10 10 10 10 11 12 13 13 13 13 13 13 13 12 10 8 6 6 6 8 11 13 13 13 13 12 13 14 15 16 15 14 13 13 14 14 14 14 13 12 12 11 9 7 6 8 10 10 10 9 10 10 10 10 9 9 9 10 11 12 13 13 13 12 12 11 10 11 12 13 15 16 16 15 13 12 10 10 9 9 8 7 6 6 5 5 5 6 5 5 4 4 5 6 7 8 9 9 9 7 6 6 6 7 7 7 5 5 5 5 5 5 4 5 7 8 9 9 9 9 10 11 12 11 11 12 15 19 24 27 26 22 16 9 5 6 6 5 3 1 1 2 2 1 1 1 1 2 1 0 1 1 1 1 2 2 1 1 2 2 1 1 1 1 1 2 2 2 2 2 1 1 1 1 1 1 1 1 1 1 2 2 2 2 1 1 1 1 1 1 1 2 2 2 2 0 0 0 0 0 0 0 0 0 0 0 0 0 0 0 0 0 0 0 0 0 0 0 0 0 0 0 0 0 0 0 0 0 0 0 0 0
0 0 0 0 0 0 0 0 0 0 0 0 0 0 0 0 0 0 0 0 0 0 0 0 0 0 0 0 0 0 0 0 0 0 0 0 0 0 0 0 1 1 2 2 2 2 2 2 2 2 3 4 4 3 2 2 4 5 7 9 13 15 17 19 21 24 26 30 35 39 41 43 44 44 44 45 45 44 41 36 31 27 26 25 26 27 30 34 38 42 44 45 44 42 39 34 28 23 19 17 14 11 6 4 4 4 3 4 5 6 6 3 1 2 3 2 2 2 2 2 2 2 2 2 2 3 4 4 4 4 4 5 5 6 7 9 12 15 17 19 19 20 21 22 23 23 23 23 23 22 21 20 18 17 16 14 12 10 8 8 10 11 11 11 9 6 4 4 5 6 7 9 11 12 13 14 15 16 17 18 19 18 17 15 13 11 10 11 11 9 8 8 9 10 11 11 11 11 10 9 9 10 11 12 11 9 7 6 8 11 11 11 10 10 10 11 11 11 10 10 10 11 12 12 11 10 8 6 4 4 5 6 7 8 9 10 10 10 10 10 10 11 12 13 13 13 12 12 13 14 14 14 13 12 11 11 11 12 13 13 14 14 14 14 14 15 15 15 14 13 13 13 13 12 12 12 11 11 11 11 11 10 10 11 11 12 13 14 14 14 14 14 13 13 11 9 7 6 6 8 10 13 13 13 13 12 12 13 14 15 15 14 14 13 14 14 14 13 13 13 12 12 10 7 6 7 9 10 10 10 11 11 11 9 8 8 8 9 10 11 12 12 12 12 11 10 9 10 11 13 14 15 15 14 13 11 10 10 9 9 8 7 7 6 6 6 6 6 6 5 4 4 5 6 7 8 9 9 7 6 5 5 6 7 8 7 5 4 5 5 5 4 4 3 4 6 8 8 9 9 10 11 12 12 12 13 15 19 23 26 27 24 18 10 6 6 6 5 2 1 1 2 2 1 1 0 1 1 1 1 1 1 1 1 1 1 1 1 1 1 1 1 1 1 1 1 1 2 2 2 2 1 1 1 0 1 1 1 1 1 2 3 3 2 2 1 1 1 2 1 1 2 2 1 1 0 0 0 0 0 0 0 0 0 0 0 0 0 0 0 0 0 0 0 0 0 0 0 0 0 0 0 0 0 0 0 0 0 0 0 0 0
0 0 0 0 0 0 0 0 0 0 0 0 0 0 0 0 0 0 0 0 0 0 0 0 0 0 0 0 0 0 0 0 0 0 0 0 0 0 0 0 1 1 1 1 1 2 2 2 3 3 3 4 4 3 2 2 4 6 8 11 13 16 19 21 24 28 32 36 40 44 46 47 46 45 45 46 47 46 42 37 32 28 26 26 26 28 31 35 39 43 45 46 44 41 37 32 27 23 19 16 13 8 4 4 4 4 5 6 8 8 8 4 1 2 4 3 1 1 1 2 3 2 2 1 1 1 1 2 3 4 5 6 7 7 8 10 13 15 18 20 22 22 23 23 23 23 24 24 24 23 22 21 19 18 17 15 13 10 9 9 10 11 11 9 7 5 4 4 6 7 9 10 12 14 16 17 18 19 19 20 20 20 19 16 14 12 10 10 10 9 8 8 10 11 12 12 12 11 10 9 9 10 12 13 12 10 8 7 9 11 12 11 10 10 11 11 11 10 10 10 10 11 11 11 11 10 9 7 5 4 4 5 6 7 9 9 10 11 11 11 11 12 13 13 14 13 13 13 13 13 13 13 13 12 12 11 11 12 13 13 14 14 14 14 14 14 15 15 14 13 12 12 12 12 12 12 12 12 12 12 11 11 11 11 12 13 13 14 14 14 14 13 13 12 11 10 8 6 5 7 10 12 13 13 13 12 12 13 14 15 15 15 14 14 14 14 14 13 13 13 13 12 10 7 6 7 8 9 10 10 11 11 11 10 8 8 8 9 10 11 11 11 11 10 10 9 10 10 12 13 14 15 14 13 13 12 11 11 10 9 8 8 7 7 7 7 8 8 7 5 4 4 5 6 7 8 9 8 6 5 5 5 6 7 7 6 5 4 4 5 5 5 4 3 3 5 7 8 8 8 9 11 13 13 13 14 15 19 23 26 27 25 19 12 7 6 6 5 2 1 1 1 1 1 0 0 0 1 1 1 1 1 1 1 1 1 1 2 2 2 1 1 1 1 2 1 1 1 1 1 1 0 1 1 1 1 1 1 1 1 2 3 3 2 1 1 1 1 2 1 1 1 1 1 0 0 0 0 0 0 0 0 0 0 0 0 0 0 0 0 0 0 0 0 0 0 0 0 0 0 0 0 0 0 0 0 0 0 0 0 0 0
0 0 0 0 0 0 0 0 0 0 0 0 0 0 0 0 0 0 0 0 0 0 0 0 0 0 0 0 0 0 0 0 0 0 0 0 0 0 0 0 1 1 1 1 2 2 1 2 4 4 4 4 3 2 2 3 4 7 10 12 15 18 21 24 28 33 39 43 46 48 49 48 46 44 44 46 48 48 43 38 33 28 26 25 26 29 33 37 40 44 47 47 45 42 37 31 26 23 20 16 11 5 3 5 5 4 5 7 9 10 9 7 3 2 2 2 1 1 1 2 2 2 2 2 2 2 1 1 2 3 4 5 7 8 10 11 13 16 19 22 24 25 25 25 24 24 24 25 25 24 23 21 20 19 18 15 13 11 10 10 11 12 10 8 5 3 3 5 7 8 9 11 13 15 18 20 21 21 21 21 21 21 20 19 16 13 11 10 9 8 8 8 10 12 12 13 12 11 10 10 10 11 13 13 12 10 8 8 10 11 12 11 11 11 11 11 11 10 9 9 10 10 11 11 11 10 9 7 5 4 4 4 5 6 8 9 10 11 12 12 12 13 13 14 14 14 13 13 12 12 12 12 13 13 13 12 12 12 12 13 14 14 14 14 14 14 14 14 13 12 12 11 11 12 12 12 13 13 13 13 12 12 11 11 12 13 13 13 13 13 12 12 12 11 11 10 9 7 6 7 9 12 14 14 13 13 12 12 13 14 14 15 15 15 15 15 14 14 13 13 13 12 9 6 5 6 7 8 8 9 10 11 11 10 8 8 8 8 9 10 10 10 10 10 10 10 11 12 13 14 15 15 14 14 13 13 13 12 10 9 8 8 7 7 8 9 9 8 8 6 5 5 5 6 7 8 8 7 6 5 4 5 5 6 6 6 5 5 4 5 5 5 5 5 4 5 6 7 7 8 9 10 12 13 14 15 16 18 22 25 27 26 20 14 8 6 6 5 4 2 0 1 1 1 1 1 1 1 1 1 1 1 1 1 1 1 2 3 3 3 2 1 1 2 2 2 1 1 1 1 1 0 1 2 2 1 1 2 2 1 1 1 1 1 1 1 1 2 2 2 1 1 2 2 1 0 0 0 0 0 0 0 0 0 0 0 0 0 0 0 0 0 0 0 0 0 0 0 0 0 0 0 0 0 0 0 0 0 0 0 0 0
0 0 0 0 0 0 0 0 0 0 0 0 0 0 0 0 0 0 0 0 0 0 0 0 0 0 0 0 0 0 0 0 0 0 0 0 0 0 0 0 1 2 1 1 1 1 1 1 3 4 4 4 2 2 3 4 5 7 10 14 17 21 25 29 34 39 44 49 51 52 51 48 45 43 43 46 49 49 44 38 32 27 25 25 27 30 35 39 42 46 48 49 47 43 39 32 27 24 21 16 10 3 2 5 4 3 4 6 8 11 11 9 5 2 1 1 2 2 2 1 1 1 2 2 3 4 4 3 2 2 3 4 6 9 11 13 16 19 22 24 26 27 27 26 26 26 26 26 26 25 24 22 20 19 18 15 13 11 10 11 12 12 10 7 4 3 4 6 7 9 10 11 12 14 17 20 21 22 21 21 21 21 21 20 18 15 12 9 8 7 7 9 10 11 12 12 12 11 11 11 11 12 13 13 11 9 7 7 10 12 12 11 11 11 11 11 11 10 9 9 9 10 11 11 12 11 9 7 5 4 4 4 5 6 8 9 10 11 12 12 13 13 13 13 14 14 13 13 12 11 11 12 13 14 14 13 13 12 12 13 13 14 14 14 14 14 14 13 13 12 11 11 11 11 11 11 12 12 13 13 12 12 11 12 12 13 13 12 12 11 11 11 11 11 10 10 9 8 7 7 9 12 14 14 14 13 12 12 12 13 13 14 15 15 15 15 15 14 13 13 13 12 9 6 5 5 6 7 7 7 9 10 10 10 8 7 7 8 9 9 9 9 9 10 11 12 13 14 15 15 15 14 13 13 13 13 13 13 11 10 8 8 8 8 9 9 9 9 8 7 6 6 6 6 6 7 7 6 5 5 5 4 4 5 5 5 5 5 5 4 5 6 6 5 5 5 5 6 7 8 9 10 11 13 14 15 17 19 22 25 26 26 21 15 10 7 6 6 4 2 1 2 1 1 1 2 1 1 1 0 0 1 1 1 2 2 3 3 3 2 1 2 2 2 2 1 1 1 1 2 2 1 0 1 1 1 2 2 2 1 1 1 1 1 1 1 1 2 3 2 1 2 3 3 2 0 0 0 0 0 0 0 0 0 0 0 0 0 0 0 0 0 0 0 0 0 0 0 0 0 0 0 0 0 0 0 0 0 0 0 0 0
0 0 0 0 0 0 0 0 0 0 0 0 0 0 0 0 0 0 0 0 0 0 0 0 0 0 0 0 0 0 0 0 0 0 0 0 0 0 0 0 1 2 2 1 1 1 1 1 2 3 4 3 2 1 3 4 5 7 10 14 21 26 30 36 40 44 48 52 53 53 52 48 45 43 44 47 50 49 45 38 31 26 24 25 28 32 36 40 44 47 49 50 48 45 40 35 30 26 22 17 11 4 1 4 4 2 3 5 7 10 11 9 6 4 3 3 3 3 3 3 2 1 2 2 3 4 5 5 3 2 2 4 7 9 13 16 19 22 25 26 28 28 29 28 28 27 27 27 27 26 25 23 21 20 18 15 13 11 11 11 12 12 9 6 3 4 6 7 8 9 10 11 12 14 16 19 21 22 22 21 21 21 21 21 18 15 11 8 7 6 7 9 10 11 11 11 11 11 11 11 12 13 13 12 10 8 6 7 10 12 12 11 10 10 11 11 12 11 10 10 10 10 11 11 12 11 10 7 5 5 5 6 7 8 8 9 9 10 11 12 12 12 13 13 13 13 13 13 13 12 12 12 13 13 14 14 13 12 12 12 13 13 14 13 13 13 13 13 12 11 11 11 11 11 11 11 11 11 12 12 12 12 12 12 13 13 13 12 12 12 12 12 12 11 11 10 9 8 7 7 8 11 13 14 14 13 12 12 12 12 13 13 14 15 15 15 14 14 13 13 12 11 9 7 5 5 6 6 6 7 8 10 10 10 8 7 7 7 7 8 8 8 9 10 12 13 14 15 16 15 14 12 11 11 12 13 14 13 12 10 9 9 9 9 9 9 9 9 8 7 6 6 6 6 6 6 6 5 5 5 5 4 4 4 4 5 5 6 5 4 4 5 5 5 5 4 4 5 7 8 9 9 10 12 13 15 17 19 22 25 26 26 22 16 11 7 6 6 4 2 1 1 1 1 1 1 1 2 1 1 1 1 1 1 2 2 2 3 2 2 2 3 3 2 1 1 0 0 1 1 1 1 1 1 1 1 1 1 1 2 1 1 1 1 1 1 1 2 2 1 1 2 3 3 1 0 0 0 0 0 0 0 0 0 0 0 0 0 0 0 0 0 0 0 0 0 0 0 0 0 0 0 0 0 0 0 0 0 0 0 0 0
0 0 0 0 0 0 0 0 0 0 0 0 0 0 0 0 0 0 0 0 0 0 0 0 0 0 0 0 0 0 0 0 0 0 0 0 0 0 0 0 0 2 2 2 1 2 2 1 1 2 4 4 3 2 2 4 5 7 10 16 24 31 36 40 44 48 50 53 54 54 53 50 47 46 46 49 51 49 44 38 30 25 23 24 28 34 38 41 44 47 49 50 48 45 41 38 34 29 24 19 12 4 3 5 4 2 3 5 6 8 8 6 4 3 3 3 3 3 4 5 4 3 2 2 3 4 5 5 4 2 2 5 7 10 13 17 21 24 26 28 29 29 30 30 30 29 29 29 28 26 26 24 23 22 19 16 13 11 10 10 11 10 8 5 3 5 7 8 8 9 10 12 14 15 17 20 22 23 23 23 22 22 22 21 18 14 11 8 6 5 7 9 11 11 11 10 10 10 11 11 12 13 13 11 10 8 7 8 10 12 12 11 10 10 11 12 12 12 11 10 10 10 11 11 12 11 10 8 6 5 5 6 7 8 9 9 9 9 10 11 12 12 13 13 13 13 14 14 14 13 13 13 13 13 13 13 13 13 12 12 13 13 13 13 13 12 12 12 11 11 10 11 11 11 10 10 10 11 11 12 12 12 12 12 13 13 13 13 13 13 14 14 13 12 11 10 9 8 7 6 6 9 12 14 15 14 13 12 11 12 13 13 14 15 15 15 14 13 13 12 12 11 9 7 5 5 6 7 8 8 9 10 10 10 8 7 7 6 6 6 7 8 9 10 12 13 14 15 15 14 13 10 8 8 9 12 13 13 13 11 10 10 9 9 8 8 8 8 8 7 6 5 5 5 5 5 5 5 5 5 5 4 4 3 4 5 7 7 5 4 4 5 5 5 4 4 4 5 7 8 8 8 9 11 13 15 17 19 23 26 27 27 24 17 11 6 5 4 3 2 1 1 1 1 1 1 1 1 1 1 2 2 2 2 2 2 2 2 2 1 2 1 1 1 1 0 0 0 1 1 1 1 1 2 1 1 2 2 1 1 1 1 1 1 2 2 2 2 2 1 1 1 1 1 0 0 0 0 0 0 0 0 0 0 0 0 0 0 0 0 0 0 0 0 0 0 0 0 0 0 0 0 0 0 0 0 0 0 0 0 0 0
0 0 0 0 0 0 0 0 0 0 0 0 0 0 0 0 0 0 0 0 0 0 0 0 0 0 0 0 0 0 0 0 0 0 0 0 0 0 0 0 0 1 2 3 3 2 2 1 1 2 4 5 5 4 3 4 5 8 13 20 27 36 41 44 46 48 51 53 54 54 53 51 49 49 51 52 52 49 43 37 29 24 23 24 29 35 40 42 44 46 47 48 47 44 40 38 35 31 26 19 12 6 6 7 5 2 4 6 7 7 5 3 2 2 2 2 3 4 5 6 6 5 4 3 3 4 5 5 4 3 4 6 8 11 13 16 20 24 26 28 29 30 30 31 31 31 30 29 27 26 26 25 25 24 22 19 15 13 11 10 9 8 6 5 3 5 7 7 8 9 12 14 17 19 20 22 24 25 26 26 25 25 24 22 19 15 12 8 6 5 7 9 11 12 12 11 11 11 11 11 12 13 12 11 10 8 8 9 11 13 12 11 10 10 11 12 13 13 12 11 11 11 11 11 11 10 9 7 6 5 5 5 7 8 8 8 8 9 10 11 12 13 13 13 13 14 14 15 15 14 14 13 13 13 13 13 13 12 12 12 12 13 13 13 12 12 11 11 10 10 10 10 11 11 10 10 10 10 11 11 11 11 12 12 12 12 12 12 13 13 14 14 13 12 11 10 10 8 7 5 5 7 11 13 14 14 13 11 11 11 12 13 15 16 15 15 14 13 13 13 12 11 9 7 5 5 6 8 9 9 10 10 10 10 9 8 7 6 6 6 6 6 8 9 10 11 13 14 15 14 13 10 8 7 8 10 12 13 13 12 11 11 10 8 7 6 6 7 7 7 6 5 4 4 4 5 5 5 5 5 5 4 4 4 5 6 8 8 6 5 4 5 5 5 4 4 4 5 6 7 7 8 9 10 12 14 16 19 23 26 29 29 26 19 13 7 4 3 3 2 1 1 2 2 2 2 2 1 1 2 3 2 2 2 2 1 2 2 1 1 0 0 0 1 1 1 2 2 2 2 2 2 2 2 1 1 2 2 1 1 1 0 0 1 1 1 1 2 3 2 1 1 2 2 0 0 0 0 0 0 0 0 0 0 0 0 0 0 0 0 0 0 0 0 0 0 0 0 0 0 0 0 0 0 0 0 0 0 0 0 0 0
0 0 0 0 0 0 0 0 0 0 0 0 0 0 0 0 0 0 0 0 0 0 0 0 0 0 0 0 0 0 0 0 0 0 0 0 0 0 0 0 0 1 2 3 3 2 1 1 2 2 3 4 5 5 4 4 7 11 18 25 33 40 45 47 47 48 51 53 54 54 53 51 50 51 53 54 53 49 42 35 29 24 23 25 30 36 41 43 44 45 46 46 45 42 39 37 35 32 25 17 10 7 9 9 6 3 4 6 7 6 4 2 1 2 2 1 2 4 5 7 7 6 5 4 4 5 5 5 4 4 5 7 9 12 13 16 20 23 26 28 29 30 31 32 32 32 31 29 27 26 26 26 26 26 24 21 18 14 12 9 7 6 6 5 4 5 7 8 9 11 13 17 20 22 23 25 26 27 28 28 27 26 26 24 20 16 12 9 7 5 7 10 12 12 13 12 11 10 10 11 12 12 12 11 10 8 8 10 12 13 13 12 11 11 12 12 12 12 12 12 12 12 12 11 11 10 9 7 5 4 4 4 6 7 8 9 9 10 10 11 13 13 14 14 13 13 13 14 14 15 14 14 14 14 14 14 13 13 12 11 12 13 13 13 13 12 12 11 10 10 10 10 10 10 10 9 9 9 10 11 11 11 10 10 10 11 11 11 12 12 13 13 12 11 10 10 10 9 7 5 4 6 9 11 13 13 12 11 10 11 12 13 15 16 16 15 14 14 13 13 12 11 9 7 5 5 6 8 9 10 10 10 10 10 10 9 8 7 6 6 6 6 6 8 9 10 11 13 14 15 14 12 9 8 7 9 10 11 12 12 12 11 10 9 7 6 6 7 7 7 6 5 5 4 5 5 5 5 4 4 4 3 3 4 5 6 7 8 7 5 5 5 6 5 5 5 5 6 7 7 8 9 10 11 12 13 15 18 21 26 29 31 28 23 16 10 5 3 3 2 2 2 2 2 2 2 2 1 1 2 2 2 2 1 1 1 1 1 1 0 0 1 1 2 2 2 2 2 2 2 2 2 2 2 1 1 1 1 0 0 1 1 1 1 1 0 1 2 3 3 2 2 2 2 0 0 0 0 0 0 0 0 0 0 0 0 0 0 0 0 0 0 0 0 0 0 0 0 0 0 0 0 0 0 0 0 0 0 0 0 0 0
0 0 0 0 0 0 0 0 0 0 0 0 0 0 0 0 0 0 0 0 0 0 0 0 0 0 0 0 0 0 0 0 0 0 0 0 0 0 0 0 0 1 2 3 2 1 1 2 2 2 1 2 4 5 5 6 10 15 22 31 39 44 49 50 49 49 51 53 55 55 53 52 51 53 55 55 53 48 41 34 28 25 24 26 31 37 42 44 46 46 47 46 44 42 39 36 34 30 24 15 7 7 11 11 7 4 5 6 6 6 4 2 3 3 3 2 2 4 5 6 6 6 5 5 5 6 6 5 5 5 5 7 10 13 16 18 21 24 26 28 30 31 32 33 33 32 31 29 27 25 25 26 26 26 25 23 19 16 13 9 6 5 6 5 5 6 8 9 11 13 15 19 22 23 25 26 27 28 29 29 28 27 26 24 21 16 13 10 8 6 7 9 11 12 12 12 11 10 10 10 11 11 11 11 9 8 8 11 13 14 14 13 12 12 11 11 11 10 10 11 12 13 12 12 11 10 9 7 6 5 5 5 5 6 8 9 10 10 10 11 12 13 13 13 13 12 12 12 13 13 14 14 15 15 15 15 14 13 12 11 11 12 13 13 13 13 12 11 10 10 10 10 10 10 9 8 7 8 9 10 10 9 9 9 9 9 9 10 10 11 11 11 10 9 9 10 10 9 7 5 4 5 7 9 11 12 12 11 10 10 11 13 14 16 16 15 14 13 13 13 12 10 9 7 5 4 6 7 9 9 8 8 9 9 10 10 9 8 7 7 6 6 6 7 8 8 10 12 14 16 15 13 11 9 8 8 9 10 11 11 12 12 11 10 8 7 7 7 7 7 7 6 5 5 5 5 5 5 4 3 3 3 3 4 5 6 7 7 6 6 5 5 6 6 5 5 5 6 7 8 9 10 11 11 12 13 14 17 20 24 28 31 31 27 21 13 7 4 3 3 2 2 2 2 2 2 1 1 1 2 2 2 3 2 1 1 1 1 1 1 1 1 1 2 2 2 2 1 1 2 2 2 2 2 1 1 1 1 1 1 1 1 1 1 1 1 1 1 2 2 2 2 1 1 0 0 0 0 0 0 0 0 0 0 0 0 0 0 0 0 0 0 0 0 0 0 0 0 0 0 0 0 0 0 0 0 0 0 0 0 0 0
0 0 0 0 0 0 0 0 0 0 0 0 0 0 0 0 0 0 0 0 0 0 0 0 0 0 0 0 0 0 0 0 0 0 0 0 0 0 0 0 0 0 1 1 1 1 2 3 2 1 2 4 6 7 7 9 14 20 27 35 43 49 52 52 51 50 52 54 56 56 54 52 52 53 56 56 53 48 41 34 28 25 25 28 33 39 42 45 46 47 48 48 46 43 40 37 33 28 22 13 6 7 12 11 8 5 4 3 4 5 5 4 4 5 4 3 2 3 4 5 5 5 5 5 6 6 6 5 4 4 5 7 10 14 18 21 24 26 27 30 32 33 34 34 34 33 32 30 27 26 25 25 26 26 24 22 19 16 13 9 6 4 5 5 6 7 9 10 11 13 16 19 21 22 24 25 26 28 29 29 28 26 26 24 21 17 13 10 8 7 7 9 11 11 11 11 11 10 10 11 11 11 11 10 9 8 9 11 13 15 16 15 13 12 11 10 9 9 9 10 12 13 13 12 11 10 9 8 7 6 6 5 6 7 8 9 10 10 10 10 11 12 12 12 12 11 10 11 12 13 13 13 14 14 15 15 14 13 13 12 12 12 12 12 12 12 11 11 10 10 10 10 9 8 7 6 6 7 8 9 9 8 8 7 8 8 8 9 9 10 11 10 9 8 8 9 9 8 6 4 3 3 5 7 9 11 12 11 10 9 10 11 13 14 15 14 13 13 12 12 11 9 8 7 5 4 5 6 7 7 7 7 7 8 8 9 9 8 8 7 6 6 6 7 8 9 10 12 13 15 15 14 13 11 10 9 10 10 10 11 12 13 13 12 10 8 7 6 6 6 6 5 4 4 4 4 4 4 3 3 3 3 3 4 5 5 6 6 5 5 5 5 5 5 5 5 5 6 7 8 10 11 11 11 11 12 14 16 19 23 27 30 31 29 23 15 8 4 4 3 3 2 2 2 2 1 1 1 1 1 2 3 3 3 1 1 2 1 1 1 1 1 0 1 1 2 1 1 1 1 2 2 1 1 0 1 1 1 1 1 1 1 1 1 2 2 2 1 1 1 1 1 1 1 0 0 0 0 0 0 0 0 0 0 0 0 0 0 0 0 0 0 0 0 0 0 0 0 0 0 0 0 0 0 0 0 0 0 0 0 0 0
0 0 0 0 0 0 0 0 0 0 0 0 0 0 0 0 0 0 0 0 0 0 0 0 0 0 0 0 0 0 0 0 0 0 0 0 0 0 0 0 0 0 1 1 0 1 1 2 2 2 4 6 8 9 9 12 17 24 31 38 45 50 52 52 51 51 52 54 57 57 55 53 53 54 56 56 53 47 41 34 28 25 25 28 35 40 44 46 46 47 48 49 48 45 41 39 34 28 20 12 5 8 12 11 8 6 5 2 2 4 5 5 5 5 4 3 3 3 4 4 5 5 5 5 6 6 5 4 3 3 5 7 10 15 20 24 26 28 29 31 33 34 35 34 34 33 32 30 28 26 24 24 24 23 22 19 16 14 11 8 5 4 4 5 6 7 8 9 10 13 15 17 19 21 22 24 26 28 28 28 27 25 24 22 20 17 13 10 8 7 7 9 11 11 11 11 11 12 12 12 12 11 11 10 9 9 9 10 13 15 16 15 14 12 11 10 9 8 9 10 11 12 13 12 11 10 9 9 8 7 7 6 6 7 8 9 9 9 9 10 11 11 12 12 11 10 10 11 12 13 13 13 13 13 13 14 14 14 14 13 13 13 12 11 11 10 10 9 9 9 9 8 8 7 6 5 5 5 6 7 7 6 6 5 5 6 6 7 8 9 10 10 9 8 8 8 8 6 4 2 1 2 3 6 9 11 12 12 10 9 9 10 12 13 14 14 13 13 12 11 10 8 7 6 5 4 4 5 5 5 5 6 6 7 7 7 7 8 8 7 7 7 7 8 9 10 11 12 12 13 14 14 13 12 11 11 11 11 11 12 13 14 14 13 12 9 7 6 6 6 6 5 4 3 3 4 4 3 3 4 4 4 4 5 5 5 5 5 5 4 4 4 5 5 5 5 6 6 7 8 9 9 9 9 10 12 14 17 19 21 25 29 31 30 25 17 9 4 3 3 3 3 2 2 2 1 1 1 2 1 1 2 2 1 0 1 2 2 1 2 1 0 0 0 1 1 1 0 1 1 1 2 3 2 1 1 1 1 1 1 1 1 1 1 2 2 2 2 2 1 1 1 1 0 0 0 0 0 0 0 0 0 0 0 0 0 0 0 0 0 0 0 0 0 0 0 0 0 0 0 0 0 0 0 0 0 0 0 0 0 0 0
0 0 0 0 0 0 0 0 0 0 0 0 0 0 0 0 0 0 0 0 0 0 0 0 0 0 0 0 0 0 0 0 0 0 0 0 0 0 0 0 0 0 2 2 2 1 1 1 2 4 6 7 9 9 10 13 19 27 35 41 46 50 51 51 51 51 53 55 57 57 56 53 53 55 56 56 53 47 40 34 27 24 24 28 36 42 46 46 46 46 47 49 49 46 42 40 35 27 19 10 5 10 13 11 8 7 5 2 3 5 4 4 5 5 4 3 3 3 4 4 5 5 5 6 6 5 4 3 2 3 5 8 12 16 21 26 28 29 30 32 33 34 34 34 33 33 32 31 28 26 24 22 22 21 19 17 14 12 9 7 5 4 4 4 5 6 6 7 9 12 14 17 19 20 22 24 26 28 29 28 26 25 23 22 20 17 13 11 8 7 7 9 11 12 12 12 12 13 13 13 12 11 10 9 9 9 8 9 12 14 16 16 15 13 12 11 10 9 9 10 11 13 13 12 11 10 10 9 8 7 7 6 7 7 8 9 9 9 9 10 11 12 12 12 11 11 12 13 13 14 14 13 13 12 13 13 13 14 14 14 13 13 12 11 10 9 9 8 8 7 7 7 7 6 5 4 3 3 4 4 4 4 3 3 2 2 3 4 5 6 7 7 7 6 5 5 5 4 3 2 1 1 3 5 9 11 13 13 11 10 9 9 11 13 14 14 13 13 12 11 10 8 7 6 5 4 4 4 4 4 4 5 6 6 6 6 6 6 7 7 7 8 8 10 11 12 12 12 12 12 12 13 13 12 12 12 12 12 13 13 14 15 15 13 12 9 8 7 6 6 6 5 4 3 3 3 4 4 4 4 5 5 6 6 5 6 6 6 5 4 4 5 6 6 6 6 7 7 7 7 7 7 7 8 10 13 15 17 19 21 24 28 31 32 27 20 12 6 4 4 3 3 2 2 2 1 1 1 1 1 1 1 1 1 1 1 1 2 2 2 2 1 1 1 1 1 1 1 1 1 1 2 2 2 2 1 1 1 2 2 2 1 1 1 1 2 2 2 2 1 0 1 1 0 0 0 0 0 0 0 0 0 0 0 0 0 0 0 0 0 0 0 0 0 0 0 0 0 0 0 0 0 0 0 0 0 0 0 0 0 0 0
0 0 0 0 0 0 0 0 0 0 0 0 0 0 0 0 0 0 0 0 0 0 0 0 0 0 0 0 0 0 0 0 0 0 0 0 0 0 0 0 0 0 3 3 2 2 2 2 3 5 6 7 7 7 10 15 22 29 38 43 47 49 50 51 51 53 54 57 58 58 56 54 53 55 56 56 53 46 40 33 27 22 23 27 35 43 48 48 46 45 46 48 49 47 43 39 34 27 18 9 6 11 13 11 8 6 5 3 3 5 4 2 3 5 5 3 3 3 3 4 4 5 5 6 6 5 4 3 3 5 8 11 14 18 23 27 30 31 32 33 34 34 33 33 32 33 32 31 28 25 23 21 20 19 18 15 12 10 8 7 5 4 4 4 5 5 5 6 8 11 14 17 20 21 23 25 27 29 29 29 28 26 24 23 21 18 14 11 8 6 6 8 10 11 12 12 13 13 14 14 13 11 9 8 8 9 8 9 10 13 15 16 16 15 14 13 12 11 11 11 12 13 13 12 12 11 10 9 8 7 6 6 6 7 8 9 9 9 9 10 12 13 13 12 12 12 13 14 15 15 15 14 13 13 13 13 13 13 13 13 13 13 12 10 9 8 8 7 6 5 4 4 4 4 4 3 3 2 3 3 3 2 2 2 2 2 2 2 2 3 3 4 3 3 2 2 2 3 4 4 4 3 3 5 8 11 13 13 12 11 10 10 12 13 13 14 13 13 13 12 10 9 8 6 5 4 4 4 3 4 5 6 7 7 6 6 5 5 5 6 7 8 10 12 13 14 13 13 12 12 12 12 12 12 12 12 12 13 13 14 15 14 14 12 11 9 9 8 7 7 6 5 5 4 4 4 4 4 4 5 5 6 5 5 5 6 6 7 6 5 5 6 6 5 5 6 7 7 7 7 7 7 7 8 11 13 15 17 19 21 25 29 33 35 31 24 16 9 6 5 4 3 2 2 2 2 1 1 1 1 1 1 1 1 2 1 1 2 1 1 2 2 2 2 2 2 2 2 2 2 1 1 1 1 2 2 1 1 2 2 1 0 0 1 1 1 1 1 1 1 1 1 1 0 0 0 0 0 0 0 0 0 0 0 0 0 0 0 0 0 0 0 0 0 0 0 0 0 0 0 0 0 0 0 0 0 0 0 0 0 0 0
0 0 0 0 0 0 0 0 0 0 0 0 0 0 0 0 0 0 0 0 0 0 0 0 0 0 0 0 0 0 0 0 0 0 0 0 0 0 0 0 0 0 2 2 1 2 3 4 5 6 7 6 6 7 10 18 26 34 40 46 49 50 52 53 53 55 58 60 61 61 58 55 54 55 57 56 53 47 40 33 27 23 23 28 36 43 48 49 47 46 47 49 50 48 43 38 32 25 16 8 6 11 13 11 8 7 5 3 3 4 3 1 3 5 5 4 4 3 3 4 4 4 4 5 5 5 4 4 5 7 10 13 17 21 24 27 30 32 33 34 35 34 33 32 32 33 33 31 28 25 23 21 20 19 17 14 12 9 7 6 5 4 4 4 5 5 5 7 9 13 16 19 21 23 25 26 28 29 30 30 29 27 26 24 22 19 15 11 8 6 5 6 9 11 12 12 12 13 13 13 12 10 8 7 8 8 9 9 9 11 13 15 17 16 15 14 13 12 12 12 12 13 13 13 12 11 11 10 8 7 6 6 6 7 8 9 9 9 9 10 12 13 13 13 12 12 13 14 15 15 14 13 13 13 13 13 13 13 13 12 12 11 10 9 8 7 7 6 5 3 2 2 3 3 4 3 3 3 3 3 3 3 3 3 3 3 3 3 3 3 3 2 2 1 1 1 2 3 4 5 4 3 2 4 6 10 13 14 13 12 11 11 12 12 13 13 13 13 13 12 10 9 8 7 5 4 3 3 3 3 5 6 7 7 6 5 4 4 4 5 6 9 11 13 15 16 15 15 14 13 13 13 12 12 12 12 13 13 14 14 14 13 12 11 10 9 9 9 9 8 6 5 5 5 5 4 4 4 5 5 5 5 5 5 5 6 7 8 8 6 5 5 5 5 5 5 6 7 7 7 7 7 8 9 11 13 16 18 20 22 25 30 35 37 34 28 20 12 8 6 5 3 2 1 2 1 1 1 1 1 1 1 1 2 2 1 1 1 1 1 2 2 2 2 2 2 1 1 2 2 1 1 1 1 1 2 2 2 2 2 2 2 1 1 2 2 1 1 1 1 1 2 2 0 0 0 0 0 0 0 0 0 0 0 0 0 0 0 0 0 0 0 0 0 0 0 0 0 0 0 0 0 0 0 0 0 0 0 0 0 0 0
0 0 0 0 0 0 0 0 0 0 0 0 0 0 0 0 0 0 0 0 0 0 0 0 0 0 0 0 0 0 0 0 0 0 0 0 0 0 0 0 0 0 2 1 1 4 5 6 7 7 7 7 7 8 13 20 30 38 44 48 51 53 54 56 57 59 61 63 64 63 60 56 55 56 58 57 53 48 40 33 27 24 24 29 36 43 48 50 48 47 48 51 52 49 44 36 29 22 14 7 5 10 13 11 8 6 4 2 3 3 2 2 3 4 4 3 3 2 3 3 3 3 4 4 4 4 4 4 5 8 11 14 18 22 25 27 29 32 34 35 36 35 34 33 33 34 34 32 28 25 23 21 21 20 18 15 12 9 7 6 5 5 5 5 5 5 6 8 11 13 16 19 22 24 26 27 29 30 30 30 29 28 27 25 23 21 17 13 9 7 6 6 8 10 11 12 12 13 13 13 13 11 9 8 8 8 9 9 9 10 12 14 16 17 16 15 13 13 12 12 12 12 12 12 11 11 11 10 9 7 7 6 7 8 9 9 9 9 9 10 12 13 13 13 13 13 13 14 14 13 13 13 13 13 13 13 13 13 12 11 10 9 7 6 6 5 5 4 3 2 2 2 3 4 5 4 4 4 4 4 4 4 3 3 4 4 4 4 4 4 3 3 3 2 1 1 2 3 3 3 2 1 1 2 5 10 13 15 15 13 13 12 11 12 12 13 13 12 12 10 9 8 7 6 5 4 3 3 3 3 4 5 6 6 5 5 4 3 3 4 6 9 12 15 17 18 18 17 17 16 15 13 13 12 12 12 13 14 14 14 14 13 12 10 9 10 10 10 10 8 7 5 5 5 5 4 4 4 5 5 5 5 5 5 5 7 8 9 9 7 5 4 5 5 5 5 5 6 6 6 7 7 8 9 11 13 16 19 21 23 26 30 36 38 36 30 21 13 8 6 5 3 2 2 2 2 1 1 1 1 1 1 2 2 1 1 2 2 2 2 2 1 1 1 2 1 1 1 1 1 1 1 2 2 2 2 2 2 2 2 2 2 1 1 2 2 1 1 2 2 2 2 2 0 0 0 0 0 0 0 0 0 0 0 0 0 0 0 0 0 0 0 0 0 0 0 0 0 0 0 0 0 0 0 0 0 0 0 0 0 0 0
0 0 0 0 0 0 0 0 0 0 0 0 0 0 0 0 0 0 0 0 0 0 0 0 0 0 0 0 0 0 0 0 0 0 0 0 0 0 0 0 0 0 2 1 2 4 6 8 8 8 8 7 8 11 17 24 34 42 47 50 52 54 57 59 60 61 62 64 65 64 61 57 56 57 59 58 54 48 41 33 27 25 25 30 37 44 49 50 48 47 49 52 53 50 44 36 27 19 13 5 5 10 12 10 7 4 3 2 3 4 3 3 3 3 2 2 1 1 2 3 4 3 3 4 3 3 3 4 5 7 10 13 17 21 23 25 27 31 34 36 36 36 34 33 34 34 34 32 29 26 23 22 21 20 18 15 12 10 7 6 6 5 5 5 5 5 7 9 11 13 16 18 21 24 26 29 30 31 31 30 29 28 27 26 24 22 19 14 10 7 6 6 7 9 11 12 12 13 13 14 14 13 12 10 9 8 9 9 9 9 10 12 14 15 16 15 13 13 12 12 12 11 10 10 10 11 11 11 10 9 7 7 7 8 9 9 9 9 9 10 12 13 13 13 14 14 14 14 14 13 12 12 12 12 12 12 12 12 11 10 8 6 5 4 4 4 4 4 3 3 3 4 5 6 6 5 5 5 4 5 5 5 4 4 4 3 3 4 4 4 4 4 3 3 2 1 2 2 3 3 2 1 1 2 4 9 13 15 15 14 13 12 11 12 12 13 13 12 11 10 9 8 8 7 6 5 4 3 3 3 3 4 4 4 4 4 4 3 3 3 6 10 13 17 19 19 19 19 19 18 17 15 13 12 12 12 13 14 15 15 15 14 12 11 10 9 10 11 11 9 8 6 5 5 5 4 4 5 5 6 6 6 6 5 6 6 8 8 8 7 5 5 5 5 5 5 6 6 6 7 7 8 9 9 10 13 16 20 22 24 26 30 34 36 35 29 20 12 7 5 4 3 2 2 2 1 1 1 1 1 2 2 2 2 1 2 2 2 2 2 1 1 1 1 2 1 1 1 1 1 1 1 1 1 2 2 2 2 2 2 1 0 0 1 2 2 2 1 2 3 3 3 3 0 0 0 0 0 0 0 0 0 0 0 0 0 0 0 0 0 0 0 0 0 0 0 0 0 0 0 0 0 0 0 0 0 0 0 0 0 0 0
0 0 0 0 0 0 0 0 0 0 0 0 0 0 0 0 0 0 0 0 0 0 0 0 0 0 0 0 0 0 0 0 0 0 0 0 0 0 0 0 0 0 2 1 2 4 6 8 10 9 8 7 9 14 22 30 38 46 49 50 52 54 58 60 62 62 63 63 64 63 60 58 57 59 60 59 53 47 40 33 27 25 26 30 38 45 50 51 50 49 50 53 53 49 43 36 26 17 10 4 6 11 11 8 5 3 2 3 4 4 3 4 4 3 2 2 1 1 2 2 3 3 4 3 2 2 2 3 5 6 9 12 15 19 22 24 26 29 32 35 36 35 34 34 33 34 33 32 29 26 23 22 21 20 17 15 12 9 7 5 5 5 5 5 5 5 7 8 10 12 14 17 20 24 27 30 32 33 32 31 30 28 27 26 25 23 20 15 11 8 6 6 7 9 11 12 12 12 13 14 14 15 14 13 11 9 9 9 9 9 8 9 11 13 14 14 14 13 13 12 12 11 10 10 10 11 12 12 11 9 7 6 6 7 8 9 10 10 10 11 12 13 13 13 13 14 14 14 13 12 12 11 11 11 10 9 9 9 8 7 5 4 3 3 4 4 5 5 4 4 4 4 5 6 7 6 6 6 6 6 6 5 5 4 4 3 3 3 2 3 3 4 4 3 2 2 2 3 4 4 3 2 1 1 4 8 12 14 14 14 13 12 12 13 13 13 13 13 11 10 9 8 8 8 7 6 4 3 3 3 3 3 4 4 4 3 3 3 3 4 7 11 15 18 19 20 20 20 20 20 19 16 14 13 12 12 13 14 16 17 17 15 13 11 10 10 11 12 12 11 9 8 6 6 5 5 4 5 6 7 7 7 6 6 5 5 6 7 7 7 6 6 6 6 6 6 6 6 6 7 8 9 9 9 10 13 16 20 22 24 26 29 33 36 35 29 20 12 6 4 4 4 3 2 1 1 1 1 1 1 2 1 1 2 2 2 2 2 3 2 2 2 2 1 1 1 0 1 2 2 2 1 0 1 1 1 1 1 1 1 2 2 2 2 3 3 3 2 1 3 4 4 3 0 0 0 0 0 0 0 0 0 0 0 0 0 0 0 0 0 0 0 0 0 0 0 0 0 0 0 0 0 0 0 0 0 0 0 0 0 0 0
0 0 0 0 0 0 0 0 0 0 0 0 0 0 0 0 0 0 0 0 0 0 0 0 0 0 0 0 0 0 0 0 0 0 0 0 0 0 0 0 0 0 2 2 1 4 6 9 11 10 7 7 11 17 26 36 43 49 52 51 51 53 57 61 63 64 64 63 63 61 59 58 58 60 61 59 53 45 39 32 27 25 26 31 39 46 51 53 52 51 52 53 53 48 41 34 26 16 9 3 6 11 11 7 4 3 3 4 5 4 4 5 4 3 2 2 2 1 1 1 2 3 3 2 2 2 2 3 4 5 8 10 13 16 20 22 25 27 30 33 34 35 34 33 33 33 32 31 29 26 24 22 21 19 17 14 11 8 5 4 4 4 5 5 5 5 6 8 9 11 13 16 19 24 28 31 34 35 34 33 31 30 29 28 26 23 20 15 12 8 6 6 7 9 10 11 11 11 12 13 14 15 15 14 13 11 10 10 9 9 8 8 9 11 13 14 14 14 13 13 13 12 11 10 11 12 13 13 12 10 8 6 5 6 7 9 10 11 12 12 12 12 12 11 12 12 13 13 12 12 11 11 10 9 8 6 5 5 5 4 3 2 1 2 4 5 5 5 5 4 4 4 5 6 7 7 7 7 7 7 6 6 5 5 4 4 3 2 2 2 3 4 5 4 3 3 3 3 5 5 4 3 2 3 5 8 11 13 13 13 12 12 12 12 13 13 13 13 12 11 10 9 9 9 8 8 6 5 4 4 4 4 4 4 4 3 3 4 4 6 9 13 16 18 19 19 20 21 22 22 21 18 16 13 12 12 13 15 17 19 19 17 15 13 12 12 13 13 13 13 11 9 8 7 6 5 5 5 5 6 7 7 6 6 5 4 5 6 7 7 6 6 6 6 5 5 6 6 6 7 9 9 9 10 11 13 17 20 22 24 26 29 33 37 36 30 22 13 6 4 5 5 4 3 2 2 2 2 2 2 2 1 1 2 3 3 3 3 3 2 2 3 2 1 1 1 1 0 1 2 2 1 0 0 1 1 1 1 1 2 2 2 1 1 2 3 3 2 2 3 4 5 2 0 0 0 0 0 0 0 0 0 0 0 0 0 0 0 0 0 0 0 0 0 0 0 0 0 0 0 0 0 0 0 0 0 0 0 0 0 0 0
0 0 0 0 0 0 0 0 0 0 0 0 0 0 0 0 0 0 0 0 0 0 0 0 0 0 0 0 0 0 0 0 0 0 0 0 0 0 0 0 0 0 1 3 2 4 7 11 12 10 6 7 13 20 29 40 48 53 54 53 52 53 57 62 65 66 66 65 64 62 60 59 60 62 62 59 53 45 38 31 27 26 28 33 39 46 52 53 53 53 54 55 53 47 40 32 24 16 8 4 7 11 10 6 5 4 4 5 5 4 4 4 4 3 3 3 2 1 1 1 1 2 2 3 3 2 2 3 3 5 6 9 12 14 18 21 24 26 29 31 33 33 33 32 32 32 32 31 30 28 26 23 21 20 17 14 10 7 4 3 4 5 6 6 6 5 5 7 9 11 13 16 19 23 27 31 34 35 35 34 33 32 31 29 27 23 19 15 12 9 7 6 7 9 10 11 11 11 11 12 13 15 16 16 15 13 13 12 11 11 10 9 8 9 12 13 15 15 15 14 14 13 13 12 12 12 12 13 12 10 8 6 5 5 6 8 10 11 12 12 12 11 10 10 10 10 11 11 10 10 11 10 9 8 6 4 3 3 4 3 2 1 1 2 3 4 5 5 5 4 4 4 4 5 6 7 7 7 6 6 5 4 4 4 4 4 3 3 3 3 3 4 5 5 4 3 2 2 3 4 4 3 3 3 5 8 10 12 13 13 12 12 12 12 12 12 12 11 11 10 10 9 9 9 9 8 7 6 5 4 4 4 4 4 4 3 4 5 6 8 11 13 16 17 18 19 20 21 23 23 23 21 18 15 13 13 13 15 18 20 20 19 17 16 15 15 15 15 14 13 13 11 10 8 7 5 5 4 4 4 5 6 6 5 4 3 4 6 8 8 7 6 5 5 5 5 5 6 6 7 9 9 10 11 12 14 18 21 23 25 26 30 34 38 38 33 25 15 8 5 6 6 5 3 2 2 2 2 2 2 2 2 1 1 2 3 2 2 2 2 2 2 1 1 2 2 1 1 1 1 1 1 1 1 1 1 2 2 2 2 2 2 1 1 2 2 2 2 2 3 5 5 1 0 0 0 0 0 0 0 0 0 0 0 0 0 0 0 0 0 0 0 0 0 0 0 0 0 0 0 0 0 0 0 0 0 0 0 0 0 0 0
0 0 0 0 0 0 0 0 0 0 0 0 0 0 0 0 0 0 0 0 0 0 0 0 0 0 0 0 0 0 0 0 0 0 0 0 0 0 0 0 0 0 0 2 2 5 9 12 13 10 4 7 15 23 32 42 52 56 56 54 53 54 58 63 66 67 68 67 65 63 61 60 61 63 63 60 53 46 37 31 27 26 30 35 40 46 51 53 54 55 56 56 53 47 38 30 22 15 8 4 8 10 8 7 7 5 4 6 6 4 3 4 4 3 3 3 2 2 2 1 1 1 2 3 3 3 2 3 3 4 6 8 10 13 15 19 23 26 28 30 32 32 32 31 31 31 31 31 31 29 27 25 22 20 18 14 10 6 4 3 4 5 6 7 6 5 5 7 9 12 14 17 19 23 26 30 33 34 34 33 33 33 32 31 28 24 20 16 13 11 9 7 7 9 11 12 12 12 11 11 12 14 16 17 17 16 15 14 13 13 12 12 11 10 11 13 15 16 16 15 15 15 14 13 12 11 11 11 11 9 8 6 5 4 5 6 8 10 11 11 11 10 10 9 9 9 10 9 9 9 9 8 7 6 4 2 2 3 4 4 3 2 1 2 2 3 4 5 5 5 5 4 4 4 5 5 5 5 5 4 3 3 3 3 4 4 4 4 4 4 4 4 4 4 3 3 3 2 2 2 2 2 2 3 5 7 10 12 13 13 12 12 12 12 12 11 10 10 9 9 9 9 8 8 8 8 8 7 5 4 3 4 4 4 4 4 4 5 7 10 12 14 16 17 18 19 20 22 23 23 23 22 21 18 15 13 13 15 18 20 22 22 21 21 20 19 18 17 16 15 15 13 12 9 7 5 4 4 3 3 4 4 5 4 4 3 5 7 9 10 8 6 5 5 5 5 6 6 7 7 8 9 10 12 13 16 18 21 24 26 27 29 34 38 39 35 27 18 9 6 6 6 5 3 1 1 1 2 1 1 1 1 1 1 2 2 2 1 1 1 1 1 0 1 1 1 1 1 2 1 0 1 2 1 1 1 1 1 1 1 1 2 2 1 1 2 2 2 2 4 5 5 1 0 0 0 0 0 0 0 0 0 0 0 0 0 0 0 0 0 0 0 0 0 0 0 0 0 0 0 0 0 0 0 0 0 0 0 0 0 0 0
0 0 0 0 0 0 0 0 0 0 0 0 0 0 0 0 0 0 0 0 0 0 0 0 0 0 0 0 0 0 0 0 0 0 0 0 0 0 0 0 0 0 0 2 2 5 10 13 13 8 4 8 16 26 34 44 53 57 57 54 54 56 60 64 67 68 69 68 67 64 61 60 62 64 64 60 53 46 37 30 27 27 31 37 42 46 51 53 55 57 59 58 53 47 38 29 22 15 7 4 8 9 7 7 8 5 5 7 6 3 3 4 3 2 2 2 2 2 2 1 1 1 1 1 2 2 2 2 2 3 5 7 10 12 14 17 22 26 28 30 32 33 32 31 30 30 30 31 31 30 28 25 22 20 17 14 11 7 4 3 4 6 7 7 6 5 5 7 10 13 16 18 20 22 26 29 32 33 33 32 32 33 33 33 31 26 22 18 15 13 11 9 9 9 11 13 14 13 12 12 12 13 15 17 18 17 17 16 16 15 15 14 13 12 11 12 14 16 16 16 16 16 15 13 11 9 8 9 9 9 8 6 5 5 5 6 7 8 9 9 9 9 9 9 9 9 9 8 7 6 5 5 4 3 2 2 3 4 4 4 3 2 2 2 3 4 5 5 5 5 5 5 4 4 4 4 4 4 4 4 3 3 2 3 3 4 5 5 4 4 3 3 3 4 5 7 7 6 3 1 0 1 3 4 5 7 9 12 13 13 13 12 12 13 13 12 11 9 9 9 9 8 8 8 8 8 8 7 6 4 3 3 4 3 3 4 5 7 9 12 14 16 17 18 19 20 21 22 22 22 23 23 23 21 18 16 15 15 17 20 22 24 24 24 24 22 20 18 17 17 17 16 13 11 8 6 5 5 4 4 4 4 4 4 4 4 5 7 9 9 8 6 5 6 6 7 7 8 8 8 8 9 10 12 14 15 18 21 24 26 27 29 32 36 38 35 29 19 10 6 5 5 5 4 2 0 1 1 1 1 1 1 1 1 1 2 2 2 2 1 1 1 0 1 1 1 1 1 2 1 1 1 1 1 1 1 1 1 1 1 1 1 2 2 2 2 2 2 3 5 5 5 0 0 0 0 0 0 0 0 0 0 0 0 0 0 0 0 0 0 0 0 0 0 0 0 0 0 0 0 0 0 0 0 0 0 0 0 0 0 0 0
0 0 0 0 0 0 0 0 0 0 0 0 0 0 0 0 0 0 0 0 0 0 0 0 0 0 0 0 0 0 0 0 0 0 0 0 0 0 0 0 0 0 0 1 3 5 10 13 13 8 5 10 17 27 38 48 56 59 57 54 54 58 63 67 69 70 70 69 67 64 61 60 63 65 65 60 52 44 36 29 26 27 32 39 44 48 52 54 57 60 62 61 54 47 39 29 22 14 8 6 9 8 6 7 8 5 5 7 6 3 3 4 2 1 2 1 1 2 2 1 1 2 1 1 0 1 1 2 2 3 5 7 9 11 13 16 21 25 28 30 32 33 33 32 31 30 29 29 30 29 27 25 21 19 17 14 11 7 5 3 5 6 7 7 6 5 6 8 11 14 16 18 19 21 25 29 32 34 33 32 32 33 35 35 33 29 24 20 16 14 13 12 11 11 12 13 14 14 13 12 11 12 14 16 18 18 18 18 18 17 17 16 15 14 13 13 14 15 16 16 16 16 15 13 11 9 7 7 8 8 8 7 6 6 6 7 7 8 8 8 8 8 8 8 8 8 7 6 4 3 2 2 2 2 2 2 3 3 3 2 2 2 2 3 4 5 6 5 5 5 4 5 5 4 4 4 5 5 5 5 4 3 3 3 4 5 5 5 4 3 3 3 4 7 10 12 12 10 7 4 2 3 4 6 6 7 9 11 13 13 13 13 13 13 13 13 11 10 9 9 9 9 9 8 8 8 7 6 6 5 4 3 3 3 4 5 6 9 12 14 16 18 19 19 21 21 22 22 21 22 22 24 24 23 21 19 17 17 18 20 22 24 25 25 24 22 20 19 19 20 20 18 15 12 9 7 6 6 6 6 6 6 5 5 5 5 6 7 8 8 7 6 6 6 7 8 9 9 9 8 8 9 11 12 13 14 15 19 22 25 26 28 31 34 36 35 30 20 12 7 5 5 5 4 2 1 1 1 2 1 1 1 1 1 1 2 2 2 2 2 3 2 1 1 1 1 1 0 1 2 2 2 2 1 1 1 1 1 2 2 2 2 2 2 2 2 2 2 4 5 5 4 0 0 0 0 0 0 0 0 0 0 0 0 0 0 0 0 0 0 0 0 0 0 0 0 0 0 0 0 0 0 0 0 0 0 0 0 0 0 0 0
0 0 0 0 0 0 0 0 0 0 0 0 0 0 0 0 0 0 0 0 0 0 0 0 0 0 0 0 0 0 0 0 0 0 0 0 0 0 0 0 0 0 0 1 4 7 12 15 14 9 6 12 19 28 41 53 60 62 58 54 55 60 66 69 71 72 71 70 67 63 60 60 63 66 65 60 51 42 34 28 26 28 34 41 47 51 53 55 59 63 65 63 56 47 38 30 22 14 9 8 10 8 6 8 8 5 6 8 6 2 2 2 1 2 3 2 1 2 2 1 2 3 2 1 0 1 1 1 1 3 5 7 9 11 13 16 20 24 27 30 32 34 34 33 32 30 29 29 29 29 27 25 21 19 17 14 12 9 6 5 6 7 7 7 6 6 7 9 12 14 16 16 17 20 24 29 33 34 34 33 33 34 35 36 34 31 26 21 18 15 14 13 13 12 12 13 13 13 12 12 12 13 14 16 18 18 18 18 18 18 18 18 17 16 15 14 15 15 16 16 16 16 15 13 12 9 7 7 7 7 7 7 6 6 6 7 7 7 8 8 8 7 7 7 6 4 3 2 1 1 2 3 3 4 3 3 3 4 3 2 2 2 3 4 5 6 6 5 4 4 4 4 5 5 5 5 6 6 6 5 4 3 3 4 5 5 4 4 4 3 4 5 8 11 13 15 14 13 9 6 4 5 5 6 6 7 8 10 13 13 13 12 12 13 13 13 11 9 8 9 9 10 9 8 7 7 6 6 6 5 4 4 3 3 4 5 8 11 13 16 18 19 20 21 22 22 23 22 22 22 23 25 26 26 24 22 21 20 20 21 22 23 25 25 24 22 21 21 21 22 22 20 17 13 10 8 6 6 7 7 7 6 6 6 6 5 5 6 7 7 7 6 6 7 7 8 9 9 8 8 8 9 11 13 13 13 14 18 22 26 27 28 30 33 36 36 32 24 15 9 6 6 5 4 2 1 1 2 1 1 1 1 1 1 1 1 1 1 1 2 2 2 1 1 1 1 0 1 2 2 2 2 2 2 1 1 1 1 1 2 2 3 2 2 2 2 2 3 5 6 4 3 0 0 0 0 0 0 0 0 0 0 0 0 0 0 0 0 0 0 0 0 0 0 0 0 0 0 0 0 0 0 0 0 0 0 0 0 0 0 0 0
0 0 0 0 0 0 0 0 0 0 0 0 0 0 0 0 0 0 0 0 0 0 0 0 0 0 0 0 0 0 0 0 0 0 0 0 0 0 0 0 0 0 0 1 5 9 14 17 15 9 6 13 22 31 44 56 64 64 59 55 55 61 67 72 74 74 72 70 67 63 60 61 64 67 65 59 50 41 34 28 26 30 37 42 48 52 54 56 60 64 67 65 57 46 37 29 22 14 9 10 12 9 6 8 8 6 7 9 6 2 1 1 1 3 4 3 2 2 2 0 2 3 3 2 1 1 1 2 2 3 5 6 8 10 13 16 20 24 27 29 31 33 34 34 32 30 29 29 29 29 27 25 23 20 18 16 14 12 9 7 7 8 8 8 8 7 8 10 12 14 15 15 16 19 23 28 32 34 34 33 33 34 35 35 33 30 26 23 19 16 15 15 14 13 12 12 12 11 11 11 13 13 15 16 18 18 19 19 19 19 19 19 18 18 17 16 16 16 16 16 16 16 15 14 12 10 9 8 7 7 6 6 7 6 6 5 5 6 6 6 6 6 5 4 3 2 1 1 2 3 4 4 4 4 4 4 4 4 4 4 3 3 3 3 4 5 6 5 4 4 3 4 5 5 5 6 6 6 6 5 4 3 4 5 5 5 4 4 4 5 6 8 10 13 14 15 15 13 11 8 6 5 5 5 6 6 7 10 12 12 11 10 10 11 12 11 10 8 7 8 9 10 10 8 7 6 6 6 6 5 4 3 3 4 5 6 8 10 13 15 17 19 20 21 22 23 24 24 24 24 25 26 27 27 26 25 23 22 22 22 23 24 25 25 25 24 23 23 23 24 23 21 18 15 12 9 7 7 7 7 7 7 6 5 5 5 6 7 8 8 8 7 8 8 8 8 8 8 7 7 8 10 12 13 13 13 15 19 24 27 28 28 28 31 35 37 34 26 17 10 7 6 5 4 2 1 1 1 1 1 1 1 0 1 1 1 2 2 1 1 1 1 1 2 2 1 1 2 3 2 1 2 3 2 1 1 1 1 1 2 1 2 3 3 2 2 3 6 8 7 4 3 0 0 0 0 0 0 0 0 0 0 0 0 0 0 0 0 0 0 0 0 0 0 0 0 0 0 0 0 0 0 0 0 0 0 0 0 0 0 0 0
0 0 0 0 0 0 0 0 0 0 0 0 0 0 0 0 0 0 0 0 0 0 0 0 0 0 0 0 0 0 0 0 0 0 0 0 0 0 0 0 0 0 0 1 6 11 15 18 15 8 6 14 24 33 44 57 65 66 61 56 57 62 68 73 75 75 73 71 68 65 63 64 67 67 64 57 49 40 34 29 27 31 38 44 49 53 55 57 61 65 67 65 57 46 36 28 21 13 8 11 13 10 7 9 9 6 7 8 5 1 2 2 1 4 5 3 2 2 2 1 2 3 2 2 1 1 1 2 3 4 4 5 7 9 13 18 22 26 27 29 30 32 33 33 32 31 30 29 29 29 28 26 24 22 20 19 17 14 12 10 9 9 9 9 9 9 10 11 12 13 14 15 16 18 22 26 29 31 32 33 33 33 33 33 32 30 27 24 21 18 16 16 15 13 12 11 10 10 10 11 13 14 15 16 18 18 19 20 20 20 20 19 19 19 19 18 17 16 16 17 17 17 16 14 13 11 10 9 8 7 6 6 6 7 6 5 3 2 3 3 3 2 2 3 3 3 3 4 4 4 4 4 4 4 4 4 4 4 5 4 4 3 3 3 3 4 5 5 5 4 4 4 5 5 5 5 5 6 6 5 4 4 4 5 5 4 3 4 5 6 8 10 12 13 14 15 15 14 13 10 7 4 4 4 5 6 8 9 11 11 10 9 9 10 11 11 9 7 7 8 9 10 10 9 8 7 7 6 5 4 4 3 4 5 6 7 8 9 11 13 15 18 20 22 23 24 25 24 24 25 26 26 27 28 27 26 25 23 23 23 24 25 26 26 26 25 25 25 25 25 24 22 19 16 13 10 8 7 7 7 7 7 5 4 4 5 7 9 9 9 8 8 9 9 8 8 7 7 7 7 9 11 12 13 13 14 16 21 26 29 28 26 25 27 33 37 36 28 19 10 6 6 5 4 1 0 1 2 2 2 1 1 1 2 2 2 2 3 2 1 1 1 1 2 2 2 1 2 2 1 1 2 2 2 1 2 2 2 1 1 1 2 3 3 3 2 4 7 9 8 5 3 0 0 0 0 0 0 0 0 0 0 0 0 0 0 0 0 0 0 0 0 0 0 0 0 0 0 0 0 0 0 0 0 0 0 0 0 0 0 0 0
0 0 0 0 0 0 0 0 0 0 0 0 0 0 0 0 0 0 0 0 0 0 0 0 0 0 0 0 0 0 0 0 0 0 0 0 0 0 0 0 0 0 0 0 5 10 15 17 14 7 7 14 24 32 42 54 63 65 62 58 59 63 69 74 76 76 74 72 69 66 65 67 69 69 63 55 48 41 35 31 29 32 38 44 49 53 57 59 63 67 68 65 57 47 36 27 20 13 8 12 13 11 8 10 9 7 7 7 3 1 3 3 2 4 5 3 1 2 2 2 2 2 1 1 1 1 2 3 4 4 4 5 6 8 13 18 24 27 28 29 30 31 33 34 33 31 30 29 29 28 27 26 25 24 22 20 19 17 14 12 10 9 8 9 9 10 10 11 11 13 13 15 16 18 21 24 27 29 30 31 32 32 32 32 31 30 28 26 22 19 17 16 15 14 12 10 9 9 9 10 12 13 15 16 17 18 19 20 21 21 20 20 20 20 20 19 18 17 17 18 18 18 17 15 13 11 10 9 8 7 6 6 6 7 7 6 4 3 2 2 2 2 3 3 4 4 4 4 5 5 5 5 4 4 3 4 4 4 4 4 4 3 3 3 3 3 4 5 5 5 5 5 5 4 4 5 5 6 6 6 5 5 5 5 4 3 3 5 6 8 9 11 12 13 14 14 15 15 14 12 9 5 3 4 5 7 8 9 11 11 10 9 10 11 12 11 10 8 8 8 9 10 10 9 8 8 8 7 5 4 4 4 5 7 8 8 9 9 10 13 15 18 21 23 25 25 25 24 24 24 25 26 27 27 27 26 25 24 24 24 25 26 27 27 26 26 26 26 26 26 24 22 20 17 14 11 9 7 7 8 8 7 6 5 5 6 8 9 9 9 8 8 9 9 8 8 7 7 7 8 9 11 12 12 13 14 17 22 27 29 28 24 22 25 31 37 38 31 19 9 6 6 6 4 2 1 0 2 2 2 1 1 2 3 3 2 3 2 2 1 1 1 1 1 1 1 1 2 2 2 2 2 2 1 2 2 3 2 1 2 2 2 2 2 2 2 3 7 9 8 5 2 0 0 0 0 0 0 0 0 0 0 0 0 0 0 0 0 0 0 0 0 0 0 0 0 0 0 0 0 0 0 0 0 0 0 0 0 0 0 0 0
0 0 0 0 0 0 0 0 0 0 0 0 0 0 0 0 0 0 0 0 0 0 0 0 0 0 0 0 0 0 0 0 0 0 0 0 0 0 0 0 0 0 0 0 4 9 14 17 14 8 7 14 22 31 41 52 61 64 63 60 61 65 69 74 77 77 76 72 68 66 65 68 70 70 64 55 48 42 36 31 30 32 38 45 50 54 58 62 66 69 70 65 56 47 36 26 19 11 8 13 15 12 9 11 9 7 6 6 2 1 3 3 2 3 5 3 1 2 2 2 2 2 1 2 2 2 2 2 3 4 4 5 6 8 12 18 24 27 29 30 31 32 34 35 35 33 31 30 29 28 27 27 26 24 23 21 20 18 16 13 11 9 8 8 9 11 11 11 11 11 12 13 15 17 20 23 25 26 28 29 30 31 31 31 31 30 28 26 23 20 18 17 16 14 12 11 9 8 8 9 10 12 13 15 16 18 19 20 21 21 21 20 21 21 20 20 19 19 19 19 20 19 18 16 13 11 10 8 7 6 5 5 6 6 7 8 8 7 7 6 6 5 5 5 4 4 4 4 5 6 6 6 5 4 4 4 4 4 4 4 4 3 3 3 2 3 3 4 4 4 4 4 4 4 5 5 6 6 6 6 6 6 5 5 4 4 5 7 8 9 9 11 12 13 13 14 15 15 15 14 11 7 4 4 5 7 8 9 11 12 11 10 11 12 13 13 11 9 8 9 9 10 9 8 8 8 8 7 6 4 4 6 8 9 11 11 11 12 13 14 17 19 22 24 25 25 24 23 23 23 24 26 26 27 27 26 26 25 24 24 25 26 27 27 26 26 26 26 26 26 24 22 20 17 14 12 9 8 7 8 8 8 6 6 6 6 7 9 9 8 8 8 8 8 8 8 8 8 8 9 10 10 11 11 12 13 16 21 26 30 29 26 23 24 30 37 39 33 21 10 6 7 6 5 4 2 1 2 3 3 2 2 3 3 2 1 1 1 1 1 1 1 1 1 1 1 1 1 1 2 1 1 1 2 2 2 2 2 1 2 2 2 2 3 2 2 3 6 8 7 5 1 0 0 0 0 0 0 0 0 0 0 0 0 0 0 0 0 0 0 0 0 0 0 0 0 0 0 0 0 0 0 0 0 0 0 0 0 0 0 0 0
0 0 0 0 0 0 0 0 0 0 0 0 0 0 0 0 0 0 0 0 0 0 0 0 0 0 0 0 0 0 0 0 0 0 0 0 0 0 0 0 0 0 0 0 4 10 15 17 14 9 8 14 21 30 42 52 61 64 63 61 61 65 69 74 78 78 77 73 68 65 65 67 70 70 65 56 49 42 37 32 30 33 39 46 52 57 60 64 68 71 71 65 56 46 37 26 18 10 9 15 16 12 10 11 9 6 5 5 2 1 3 2 2 4 4 4 2 2 2 2 2 3 2 2 2 2 2 2 1 2 4 6 7 9 12 17 22 26 28 30 31 32 34 36 36 35 32 30 29 29 29 28 27 26 24 22 20 18 16 14 12 9 9 9 9 11 12 12 11 10 9 10 13 16 19 21 24 25 26 26 27 28 29 30 30 29 28 26 23 21 19 18 16 14 13 11 9 8 7 7 9 11 13 15 17 18 20 20 21 21 21 21 21 21 21 21 20 20 20 21 21 20 19 16 14 11 9 8 7 7 6 6 6 6 7 8 9 9 9 9 8 7 6 5 4 4 4 4 5 6 7 7 6 5 4 4 4 4 4 4 4 4 3 3 2 2 2 3 3 4 4 4 4 4 5 6 6 6 6 6 5 5 4 4 5 7 8 9 10 9 10 11 12 13 14 14 15 16 16 15 12 8 5 5 6 7 8 9 11 12 11 11 11 12 13 13 12 10 9 9 9 9 8 7 7 7 8 7 7 6 6 7 9 11 12 13 14 15 16 18 19 20 22 23 25 25 24 23 23 23 24 25 26 27 27 27 26 26 25 25 25 26 26 27 27 26 27 27 27 26 25 23 21 18 15 13 10 8 8 8 8 8 7 6 6 6 8 9 9 8 7 7 7 8 8 8 8 8 8 9 10 10 11 12 13 13 15 20 26 32 34 31 26 25 29 35 39 35 24 13 8 8 7 5 4 3 2 2 2 2 2 2 2 2 1 1 1 1 1 1 2 2 2 2 2 1 0 1 1 1 1 1 1 2 2 2 2 1 0 0 1 2 3 3 2 2 4 6 7 5 4 0 0 0 0 0 0 0 0 0 0 0 0 0 0 0 0 0 0 0 0 0 0 0 0 0 0 0 0 0 0 0 0 0 0 0 0 0 0 0 0 0
0 0 0 0 0 0 0 0 0 0 0 0 0 0 0 0 0 0 0 0 0 0 0 0 0 0 0 0 0 0 0 0 0 0 0 0 0 0 0 0 0 0 0 0 5 11 15 17 15 10 8 14 21 30 43 54 62 65 63 60 60 64 69 75 79 80 78 74 68 65 65 67 70 70 66 58 50 42 37 32 31 35 41 49 55 59 62 65 69 71 71 65 55 45 36 27 17 9 10 16 15 11 10 10 7 5 6 5 2 2 3 3 3 4 4 4 3 2 2 2 2 3 3 3 2 2 3 3 2 1 4 6 8 9 12 16 21 25 27 29 30 32 34 36 36 36 34 32 30 30 30 30 29 27 25 23 21 19 17 15 13 10 9 9 10 11 12 11 10 8 7 8 11 13 17 19 21 23 23 24 24 26 27 28 29 28 26 25 23 21 20 19 17 15 13 12 10 7 5 6 8 10 12 14 16 18 20 21 21 22 22 21 21 21 21 21 21 21 21 21 21 20 19 16 13 11 9 8 8 8 8 8 7 7 7 7 8 9 9 8 7 7 6 5 5 4 4 4 5 6 6 6 6 5 5 5 5 5 4 4 4 3 3 3 2 1 2 3 4 5 5 5 5 5 6 6 6 5 5 4 4 4 5 6 8 9 11 11 11 11 11 13 14 15 15 15 15 16 16 16 13 9 6 5 6 7 7 7 9 11 12 11 11 12 13 13 12 11 11 10 10 9 8 7 7 7 8 8 8 7 7 8 9 11 12 13 15 16 18 19 20 20 21 23 24 24 24 23 23 22 23 24 25 26 27 27 27 26 26 26 26 26 27 27 27 27 27 28 29 28 27 26 23 19 16 13 11 9 8 8 8 8 7 7 7 7 8 10 10 9 7 6 6 7 7 8 7 7 7 8 9 10 12 14 15 15 15 19 27 35 40 38 31 26 26 31 37 37 29 19 11 8 7 5 4 2 1 1 2 1 1 1 1 1 1 1 1 2 2 2 2 2 2 2 2 2 1 1 1 1 0 1 1 2 2 2 1 1 0 1 2 2 3 2 2 3 5 7 6 4 3 0 0 0 0 0 0 0 0 0 0 0 0 0 0 0 0 0 0 0 0 0 0 0 0 0 0 0 0 0 0 0 0 0 0 0 0 0 0 0 0 0
0 0 0 0 0 0 0 0 0 0 0 0 0 0 0 0 0 0 0 0 0 0 0 0 0 0 0 0 0 0 0 0 0 0 0 0 0 0 0 0 0 0 0 0 4 11 15 17 14 10 9 15 23 32 44 55 62 64 62 59 58 62 69 75 80 82 80 75 69 65 65 68 71 70 66 58 50 41 36 32 32 38 44 51 57 62 64 66 69 71 70 65 54 44 35 26 17 9 11 16 14 10 9 10 6 6 7 6 2 2 4 4 4 4 4 3 2 2 1 1 2 2 2 3 3 2 3 3 2 1 3 6 8 10 13 16 20 24 26 28 30 32 34 35 36 35 34 32 31 30 30 30 30 28 26 24 22 20 18 16 14 12 11 11 11 12 12 11 9 8 7 8 9 12 14 17 19 21 22 22 23 24 25 27 28 27 26 24 23 22 21 20 19 17 16 15 13 10 6 4 6 9 11 13 15 17 19 21 23 23 23 23 22 22 22 21 21 21 21 21 21 20 19 17 14 11 9 8 8 8 8 9 8 8 7 7 8 8 7 7 6 6 6 5 5 5 4 4 4 5 5 6 6 5 5 5 5 5 4 4 3 3 3 3 2 2 3 4 5 6 7 7 7 7 6 5 4 4 3 4 4 5 7 8 9 10 11 11 12 12 13 15 17 18 17 16 15 16 16 16 13 10 6 5 6 7 7 6 7 10 12 12 12 12 12 12 12 11 11 12 11 10 9 8 7 8 8 9 9 9 9 9 10 11 12 13 14 16 18 19 20 20 21 22 24 24 24 23 23 22 23 24 25 26 26 27 27 27 27 27 27 27 28 28 28 27 28 29 30 31 30 28 25 21 17 14 12 10 9 9 9 9 7 6 6 6 8 10 11 10 7 5 5 6 7 8 7 7 7 8 8 10 13 15 16 16 16 20 27 37 43 42 35 26 23 26 35 39 35 25 14 8 6 5 3 2 1 2 2 1 1 1 1 1 2 1 1 1 1 2 2 2 2 2 2 2 2 2 1 1 0 1 2 2 2 2 2 1 0 1 2 2 2 2 2 3 6 7 6 3 2 0 0 0 0 0 0 0 0 0 0 0 0 0 0 0 0 0 0 0 0 0 0 0 0 0 0 0 0 0 0 0 0 0 0 0 0 0 0 0 0 0
0 0 0 0 0 0 0 0 0 0 0 0 0 0 0 0 0 0 0 0 0 0 0 0 0 0 0 0 0 0 0 0 0 0 0 0 0 0 0 0 0 0 0 0 3 11 14 15 13 9 9 15 25 33 44 55 62 63 62 59 59 62 68 76 80 82 80 75 69 65 66 69 72 71 65 57 49 40 35 31 32 39 47 53 59 63 66 67 70 72 70 64 54 42 32 24 16 9 12 16 14 9 9 8 5 6 8 7 2 2 3 3 3 4 3 1 1 1 0 2 2 2 2 3 3 2 2 2 1 1 3 5 7 10 13 16 19 23 26 29 31 33 34 34 35 35 34 33 32 31 30 30 29 28 26 25 23 21 19 17 16 14 13 13 13 13 13 12 10 9 8 8 9 11 13 14 17 19 21 22 23 24 25 27 28 27 26 25 23 22 21 21 20 19 18 18 17 15 11 6 5 8 10 11 13 14 17 21 23 24 24 24 23 22 22 22 22 22 21 21 21 21 20 18 15 12 9 7 7 7 8 8 8 8 7 7 7 6 6 5 5 5 5 6 6 6 5 5 4 4 4 5 6 6 6 5 5 4 4 3 3 3 4 4 4 4 5 5 7 7 7 7 6 5 5 4 4 4 4 5 7 8 9 10 10 11 11 12 12 14 16 18 20 20 19 17 16 16 16 16 14 10 7 6 6 6 6 5 6 8 11 13 13 13 12 12 12 11 12 12 12 12 11 9 9 8 9 9 9 9 9 10 11 12 13 13 14 15 17 18 20 21 22 23 24 24 23 23 23 23 23 24 25 26 26 27 28 28 28 28 28 28 28 28 28 27 28 29 30 31 31 29 26 22 18 15 13 11 10 10 10 9 7 6 5 5 7 9 11 10 7 5 5 7 8 9 8 7 7 7 8 10 12 14 16 16 16 20 27 37 44 45 37 28 23 26 34 40 39 30 16 8 6 5 4 3 3 3 2 2 1 1 1 2 2 2 0 0 1 1 1 2 2 2 2 1 1 1 1 1 1 1 1 1 2 2 2 2 1 2 2 2 2 1 2 3 5 6 5 2 2 0 0 0 0 0 0 0 0 0 0 0 0 0 0 0 0 0 0 0 0 0 0 0 0 0 0 0 0 0 0 0 0 0 0 0 0 0 0 0 0 0
0 0 0 0 0 0 0 0 0 0 0 0 0 0 0 0 0 0 0 0 0 0 0 0 0 0 0 0 0 0 0 0 0 0 0 0 0 0 0 0 0 0 0 0 3 11 14 14 12 9 10 16 25 35 44 53 60 62 62 61 61 64 69 75 80 82 80 74 68 65 67 71 74 72 65 56 48 40 34 31 33 40 49 55 60 64 67 69 72 74 71 64 54 41 31 23 15 9 13 17 14 9 9 8 5 6 8 6 2 1 3 2 3 3 2 0 1 0 0 2 2 2 2 2 2 1 1 1 1 2 3 4 5 8 13 16 19 22 26 29 31 33 34 33 33 34 34 34 33 31 29 28 28 27 27 26 24 22 20 19 18 17 15 14 14 14 14 13 11 10 9 9 9 9 11 13 15 17 20 22 23 24 26 27 28 28 27 26 24 22 20 20 21 21 20 20 20 18 15 11 8 8 9 10 10 12 15 19 22 24 25 24 23 22 22 22 22 22 21 21 21 21 21 20 17 13 9 6 5 6 7 7 7 7 7 7 7 6 5 5 5 5 5 6 6 6 6 5 5 4 4 5 5 5 5 5 4 4 4 3 3 4 4 5 6 6 6 6 6 6 5 4 4 4 5 5 6 7 7 8 9 10 11 11 12 12 12 13 13 15 17 19 20 20 19 17 16 16 16 16 15 12 9 7 6 6 6 6 6 7 10 12 13 13 12 12 11 12 12 13 13 13 12 12 11 10 10 9 9 9 9 11 12 13 14 14 15 16 17 19 20 22 23 24 24 24 24 23 23 24 24 25 26 26 27 29 30 30 29 28 28 28 29 29 28 27 28 29 30 32 31 29 26 22 19 16 13 12 11 10 10 9 7 6 5 5 6 9 10 10 8 6 6 7 8 9 9 8 8 8 9 11 12 13 15 16 17 20 26 35 44 46 40 32 27 28 36 42 41 32 18 8 6 7 5 4 3 2 1 1 2 2 1 2 2 2 1 1 1 1 1 2 2 1 1 1 0 0 0 1 1 1 1 1 1 2 2 2 2 2 2 1 2 1 2 4 5 5 3 1 1 0 0 0 0 0 0 0 0 0 0 0 0 0 0 0 0 0 0 0 0 0 0 0 0 0 0 0 0 0 0 0 0 0 0 0 0 0 0 0 0 0
0 0 0 0 0 0 0 0 0 0 0 0 0 0 0 0 0 0 0 0 0 0 0 0 0 0 0 0 0 0 0 0 0 0 0 0 0 0 0 0 0 0 0 0 2 10 13 13 11 10 12 17 25 35 43 52 58 61 62 62 64 66 70 75 80 81 80 74 68 67 69 74 76 73 65 54 47 40 35 32 34 41 50 57 61 65 67 70 74 76 73 65 54 42 31 22 14 9 13 16 13 9 9 8 6 7 8 6 3 2 3 3 3 3 2 0 0 1 1 2 2 2 2 2 2 1 1 1 2 2 4 5 5 7 11 14 18 21 24 27 30 31 32 32 32 33 35 35 34 32 29 27 27 27 27 27 25 23 21 20 19 18 17 16 15 14 14 13 12 11 10 9 9 9 10 11 13 14 17 19 21 23 24 26 27 27 27 26 25 22 19 19 20 21 21 21 20 20 18 15 11 9 9 9 9 11 13 17 21 23 24 24 23 22 22 22 22 22 22 21 21 21 22 21 19 14 10 6 5 5 6 7 7 7 7 7 7 7 6 5 5 5 5 6 6 6 6 6 6 5 5 4 4 4 4 4 4 4 4 4 3 3 4 4 4 4 4 3 4 4 4 4 6 7 8 9 10 10 10 11 11 11 12 13 13 13 14 14 15 16 17 18 19 20 19 18 18 17 17 16 16 13 11 8 7 7 7 7 7 7 8 10 12 12 12 11 11 12 13 14 14 14 14 13 13 12 11 10 9 9 9 10 12 14 15 15 16 16 17 19 20 22 23 24 24 25 24 24 25 25 26 26 26 27 29 30 31 31 30 29 29 29 30 30 29 28 28 29 30 31 31 28 25 22 19 16 14 12 11 10 9 8 7 6 6 5 6 8 9 9 8 6 6 6 7 8 8 9 9 10 11 12 13 13 15 17 18 21 26 34 43 47 45 39 32 32 37 42 42 34 21 10 6 7 6 4 3 1 1 1 2 2 1 1 1 2 3 2 2 1 1 1 1 1 1 1 1 0 0 1 1 2 2 1 1 1 1 1 1 2 2 1 1 2 3 5 5 4 2 1 0 0 0 0 0 0 0 0 0 0 0 0 0 0 0 0 0 0 0 0 0 0 0 0 0 0 0 0 0 0 0 0 0 0 0 0 0 0 0 0 0 0
0 0 0 0 0 0 0 0 0 0 0 0 0 0 0 0 0 0 0 0 0 0 0 0 0 0 0 0 0 0 0 0 0 0 0 0 0 0 0 0 0 0 0 0 1 10 13 13 11 11 13 18 24 34 43 51 56 61 62 64 65 67 71 75 80 82 80 75 70 69 72 78 79 74 64 53 45 40 35 33 36 42 51 58 63 66 67 70 73 76 73 65 54 43 32 23 15 9 12 15 12 9 10 8 6 8 9 6 3 3 4 3 3 4 3 1 0 0 1 2 2 1 1 1 1 1 1 1 1 2 4 5 6 7 9 13 15 18 22 25 27 29 30 31 32 33 36 37 36 33 29 27 26 27 28 28 26 23 20 19 18 17 17 16 15 14 14 14 13 12 11 11 11 10 10 10 10 11 12 14 17 19 21 23 24 25 26 26 24 21 17 16 17 19 20 20 20 20 20 18 15 12 9 8 9 10 12 15 19 22 24 24 24 24 24 24 24 24 23 22 21 21 21 21 19 15 11 7 6 6 6 7 7 7 7 7 7 7 7 6 6 6 5 5 5 5 6 6 6 6 5 4 4 4 4 4 5 5 5 4 3 3 3 2 3 3 3 4 5 6 7 8 9 10 11 12 12 12 12 12 12 12 13 13 14 15 15 16 16 16 17 17 18 19 19 19 19 18 17 16 15 14 12 9 8 8 8 7 8 8 8 9 11 11 11 10 12 13 14 15 15 15 15 15 14 13 12 11 11 10 10 10 12 13 14 15 15 16 16 17 18 20 22 23 24 25 26 26 26 26 26 27 27 28 30 31 32 32 31 30 30 30 31 31 30 29 28 29 30 31 30 28 25 22 19 16 14 12 10 9 8 7 6 6 7 7 7 8 9 9 8 7 6 6 6 7 8 9 10 11 12 12 13 13 15 18 21 23 26 34 42 49 49 44 37 34 36 40 41 36 25 13 7 7 7 5 3 2 2 2 2 2 1 1 1 2 4 4 2 1 2 2 1 1 1 1 1 1 1 1 1 1 1 1 0 1 1 1 1 2 3 2 1 3 5 5 5 3 1 1 0 0 0 0 0 0 0 0 0 0 0 0 0 0 0 0 0 0 0 0 0 0 0 0 0 0 0 0 0 0 0 0 0 0 0 0 0 0 0 0 0 0
0 0 0 0 0 0 0 0 0 0 0 0 0 0 0 0 0 0 0 0 0 0 0 0 0 0 0 0 0 0 0 0 0 0 0 0 0 0 0 0 0 0 0 0 0 9 11 12 11 11 13 18 24 32 42 50 55 60 63 64 66 68 71 76 81 83 81 77 72 71 75 80 80 74 64 53 43 38 35 34 36 43 51 59 65 67 68 70 73 74 72 64 53 42 32 23 14 10 13 14 11 9 11 9 6 8 9 6 1 3 5 4 3 4 4 3 1 0 1 1 1 1 1 2 2 1 1 1 1 2 4 5 6 7 8 10 13 15 19 22 26 27 29 30 31 33 35 37 36 33 29 26 26 28 30 29 26 23 19 17 16 16 16 15 15 16 16 16 16 15 14 13 13 13 12 10 9 8 8 9 12 15 18 19 21 22 23 24 22 19 15 13 14 17 19 19 19 21 22 22 20 16 13 10 9 9 11 13 17 20 23 25 26 26 26 26 26 26 25 24 22 21 21 20 19 16 12 8 6 6 6 7 7 7 7 7 7 7 7 7 6 5 4 4 4 4 5 5 6 6 5 5 4 4 4 4 4 4 3 2 3 4 4 5 5 7 8 9 10 10 10 11 11 12 12 13 13 13 13 13 13 13 13 13 14 15 16 17 17 17 17 17 17 18 19 19 19 17 16 15 15 14 13 10 8 8 8 7 8 9 9 8 9 10 10 10 11 13 14 15 15 15 16 15 15 14 14 13 13 13 12 11 11 12 13 14 14 14 14 15 16 18 20 23 24 25 26 26 26 26 27 27 28 29 30 31 32 32 32 31 31 31 32 33 31 29 28 29 30 31 31 28 25 22 19 16 14 12 11 9 8 6 6 7 8 8 8 8 9 10 9 8 7 7 7 7 8 8 10 11 11 11 11 13 15 19 22 24 27 34 42 50 53 49 41 35 35 38 40 38 29 17 8 7 7 6 4 2 2 2 2 2 1 1 1 2 3 3 2 1 1 1 1 2 2 1 1 2 2 1 1 1 1 1 1 2 2 2 2 3 3 2 1 3 4 5 4 3 2 3 0 0 0 0 0 0 0 0 0 0 0 0 0 0 0 0 0 0 0 0 0 0 0 0 0 0 0 0 0 0 0 0 0 0 0 0 0 0 0 0 0 0
0 0 0 0 0 0 0 0 0 0 0 0 0 0 0 0 0 0 0 0 0 0 0 0 0 0 0 0 0 0 0 0 0 0 0 0 0 0 0 0 0 0 0 0 0 8 10 12 12 12 14 19 24 31 40 48 53 58 63 65 66 67 71 76 81 84 82 77 72 72 76 81 81 74 63 52 43 37 34 33 37 43 51 59 66 69 70 71 72 73 71 63 51 40 31 23 14 11 14 15 11 9 11 9 5 8 9 6 1 4 5 3 3 4 4 2 1 0 1 2 2 2 2 2 2 1 2 2 2 3 4 6 7 7 7 8 11 13 17 21 25 27 28 29 30 32 34 35 34 31 28 26 26 29 31 30 27 23 20 17 16 16 16 16 17 18 18 18 18 17 16 16 16 15 14 12 9 7 6 7 9 13 16 18 19 20 21 21 20 17 13 10 11 14 17 18 20 22 24 25 25 22 19 14 11 10 10 12 15 19 22 26 27 29 29 29 28 28 26 25 24 22 21 20 19 16 13 9 7 6 5 6 6 7 7 7 6 6 6 6 5 5 4 4 4 4 5 6 6 6 5 4 4 3 3 3 3 3 3 4 6 8 9 10 11 13 13 13 13 12 12 12 13 13 13 13 13 14 14 14 14 13 13 14 14 15 16 17 17 17 17 17 17 18 18 19 18 17 15 14 14 14 13 11 9 8 7 7 8 11 11 10 8 9 9 10 11 12 13 14 15 15 16 15 15 14 15 15 15 15 14 13 13 13 13 13 13 13 12 13 14 16 19 22 24 25 25 25 25 26 27 28 28 29 30 31 32 32 32 31 31 32 33 33 32 30 29 29 30 31 31 29 26 23 19 17 15 13 12 10 9 6 6 7 8 8 8 9 10 10 9 9 9 8 8 8 8 9 9 9 9 9 10 12 15 19 22 25 29 35 43 51 56 53 45 38 35 37 40 38 31 19 8 7 9 7 5 2 1 1 2 2 1 2 2 2 2 2 2 1 1 1 2 2 2 1 1 1 1 1 1 1 1 0 1 2 2 2 2 3 3 2 2 3 3 3 3 3 3 4 0 0 0 0 0 0 0 0 0 0 0 0 0 0 0 0 0 0 0 0 0 0 0 0 0 0 0 0 0 0 0 0 0 0 0 0 0 0 0 0 0 0
0 0 0 0 0 0 0 0 0 0 0 0 0 0 0 0 0 0 0 0 0 0 0 0 0 0 0 0 0 0 0 0 0 0 0 0 0 0 0 0 0 0 0 0 0 8 10 11 12 13 15 19 24 30 37 45 51 56 62 65 67 67 70 75 81 85 83 77 72 72 77 82 83 75 64 53 43 37 34 34 38 45 53 60 67 71 71 72 73 74 71 63 51 39 30 23 15 13 16 16 12 10 11 9 5 8 9 5 1 4 5 3 3 4 3 2 1 1 1 1 1 1 1 1 1 2 3 4 4 5 6 6 7 7 7 8 10 13 16 20 24 26 27 27 28 30 31 31 30 27 25 25 26 28 30 30 27 24 20 18 17 17 17 18 20 20 19 18 17 17 16 16 16 16 14 12 9 7 6 6 9 12 15 17 18 18 18 18 16 13 9 7 8 12 14 17 18 21 23 26 27 27 26 22 17 13 11 12 15 19 23 26 28 29 30 30 29 28 27 26 25 24 23 21 19 16 13 10 8 7 5 5 5 6 7 7 7 6 6 5 5 5 5 6 6 6 6 6 6 5 4 3 3 3 3 5 6 7 9 10 11 12 13 14 15 16 16 16 15 14 14 14 14 14 14 14 15 15 15 15 15 14 14 14 15 15 16 16 17 17 17 17 17 17 17 18 17 16 15 14 14 14 14 13 10 8 7 7 9 12 13 13 10 9 9 9 10 11 12 13 14 15 15 15 15 14 14 15 16 17 16 16 15 14 14 14 13 13 12 11 13 15 18 21 23 24 24 24 25 26 26 27 29 29 30 31 32 32 32 31 31 32 33 34 33 32 30 30 31 32 32 30 27 24 20 17 15 14 13 11 9 7 5 6 7 7 8 9 10 10 9 9 9 9 9 9 9 9 9 9 9 9 10 12 15 18 21 25 30 36 43 52 58 57 50 41 36 36 39 39 32 20 9 8 10 8 5 2 1 1 1 1 2 2 2 2 1 1 1 1 1 1 2 2 2 1 0 1 1 0 1 1 1 1 0 1 1 1 1 1 1 1 2 2 2 2 2 2 4 5 0 0 0 0 0 0 0 0 0 0 0 0 0 0 0 0 0 0 0 0 0 0 0 0 0 0 0 0 0 0 0 0 0 0 0 0 0 0 0 0 0 0
0 0 0 0 0 0 0 0 0 0 0 0 0 0 0 0 0 0 0 0 0 0 0 0 0 0 0 0 0 0 0 0 0 0 0 0 0 0 0 0 0 0 0 0 0 6 9 11 12 13 15 18 23 29 35 41 47 53 59 65 67 67 69 75 81 85 83 78 73 72 78 84 85 78 65 53 44 37 35 35 39 47 55 62 68 72 72 72 74 75 71 64 53 40 30 23 15 13 16 17 13 11 12 9 5 8 9 5 1 4 5 4 3 3 3 3 2 1 1 1 1 1 1 1 1 2 3 5 5 6 6 7 7 8 8 8 9 12 15 19 22 24 25 26 26 27 28 28 26 24 22 22 24 27 28 28 26 23 20 19 18 17 17 19 20 19 18 16 14 13 13 13 14 14 13 12 10 7 7 8 10 13 16 18 19 18 17 16 14 11 7 3 5 9 11 13 16 18 22 25 28 30 29 26 21 16 13 13 16 20 23 26 27 28 29 30 29 28 27 26 26 25 24 23 20 17 14 11 9 8 7 6 6 6 7 7 7 7 6 6 6 6 7 7 7 7 6 5 4 3 3 3 5 7 9 11 12 13 14 14 14 14 15 15 16 17 18 18 18 17 17 16 16 16 16 16 16 16 16 16 15 15 14 14 15 15 16 16 16 16 16 16 16 16 16 17 17 16 16 15 15 15 15 14 12 9 7 7 9 12 15 16 14 11 9 9 9 10 11 12 13 13 14 15 14 14 14 14 15 16 17 16 16 15 15 15 15 13 12 11 11 13 16 20 22 24 24 24 25 25 26 27 28 29 30 31 32 32 32 31 31 32 34 35 34 33 32 31 31 32 32 31 28 25 21 17 15 13 13 12 10 7 5 6 6 7 9 10 10 9 9 8 8 8 8 8 9 9 9 9 9 10 12 14 15 17 20 25 30 36 44 52 59 59 54 46 38 36 38 39 35 23 13 9 10 8 5 3 2 2 1 1 2 2 2 1 1 1 1 1 1 1 1 1 1 1 1 1 2 2 1 1 2 2 2 1 0 1 1 1 1 1 2 2 2 1 2 4 5 5 0 0 0 0 0 0 0 0 0 0 0 0 0 0 0 0 0 0 0 0 0 0 0 0 0 0 0 0 0 0 0 0 0 0 0 0 0 0 0 0 0 0
0 0 0 0 0 0 0 0 0 0 0 0 0 0 0 0 0 0 0 0 0 0 0 0 0 0 0 0 0 0 0 0 0 0 0 0 0 0 0 0 0 0 0 0 0 4 8 11 12 13 14 16 21 27 33 38 44 51 58 64 67 68 69 75 81 86 85 80 74 73 79 85 87 80 66 53 43 37 34 35 40 48 57 64 69 72 73 73 75 76 72 65 54 41 30 22 14 12 16 17 13 13 13 9 5 8 9 5 2 3 4 3 3 3 2 2 2 2 2 2 1 1 2 2 1 2 4 5 5 5 6 7 7 8 8 8 9 11 14 17 20 22 23 24 24 26 26 26 25 23 21 21 23 25 25 24 22 20 19 18 16 15 14 14 16 16 15 13 11 9 8 9 11 12 13 12 11 10 9 9 11 14 17 19 19 19 17 15 12 9 5 1 2 5 8 11 14 17 20 23 26 28 28 27 23 18 15 15 18 21 24 25 26 27 28 29 29 28 27 27 27 27 26 25 22 19 15 13 12 11 10 9 8 7 7 7 7 7 7 7 7 7 6 6 5 4 3 3 3 3 5 7 10 12 14 15 17 17 17 17 16 16 15 16 17 18 19 20 20 19 18 17 16 16 17 17 17 17 17 16 16 15 14 14 14 15 15 16 16 15 15 15 14 14 15 16 17 17 17 16 15 15 15 14 12 9 7 7 8 11 15 18 17 14 10 8 9 10 11 12 12 13 13 13 14 14 13 13 14 14 15 15 14 14 15 16 16 15 13 11 11 12 15 18 22 24 25 25 25 26 26 27 28 29 30 31 32 32 32 32 32 33 34 35 35 34 32 30 30 31 32 31 28 25 20 16 14 13 13 12 10 6 4 5 6 7 9 11 11 10 9 8 8 7 7 8 8 9 9 9 10 12 14 15 16 17 20 25 31 37 44 52 58 61 57 49 41 37 39 40 39 30 19 11 9 8 6 3 2 2 1 0 1 1 1 2 2 2 1 1 1 1 1 0 0 1 2 2 2 2 1 2 2 3 2 1 1 1 2 2 2 2 2 2 2 2 4 6 6 5 0 0 0 0 0 0 0 0 0 0 0 0 0 0 0 0 0 0 0 0 0 0 0 0 0 0 0 0 0 0 0 0 0 0 0 0 0 0 0 0 0 0
0 0 0 0 0 0 0 0 0 0 0 0 0 0 0 0 0 0 0 0 0 0 0 0 0 0 0 0 0 0 0 0 0 0 0 0 0 0 0 0 0 0 0 0 0 3 6 10 12 13 13 14 17 25 31 37 43 51 58 65 69 70 71 75 82 87 86 81 76 74 79 85 87 80 67 52 42 36 33 34 40 48 57 65 70 73 74 74 75 76 72 64 54 42 30 21 13 10 16 17 14 13 13 9 5 8 9 6 2 3 3 1 2 3 2 1 1 1 2 2 1 2 3 3 1 2 4 5 5 5 5 5 6 6 7 8 10 12 13 15 17 19 20 21 22 23 24 25 24 23 23 23 24 24 23 21 18 16 16 15 14 12 10 8 9 10 10 9 6 4 4 7 10 12 14 14 14 13 12 12 12 14 16 18 19 18 16 14 11 8 5 3 2 3 5 9 13 16 19 21 23 24 25 25 22 19 17 17 19 22 24 25 25 26 28 29 30 29 28 28 28 28 28 27 24 21 18 15 13 13 12 11 9 8 7 7 7 8 8 7 6 5 4 3 3 3 5 7 8 10 11 13 14 16 17 19 20 20 20 19 18 17 16 16 17 18 19 20 20 19 18 16 16 16 17 18 18 18 17 17 17 16 15 14 14 14 15 16 16 16 15 15 14 14 14 15 16 16 16 15 15 14 14 14 13 11 9 8 9 11 14 18 19 17 13 9 8 9 11 11 12 12 12 12 13 13 13 13 13 13 13 13 13 13 14 15 16 16 14 12 11 11 13 17 20 23 24 25 26 26 27 28 29 29 29 30 31 32 33 32 33 33 35 35 35 33 30 28 28 29 30 31 29 25 20 16 13 13 13 13 11 7 4 5 6 7 9 11 11 10 10 9 9 8 8 8 9 9 9 9 10 12 14 16 16 17 20 26 32 38 44 52 58 61 60 53 44 39 38 41 42 37 27 15 8 8 6 3 2 2 2 1 0 0 1 2 2 2 1 1 1 1 1 1 1 1 1 1 1 1 1 1 2 2 2 1 1 2 3 3 2 2 2 2 2 3 5 7 7 5 0 0 0 0 0 0 0 0 0 0 0 0 0 0 0 0 0 0 0 0 0 0 0 0 0 0 0 0 0 0 0 0 0 0 0 0 0 0 0 0 0 0
0 0 0 0 0 0 0 0 0 0 0 0 0 0 0 0 0 0 0 0 0 0 0 0 0 0 0 0 0 0 0 0 0 0 0 0 0 0 0 0 0 0 0 0 0 2 5 9 12 13 13 13 14 20 29 37 43 51 59 66 71 73 73 75 81 86 87 83 78 76 79 85 85 79 66 52 42 36 34 35 40 47 55 64 70 74 74 74 76 76 72 63 53 42 31 20 11 10 16 18 14 13 13 9 5 9 10 6 3 3 3 1 3 3 2 2 1 1 3 3 3 3 3 3 2 2 4 5 5 5 4 4 4 5 7 10 12 13 13 12 13 14 17 18 19 20 22 23 24 24 25 25 25 24 22 20 17 15 14 14 13 11 8 4 2 3 3 2 2 4 7 10 12 14 16 17 17 16 15 14 14 14 15 17 18 17 16 13 10 8 6 6 4 1 3 8 13 17 19 20 20 20 21 22 22 21 19 18 19 21 22 23 24 26 27 29 30 30 29 29 28 29 29 28 26 23 20 16 14 13 12 11 9 8 8 8 8 8 7 6 3 3 4 6 9 12 14 15 16 17 16 16 17 18 20 21 22 22 22 21 19 18 17 17 17 18 19 19 19 18 17 16 16 17 18 18 18 18 18 18 17 16 15 14 14 14 14 15 16 16 16 15 14 14 14 14 15 15 15 14 14 14 14 14 14 13 12 10 10 10 13 16 19 18 14 11 9 9 10 10 11 11 11 11 11 12 12 12 12 12 12 12 12 12 13 14 16 16 15 13 12 11 12 14 16 19 22 24 25 26 27 29 29 30 30 31 32 32 33 33 33 34 35 36 35 32 28 25 25 26 28 30 30 26 21 16 13 13 13 14 12 8 4 5 6 7 10 11 11 10 10 10 10 9 9 9 9 10 10 10 10 12 14 16 16 18 21 26 33 40 46 52 58 62 63 57 48 40 38 40 44 42 34 20 9 8 7 4 1 1 2 2 1 1 1 1 1 1 1 1 1 1 1 2 1 1 1 2 2 2 1 1 2 2 2 2 2 2 3 3 3 2 2 1 1 3 5 6 7 4 0 0 0 0 0 0 0 0 0 0 0 0 0 0 0 0 0 0 0 0 0 0 0 0 0 0 0 0 0 0 0 0 0 0 0 0 0 0 0 0 0 0
0 0 0 0 0 0 0 0 0 0 0 0 0 0 0 0 0 0 0 0 0 0 0 0 0 0 0 0 0 0 0 0 0 0 0 0 0 0 0 0 0 0 0 0 0 2 4 7 11 13 14 15 14 17 26 36 43 51 59 67 72 74 74 75 80 85 87 85 80 79 81 85 85 77 65 53 42 37 35 36 41 48 55 64 72 75 75 75 76 76 73 63 52 41 31 21 12 10 16 18 14 12 13 9 6 10 10 5 2 4 4 1 3 3 2 2 1 1 3 3 3 4 4 4 2 2 3 4 5 6 5 5 4 4 6 10 13 13 12 10 9 11 13 15 16 18 19 21 23 24 25 26 25 24 22 20 18 16 14 13 13 11 8 6 4 4 3 4 6 9 11 13 15 17 19 19 19 18 17 17 16 16 16 17 18 17 16 13 11 8 8 7 6 3 1 7 12 15 18 19 19 19 20 22 23 22 20 17 17 18 20 22 24 25 26 28 29 29 29 28 28 29 29 29 27 25 21 17 14 12 11 10 9 9 9 9 9 8 6 3 3 7 12 14 17 19 20 21 21 21 20 19 19 20 22 23 23 23 22 21 20 19 18 17 17 17 18 18 19 19 18 18 18 18 19 19 19 19 19 19 19 17 16 14 14 14 14 14 15 15 15 15 14 14 14 14 14 14 14 14 14 14 14 15 16 16 14 13 11 10 11 14 17 18 16 13 9 8 8 9 9 10 10 10 10 11 11 11 11 11 11 12 12 12 13 13 15 16 16 15 13 11 10 11 13 16 19 21 23 25 26 28 30 31 31 32 32 33 33 33 34 35 36 37 36 32 27 23 21 23 26 30 31 28 23 18 14 13 14 15 13 10 7 6 7 9 11 11 11 10 10 10 10 9 9 9 10 10 10 10 11 12 13 15 16 18 21 27 34 42 49 54 58 63 65 61 53 45 40 40 44 45 39 25 12 8 8 6 3 1 2 2 2 2 2 1 0 0 0 1 2 2 2 2 2 1 2 3 3 3 2 2 2 2 2 2 2 3 3 2 2 2 1 1 0 1 3 5 6 3 0 0 0 0 0 0 0 0 0 0 0 0 0 0 0 0 0 0 0 0 0 0 0 0 0 0 0 0 0 0 0 0 0 0 0 0 0 0 0 0 0 0
0 0 0 0 0 0 0 0 0 0 0 0 0 0 0 0 0 0 0 0 0 0 0 0 0 0 0 0 0 0 0 0 0 0 0 0 0 0 0 0 0 0 0 0 0 1 4 6 9 12 14 16 15 15 23 33 41 48 57 65 71 74 74 74 78 84 87 86 83 81 83 86 85 77 65 54 44 38 36 37 42 49 56 65 73 77 77 76 77 77 74 65 52 41 31 22 13 10 16 17 13 12 13 9 6 10 10 5 1 5 5 2 2 2 2 3 2 2 3 3 3 4 5 4 3 2 2 3 4 6 7 7 7 5 6 9 12 13 11 9 7 7 9 11 13 15 16 18 20 23 24 25 25 24 23 22 20 17 14 13 12 11 9 8 8 8 8 8 10 12 14 16 18 20 20 20 19 18 18 18 19 19 19 19 19 18 17 15 12 9 7 6 6 4 1 5 10 13 16 18 20 21 22 23 24 23 20 17 15 16 18 21 23 25 25 26 27 28 28 28 28 29 30 31 30 27 24 19 15 12 10 9 9 9 9 9 8 6 4 4 8 13 16 19 20 21 22 23 23 23 22 21 21 21 22 22 22 21 20 19 19 19 18 18 17 16 17 18 19 20 20 20 20 20 20 20 20 20 20 20 20 18 16 15 14 14 14 14 14 13 13 14 14 15 15 14 14 14 15 15 15 15 15 16 17 18 17 14 11 9 10 12 15 17 17 14 10 8 7 8 8 9 9 10 10 10 10 10 11 11 11 12 13 13 13 13 13 15 15 15 13 11 9 9 10 13 17 20 22 24 26 28 30 31 32 32 32 32 33 33 34 35 37 38 37 34 28 23 20 20 23 28 31 29 25 19 14 14 15 16 14 11 9 8 9 10 12 12 11 10 10 10 10 9 9 9 10 11 11 11 11 12 13 15 16 18 21 26 34 44 51 55 59 62 65 64 58 50 43 42 44 46 41 29 16 9 8 7 4 2 2 2 2 2 2 1 0 0 1 2 2 1 1 2 1 0 1 2 2 2 2 2 1 1 1 1 2 2 2 2 1 2 1 1 0 1 2 5 6 2 0 0 0 0 0 0 0 0 0 0 0 0 0 0 0 0 0 0 0 0 0 0 0 0 0 0 0 0 0 0 0 0 0 0 0 0 0 0 0 0 0 0
0 0 0 0 0 0 0 0 0 0 0 0 0 0 0 0 0 0 0 0 0 0 0 0 0 0 0 0 0 0 0 0 0 0 0 0 0 0 0 0 0 0 0 0 0 0 5 4 8 11 13 15 14 13 19 31 39 45 53 63 69 73 74 75 79 84 89 88 85 83 84 87 87 78 66 56 47 40 37 37 42 51 58 66 75 79 78 77 78 78 75 67 53 41 31 23 13 11 16 16 11 11 12 8 6 9 9 3 2 6 5 3 2 2 2 3 3 3 4 4 3 4 4 3 2 2 1 1 3 5 7 8 8 6 6 10 12 12 11 9 7 7 7 9 11 12 13 15 18 21 23 24 24 25 25 24 21 18 14 12 11 11 11 12 12 11 11 11 12 14 16 18 20 21 21 20 19 18 18 19 21 22 22 21 20 19 18 16 13 10 7 5 5 4 2 2 7 11 14 17 20 22 23 23 23 22 20 16 14 14 16 20 23 24 25 25 26 26 28 29 30 31 32 33 32 30 26 22 18 14 12 10 9 9 9 8 6 4 5 8 13 16 18 20 21 21 22 23 23 24 23 22 22 21 21 21 20 18 17 17 18 19 19 18 16 15 16 17 19 20 21 21 21 20 20 20 20 20 21 21 20 19 17 16 15 15 15 14 14 13 13 14 14 15 15 15 15 16 17 17 17 16 16 16 17 18 17 14 11 9 9 10 13 16 17 15 12 9 8 8 8 8 9 9 10 10 10 10 10 10 11 13 14 14 13 12 12 12 13 13 12 10 8 8 9 12 15 18 21 23 26 27 29 30 31 31 32 32 32 33 34 35 37 38 38 36 31 26 21 19 22 26 30 30 26 20 15 14 15 16 14 12 9 8 9 11 12 12 11 11 11 11 10 9 9 9 9 10 11 11 11 11 12 14 17 19 21 25 33 44 52 57 60 62 64 64 61 55 48 44 45 46 43 34 22 12 8 7 6 4 2 1 1 1 1 1 1 1 1 2 1 0 1 2 1 0 1 1 1 1 2 2 1 1 0 0 1 2 2 1 1 2 2 2 1 1 2 5 6 1 0 0 0 0 0 0 0 0 0 0 0 0 0 0 0 0 0 0 0 0 0 0 0 0 0 0 0 0 0 0 0 0 0 0 0 0 0 0 0 0 0 0
0 0 0 0 0 0 0 0 0 0 0 0 0 0 0 0 0 0 0 0 0 0 0 0 0 0 0 0 0 0 0 0 0 0 0 0 0 0 0 0 0 0 0 0 0 0 4 3 7 10 13 14 13 11 17 28 37 42 50 60 69 74 76 78 81 87 91 90 87 84 84 87 88 80 68 58 50 41 38 38 42 52 59 67 76 80 80 78 78 78 74 67 54 40 30 22 14 13 18 17 11 9 11 7 5 8 7 3 3 5 5 3 2 2 2 2 2 3 4 4 3 2 2 1 2 2 1 1 3 5 8 9 8 7 8 11 13 13 11 10 9 8 9 9 9 9 10 12 15 19 22 23 24 25 26 25 23 19 15 13 13 13 15 15 15 14 13 13 13 14 17 19 21 21 20 19 18 18 18 20 21 23 23 23 22 21 20 18 15 11 7 5 4 4 4 3 5 9 13 16 18 20 20 20 20 19 18 16 14 14 15 18 21 23 24 25 26 27 29 31 33 34 35 35 34 32 29 26 21 16 13 11 10 9 8 7 5 6 8 11 14 16 18 20 21 22 22 23 23 24 24 24 23 22 21 20 18 17 17 17 19 20 20 19 17 16 15 16 18 20 21 20 20 20 20 20 20 20 20 20 20 19 18 17 16 16 16 15 15 15 14 14 15 15 15 15 16 17 18 18 17 17 16 16 17 17 16 13 10 9 9 10 12 13 15 15 13 11 9 8 8 8 8 9 9 10 10 10 10 10 10 12 13 14 13 11 9 8 9 11 11 10 9 8 7 9 12 15 20 24 26 28 28 29 30 31 31 32 33 34 34 35 36 38 39 38 35 30 25 22 23 26 30 30 26 20 15 14 15 16 14 11 9 8 8 10 11 12 11 12 12 11 10 8 8 8 9 10 11 11 10 11 12 15 18 20 21 24 32 42 52 58 61 62 63 64 63 57 51 46 46 47 46 40 28 15 8 7 6 4 2 1 1 1 1 1 1 1 2 2 2 1 2 2 2 1 1 2 2 2 2 1 1 1 1 0 1 2 3 2 2 2 3 3 2 1 3 6 6 0 0 0 0 0 0 0 0 0 0 0 0 0 0 0 0 0 0 0 0 0 0 0 0 0 0 0 0 0 0 0 0 0 0 0 0 0 0 0 0 0 0 0
0 0 0 0 0 0 0 0 0 0 0 0 0 0 0 0 0 0 0 0 0 0 0 0 0 0 0 0 0 0 0 0 0 0 0 0 0 0 0 0 0 0 0 0 0 0 4 3 6 11 13 15 13 10 15 26 35 41 48 59 70 77 80 81 85 90 93 91 88 85 85 88 89 83 71 60 51 42 38 38 43 53 61 68 76 81 81 80 78 77 72 65 53 40 29 21 14 15 20 18 11 9 9 5 5 8 7 3 3 5 5 3 3 2 2 2 1 1 3 3 2 2 1 2 2 2 1 1 3 6 9 10 8 7 9 13 15 15 13 12 11 11 11 10 8 7 7 10 14 18 21 22 23 24 25 25 23 20 17 16 16 17 18 18 18 16 15 14 14 15 17 19 20 20 19 17 16 16 17 19 21 22 23 23 23 23 22 20 17 13 8 5 4 6 7 6 6 8 11 14 16 16 16 16 15 15 15 15 15 15 15 16 19 21 23 25 27 29 31 33 34 35 36 36 35 33 30 27 23 19 15 13 11 9 8 6 6 7 10 12 14 16 18 20 22 23 23 23 23 23 24 24 24 23 22 20 19 18 18 19 20 21 21 20 18 17 16 17 18 19 20 20 19 19 19 19 19 19 19 19 19 18 17 17 16 16 16 15 16 16 15 15 15 14 15 15 16 17 17 18 18 17 17 17 17 17 16 13 11 10 10 10 10 12 13 14 14 13 12 10 9 8 8 8 9 10 11 11 10 10 10 10 11 11 10 9 7 6 6 8 10 10 9 7 4 4 6 11 18 25 28 29 29 29 29 30 31 33 34 35 35 36 36 37 39 39 38 35 30 26 26 29 31 31 27 21 16 15 16 16 15 11 8 7 8 9 11 11 11 11 12 11 10 8 8 8 9 10 11 11 11 11 12 15 19 21 21 24 31 41 51 59 63 63 64 64 63 58 52 47 47 49 50 45 33 18 8 7 6 4 2 1 1 2 2 2 2 1 2 2 2 2 2 2 2 1 2 2 2 2 1 1 1 1 1 0 2 4 4 2 1 3 4 3 2 3 5 7 7 0 0 0 0 0 0 0 0 0 0 0 0 0 0 0 0 0 0 0 0 0 0 0 0 0 0 0 0 0 0 0 0 0 0 0 0 0 0 0 0 0 0 0
0 0 0 0 0 0 0 0 0 0 0 0 0 0 0 0 0 0 0 0 0 0 0 0 0 0 0 0 0 0 0 0 0 0 0 0 0 0 0 0 0 0 0 0 0 0 5 3 6 12 15 17 14 10 14 25 34 41 49 59 71 79 82 83 86 90 92 91 88 85 86 90 90 85 73 61 50 42 37 38 44 53 62 69 77 83 83 81 80 77 70 63 53 40 28 19 14 16 20 18 12 10 8 5 6 8 7 3 3 4 4 3 3 3 3 2 1 1 1 2 2 1 2 2 2 3 3 1 4 9 12 13 9 7 9 13 16 16 15 13 13 13 13 13 11 8 7 10 14 17 20 20 20 21 23 23 23 21 19 18 19 19 20 19 18 18 17 16 16 16 17 18 19 19 17 14 13 13 14 17 19 21 23 23 24 24 23 21 18 14 9 6 6 8 10 11 10 10 11 12 13 13 13 12 11 11 12 14 15 16 16 16 16 18 21 24 27 30 32 33 34 35 35 35 34 33 31 28 25 20 17 14 12 10 8 7 6 8 10 12 13 15 17 20 22 24 24 23 22 22 22 23 23 23 22 21 20 19 19 19 20 21 21 20 19 18 18 19 19 20 20 19 19 18 18 18 18 19 19 18 18 17 16 15 15 15 14 14 15 15 15 15 14 14 15 16 16 17 17 17 17 18 18 18 18 17 16 15 13 11 10 10 11 11 12 13 15 15 15 13 10 8 7 8 9 11 12 12 12 11 9 9 9 9 9 8 7 5 5 6 8 10 9 5 1 1 2 7 16 25 30 31 30 28 28 29 31 33 35 36 36 37 37 37 38 39 39 37 33 30 30 32 34 33 28 22 17 16 17 18 16 13 9 7 8 9 11 11 11 11 11 11 10 8 8 8 9 10 11 12 12 12 13 15 19 21 22 25 31 40 50 59 64 65 65 66 64 59 53 48 47 51 53 49 37 19 8 6 7 5 3 2 2 2 2 2 3 2 1 2 2 1 1 2 2 1 1 2 2 1 1 1 2 2 1 1 2 4 3 2 1 3 4 3 2 4 6 8 8 0 0 0 0 0 0 0 0 0 0 0 0 0 0 0 0 0 0 0 0 0 0 0 0 0 0 0 0 0 0 0 0 0 0 0 0 0 0 0 0 0 0 0
0 0 0 0 0 0 0 0 0 0 0 0 0 0 0 0 0 0 0 0 0 0 0 0 0 0 0 0 0 0 0 0 0 0 0 0 0 0 0 0 0 0 0 0 0 0 6 4 6 11 16 18 16 11 13 24 33 41 49 59 71 80 83 83 85 88 89 88 87 86 88 91 91 85 74 59 47 39 35 38 45 54 63 71 79 84 85 83 80 77 70 61 52 40 27 18 12 15 19 16 12 11 9 5 7 9 7 3 2 3 3 2 2 3 3 2 1 0 1 1 1 1 1 2 4 5 5 2 5 11 13 13 10 6 8 12 14 15 15 15 15 15 15 15 13 11 9 11 14 18 19 19 18 19 20 21 21 20 19 19 20 20 20 19 18 18 18 19 19 19 19 20 19 18 16 13 11 11 13 15 18 21 22 23 24 24 23 21 18 14 11 9 9 11 13 14 13 12 11 11 11 12 11 10 9 9 10 13 15 17 17 16 15 16 19 22 26 29 31 33 34 34 35 35 34 33 31 29 26 23 19 16 13 11 9 7 6 8 11 13 14 15 16 18 20 22 22 22 21 21 21 21 21 21 20 20 19 19 18 18 19 19 19 19 19 18 19 19 20 20 20 19 18 17 17 17 18 18 18 18 17 16 15 14 14 14 13 13 14 14 14 14 14 14 15 16 17 17 17 17 17 17 18 18 18 18 18 17 15 13 13 12 13 13 13 13 14 15 15 14 12 9 8 8 9 10 12 13 13 12 10 8 8 8 9 9 7 6 5 5 7 9 8 4 2 3 2 7 17 26 30 31 30 28 27 29 31 34 36 37 38 38 38 38 38 39 38 36 34 32 33 35 36 35 29 23 19 18 20 21 20 15 11 8 9 11 12 12 11 10 10 10 10 9 8 8 8 10 12 13 13 13 13 15 18 21 23 26 31 39 49 58 63 66 67 67 66 60 53 47 47 52 55 53 39 21 9 6 7 6 4 3 2 2 2 3 4 3 2 1 2 1 1 2 2 1 0 1 1 1 2 2 2 2 2 1 2 3 2 2 2 3 4 3 1 3 6 9 8 0 0 0 0 0 0 0 0 0 0 0 0 0 0 0 0 0 0 0 0 0 0 0 0 0 0 0 0 0 0 0 0 0 0 0 0 0 0 0 0 0 0 0
0 0 0 0 0 0 0 0 0 0 0 0 0 0 0 0 0 0 0 0 0 0 0 0 0 0 0 0 0 0 0 0 0 0 0 0 0 0 0 0 0 0 0 0 0 0 6 7 6 10 14 17 16 13 13 21 30 39 48 58 70 80 84 83 83 84 85 85 85 87 90 93 91 83 71 57 45 37 34 37 46 55 63 71 79 84 86 84 82 78 71 61 51 40 28 16 11 14 18 15 11 10 9 6 8 9 6 2 2 3 2 1 2 2 2 2 1 0 1 1 2 3 3 3 5 7 6 2 4 10 13 12 8 5 7 10 12 13 14 15 17 17 17 17 15 13 10 11 15 18 20 20 19 19 19 20 20 19 18 18 18 19 19 18 18 19 20 22 23 23 22 22 21 19 17 14 12 12 13 15 18 21 22 23 23 23 22 20 17 15 13 12 12 14 15 16 15 13 11 10 10 10 10 10 9 9 10 13 16 18 18 17 16 15 17 21 24 27 30 32 34 34 35 34 34 33 32 31 29 26 23 19 16 13 10 7 6 8 11 13 15 15 14 15 17 18 20 20 20 20 20 19 19 18 18 18 18 17 17 17 17 18 18 19 18 18 19 19 20 20 19 18 17 17 16 17 17 18 18 18 17 15 15 14 14 14 14 14 14 14 14 13 13 14 15 16 17 17 17 17 17 17 18 18 18 18 19 18 17 16 15 16 17 17 16 14 13 13 14 14 13 11 9 8 9 10 11 13 13 13 11 9 8 8 9 9 8 6 5 6 8 9 9 6 3 2 3 10 19 26 30 30 29 27 27 29 31 34 37 38 38 38 38 38 39 39 38 36 34 33 34 36 38 36 31 25 21 21 23 25 23 18 12 8 9 12 13 13 12 10 9 10 10 10 9 8 8 10 12 14 14 13 13 14 16 20 23 26 31 38 47 56 62 66 68 69 67 62 54 48 47 52 56 53 40 24 11 7 7 6 4 3 2 2 2 3 3 3 2 1 1 1 1 2 2 1 1 1 1 1 1 1 1 1 1 1 2 2 1 2 2 3 4 4 1 2 6 10 7 0 0 0 0 0 0 0 0 0 0 0 0 0 0 0 0 0 0 0 0 0 0 0 0 0 0 0 0 0 0 0 0 0 0 0 0 0 0 0 0 0 0 0
0 0 0 0 0 0 0 0 0 0 0 0 0 0 0 0 0 0 0 0 0 0 0 0 0 0 0 0 0 0 0 0 0 0 0 0 0 0 0 0 0 0 0 0 0 0 6 10 7 9 12 16 17 14 12 17 26 34 45 57 69 80 86 85 83 82 82 83 85 89 93 95 92 81 69 56 44 37 34 37 47 56 64 72 80 84 86 85 83 79 71 61 51 40 29 16 10 15 18 15 10 10 9 7 9 10 6 2 3 4 2 1 1 0 1 1 0 1 2 3 4 4 4 3 4 6 5 1 3 8 9 8 5 4 7 9 10 11 13 16 19 20 19 18 16 13 11 11 14 18 20 21 21 20 20 20 20 18 17 16 16 17 18 18 19 20 22 24 25 25 24 23 21 20 19 17 16 15 16 17 19 20 21 22 23 23 22 20 18 16 15 15 15 16 17 17 15 14 12 11 9 9 9 10 10 10 12 13 16 18 19 18 17 16 18 21 24 27 30 33 35 35 35 35 34 33 32 31 30 28 26 23 19 16 12 9 7 7 9 12 13 13 13 13 13 15 17 18 19 19 19 19 18 17 16 16 17 17 17 17 17 18 18 19 18 18 18 19 19 18 17 17 17 17 17 17 18 18 18 17 16 15 15 15 15 15 15 14 13 13 13 13 13 13 14 15 16 16 17 17 18 18 18 18 18 18 19 19 18 17 17 18 20 21 20 17 14 13 13 13 13 12 10 8 8 8 10 12 13 13 11 10 9 9 9 9 7 6 5 6 9 11 10 8 5 5 9 15 22 26 28 28 28 27 28 30 32 35 37 38 38 38 38 38 39 39 38 37 35 35 36 38 39 36 32 26 24 24 26 27 25 19 12 8 9 12 14 14 12 9 8 8 10 10 9 8 8 10 12 14 14 13 13 13 15 18 21 25 29 37 46 55 62 66 69 71 69 64 56 50 49 53 56 53 41 26 13 7 6 5 3 2 3 2 2 2 2 2 2 2 2 1 1 1 2 1 2 2 2 2 2 1 1 1 1 2 3 2 2 2 2 3 4 5 3 2 6 10 6 0 0 0 0 0 0 0 0 0 0 0 0 0 0 0 0 0 0 0 0 0 0 0 0 0 0 0 0 0 0 0 0 0 0 0 0 0 0 0 0 0 0 0
0 0 0 0 0 0 0 0 0 0 0 0 0 0 0 0 0 0 0 0 0 0 0 0 0 0 0 0 0 0 0 0 0 0 0 0 0 0 0 0 0 0 0 0 0 0 4 10 7 8 11 14 17 16 13 14 22 30 42 55 68 80 88 89 86 84 83 83 86 91 96 98 93 81 67 56 46 39 36 39 48 57 65 72 80 85 86 86 84 79 71 61 50 40 29 17 11 16 20 16 11 10 9 7 10 10 6 3 5 5 3 1 1 1 2 1 0 0 2 3 4 4 4 3 3 4 3 1 3 5 6 4 3 4 8 9 9 8 12 18 22 23 21 19 16 13 10 11 14 18 21 22 22 21 20 20 19 18 16 15 15 16 17 18 20 21 24 25 26 26 25 23 22 21 20 20 20 19 19 19 19 20 21 21 22 23 23 21 20 19 19 19 19 19 18 17 16 15 14 12 10 9 9 10 11 12 13 14 16 17 18 18 18 18 19 21 24 26 30 33 35 36 36 36 34 33 32 31 30 29 27 25 23 19 15 12 9 7 8 9 10 11 11 11 12 13 14 16 16 17 18 18 17 17 16 17 17 17 17 17 17 18 18 18 18 18 18 18 18 17 17 16 17 18 18 18 18 18 18 17 16 15 15 15 16 16 15 13 13 13 13 12 12 11 12 13 14 15 16 17 19 19 19 18 17 18 19 19 18 17 16 18 21 23 23 19 15 13 13 13 14 13 11 9 7 7 9 11 12 13 12 11 10 10 10 9 7 6 6 7 10 11 11 10 10 11 15 21 25 26 26 26 27 28 29 31 33 35 37 38 38 37 37 38 38 39 39 38 37 37 38 40 40 37 32 27 25 25 28 29 27 20 12 8 9 12 15 15 13 9 8 8 9 10 9 9 9 10 12 14 15 14 13 13 14 16 19 23 27 35 46 55 61 66 69 71 71 67 61 55 54 56 58 54 42 28 15 8 6 5 3 2 3 2 1 1 2 2 2 2 2 1 1 1 1 1 1 2 2 3 4 3 3 3 3 3 4 3 2 2 2 3 4 5 4 3 6 9 5 0 0 0 0 0 0 0 0 0 0 0 0 0 0 0 0 0 0 0 0 0 0 0 0 0 0 0 0 0 0 0 0 0 0 0 0 0 0 0 0 0 0 0
0 0 0 0 0 0 0 0 0 0 0 0 0 0 0 0 0 0 0 0 0 0 0 0 0 0 0 0 0 0 0 0 0 0 0 0 0 0 0 0 0 0 0 0 0 0 2 9 6 8 11 14 18 18 13 13 21 30 40 54 68 80 89 92 90 88 85 85 87 93 99 101 95 82 67 57 49 42 40 41 49 59 65 72 80 85 87 87 85 80 71 61 49 38 27 17 12 17 20 16 12 12 9 7 10 10 7 4 6 7 5 2 2 2 3 2 1 1 1 2 2 3 3 3 3 3 2 1 3 4 4 2 3 6 10 11 8 6 12 19 23 24 22 19 16 13 10 11 14 18 21 22 21 20 19 19 18 17 15 14 14 15 17 19 20 22 24 25 26 26 26 25 24 22 22 22 22 21 20 20 20 20 21 22 23 24 25 24 23 22 22 23 23 21 19 17 16 16 15 14 12 10 10 11 12 13 13 14 15 17 18 19 19 20 20 22 23 26 28 32 34 36 36 36 36 35 34 33 31 30 28 26 25 22 19 15 13 11 9 8 8 8 9 10 11 13 13 14 14 15 16 16 17 17 17 17 18 18 17 17 17 17 18 18 17 17 17 18 18 18 17 17 18 18 19 19 18 18 17 16 15 15 15 15 15 15 13 13 12 12 12 12 11 11 11 13 13 15 16 17 19 19 19 18 17 18 19 20 19 17 16 18 21 23 23 19 14 12 12 13 14 14 13 10 8 7 9 11 13 13 13 11 11 10 10 10 9 7 6 7 10 12 12 12 13 17 22 26 28 27 26 26 26 28 29 31 32 34 36 38 38 38 37 37 38 39 40 40 39 39 39 40 40 37 32 27 25 26 30 31 28 21 13 8 9 13 16 16 14 12 10 9 9 9 9 8 9 10 12 14 16 16 14 13 14 16 18 21 26 34 44 54 61 67 70 72 72 69 65 61 60 62 63 58 46 31 16 9 7 5 3 1 2 1 0 1 1 2 2 2 2 1 1 1 1 1 1 2 2 3 3 3 3 3 3 4 4 3 2 2 2 3 4 4 3 3 7 9 3 0 0 0 0 0 0 0 0 0 0 0 0 0 0 0 0 0 0 0 0 0 0 0 0 0 0 0 0 0 0 0 0 0 0 0 0 0 0 0 0 0 0 0
0 0 0 0 0 0 0 0 0 0 0 0 0 0 0 0 0 0 0 0 0 0 0 0 0 0 0 0 0 0 0 0 0 0 0 0 0 0 0 0 0 0 0 0 0 0 1 7 4 7 12 15 19 18 13 11 21 32 41 54 68 80 88 92 91 89 87 86 88 94 101 103 98 84 67 57 51 45 42 43 50 59 66 72 80 85 87 88 86 80 71 60 48 36 26 15 12 18 20 16 13 13 10 7 10 11 8 5 7 7 5 3 2 2 2 2 2 2 1 2 2 1 2 3 4 3 2 1 3 4 3 2 4 8 11 11 7 5 12 19 23 23 21 19 16 13 10 10 13 17 20 21 20 19 19 19 19 18 16 15 15 16 17 19 20 22 23 25 26 27 28 28 27 26 25 24 23 22 21 21 21 22 23 23 25 26 26 26 25 24 24 25 24 23 20 18 17 16 16 15 13 12 11 12 13 14 15 15 16 17 18 19 19 20 20 20 21 24 26 30 33 34 35 36 36 36 36 35 33 31 29 27 26 24 21 18 15 13 12 11 9 8 8 8 10 11 13 13 14 14 15 16 16 16 17 17 17 17 17 17 17 17 17 17 17 17 17 18 18 19 19 18 18 18 18 18 18 17 17 16 15 15 16 16 15 14 13 13 13 13 13 13 12 12 12 13 14 15 16 17 18 18 18 17 17 18 20 20 20 18 17 18 20 22 21 17 12 10 10 12 14 15 14 11 9 8 9 11 13 14 13 13 11 11 11 11 10 9 8 7 9 11 12 13 15 20 25 29 30 29 27 26 26 27 28 30 31 34 36 38 40 39 38 37 37 38 40 40 39 39 39 40 39 37 32 28 26 28 32 33 30 22 13 9 9 13 17 18 17 15 13 11 10 9 9 9 9 10 13 15 17 17 16 14 14 16 17 20 24 33 43 53 61 67 70 72 73 71 67 64 64 67 69 65 53 35 17 10 9 7 3 2 2 1 1 2 1 1 1 1 1 1 1 0 1 1 2 2 2 1 1 1 1 1 2 3 4 3 2 2 2 3 4 4 2 3 6 8 2 0 0 0 0 0 0 0 0 0 0 0 0 0 0 0 0 0 0 0 0 0 0 0 0 0 0 0 0 0 0 0 0 0 0 0 0 0 0 0 0 0 0 0
0 0 0 0 0 0 0 0 0 0 0 0 0 0 0 0 0 0 0 0 0 0 0 0 0 0 0 0 0 0 0 0 0 0 0 0 0 0 0 0 0 0 0 0 0 0 0 7 3 7 12 16 19 19 12 10 22 34 43 54 67 78 85 88 88 86 85 85 89 95 103 106 100 86 68 56 50 46 43 45 51 59 66 72 80 86 88 88 86 80 70 59 48 34 23 14 13 19 20 16 13 13 11 8 11 12 8 6 7 7 4 3 3 1 1 2 2 2 3 3 3 1 2 3 4 4 3 2 3 4 3 2 4 9 12 11 6 5 11 17 20 20 19 18 16 12 9 9 12 16 19 20 19 19 20 21 21 20 18 17 17 18 19 20 21 22 23 25 26 28 30 30 30 29 28 27 26 24 23 23 23 24 24 25 26 26 27 27 26 25 24 24 24 22 20 18 17 16 17 16 15 14 13 13 14 15 16 16 16 16 17 18 18 19 18 18 19 21 25 29 32 33 34 35 36 37 37 37 36 33 31 28 26 25 23 20 18 16 14 13 12 10 8 8 8 10 12 13 13 14 15 15 16 16 16 16 17 17 17 17 17 17 17 17 17 17 17 18 19 20 20 19 19 18 17 17 18 17 17 17 16 16 17 17 16 15 14 14 14 15 15 15 14 13 14 14 15 15 15 16 16 16 16 17 17 18 20 21 21 20 19 19 20 20 17 13 9 8 8 10 13 14 14 13 10 9 10 12 13 14 14 13 13 12 12 12 12 11 10 8 9 10 12 13 16 20 25 29 31 30 28 26 25 26 27 29 31 34 37 39 40 40 38 37 36 37 39 40 40 39 39 39 38 36 32 29 28 31 35 36 32 23 13 9 9 13 16 18 18 17 14 12 10 9 9 9 10 11 13 15 18 18 17 15 15 16 17 19 24 32 42 52 61 68 71 73 74 73 68 65 64 69 74 72 62 41 20 11 10 8 4 2 2 1 1 2 2 1 1 1 1 1 0 0 1 1 1 2 2 1 0 1 1 1 2 3 3 3 2 1 2 4 5 4 2 3 7 8 1 0 0 0 0 0 0 0 0 0 0 0 0 0 0 0 0 0 0 0 0 0 0 0 0 0 0 0 0 0 0 0 0 0 0 0 0 0 0 0 0 0 0 0
0 0 0 0 0 0 0 0 0 0 0 0 0 0 0 0 0 0 0 0 0 0 0 0 0 0 0 0 0 0 0 0 0 0 0 0 0 0 0 0 0 0 0 0 0 0 0 8 3 5 10 15 19 19 13 10 20 33 42 52 65 76 82 84 84 83 82 84 89 96 105 107 101 87 68 54 49 46 44 46 52 60 66 73 81 87 89 88 85 80 69 58 47 34 22 13 13 20 21 16 14 14 12 9 11 12 8 5 7 6 3 2 3 1 1 2 2 3 3 4 3 2 2 2 3 3 3 3 3 3 3 2 5 9 12 10 6 6 11 15 17 18 18 18 15 11 8 8 11 15 19 19 19 20 22 24 24 23 20 19 19 19 21 22 22 23 23 25 27 29 31 32 32 32 31 30 28 26 24 24 24 25 26 26 26 27 27 27 26 25 23 23 23 22 20 19 17 17 17 18 17 17 16 15 15 16 16 16 16 16 16 16 16 17 17 17 17 19 23 28 32 34 34 34 34 35 36 37 37 35 33 30 28 26 25 22 20 18 16 15 14 12 10 9 8 8 10 12 13 14 14 15 15 15 16 16 16 17 18 18 18 18 18 18 18 17 18 19 20 20 21 20 19 18 17 17 18 18 18 17 17 17 17 17 17 16 15 15 15 16 17 16 15 15 14 15 15 15 15 15 15 16 16 17 17 18 19 20 21 21 21 20 19 16 13 9 7 7 8 9 12 14 15 14 12 10 9 11 12 13 14 14 14 14 13 13 12 12 12 10 10 10 11 13 15 18 23 27 29 30 29 27 26 26 26 28 31 34 36 39 40 40 38 37 36 37 40 41 41 40 40 39 39 36 33 29 29 33 38 40 35 25 15 10 10 12 15 17 18 18 16 13 11 10 9 10 10 10 12 14 17 18 18 16 15 15 16 18 24 32 42 53 62 68 72 75 77 74 69 63 62 67 75 78 69 48 26 13 10 8 4 1 1 2 1 1 1 1 1 0 1 1 1 0 0 0 0 1 1 1 1 2 2 2 2 3 3 3 2 2 3 4 5 4 2 4 8 9 1 0 0 0 0 0 0 0 0 0 0 0 0 0 0 0 0 0 0 0 0 0 0 0 0 0 0 0 0 0 0 0 0 0 0 0 0 0 0 0 0 0 0 0
0 0 0 0 0 0 0 0 0 0 0 0 0 0 0 0 0 0 0 0 0 0 0 0 0 0 0 0 0 0 0 0 0 0 0 0 0 0 0 0 0 0 0 0 0 0 0 8 4 3 8 14 19 20 14 9 17 29 39 48 60 72 80 82 82 82 81 83 89 97 105 108 101 86 69 55 49 46 45 47 53 60 66 74 83 89 90 88 84 79 68 57 46 35 21 12 13 21 23 18 16 15 12 10 12 11 7 5 6 4 2 3 3 1 2 3 3 3 3 3 2 3 2 2 1 2 3 3 3 3 2 2 5 9 11 10 5 6 11 14 16 17 18 18 15 10 7 7 11 15 19 20 20 21 23 25 26 24 22 20 20 21 22 23 24 24 25 26 27 29 30 31 32 32 32 32 30 28 26 25 25 26 26 26 26 26 27 26 26 24 23 23 23 23 22 21 19 18 18 19 20 20 20 18 16 15 15 15 15 15 15 14 15 16 16 16 17 19 23 28 33 35 35 34 32 33 34 36 37 36 34 31 29 27 26 25 22 20 18 17 16 14 12 10 9 8 9 10 12 13 14 15 15 16 16 16 17 17 18 18 18 18 18 18 18 18 18 18 19 20 20 20 19 18 17 18 18 19 18 18 17 17 17 17 17 16 15 15 15 16 16 16 15 15 14 14 14 14 15 15 16 16 16 17 17 17 18 19 21 22 21 19 15 12 8 7 7 7 7 9 12 14 16 16 13 11 9 10 11 13 14 14 15 14 14 13 13 13 13 13 11 11 11 12 13 17 21 24 27 28 28 27 26 26 27 28 31 33 35 37 39 40 39 37 36 37 40 42 43 43 42 40 39 37 33 30 31 35 40 42 38 28 18 12 10 11 13 15 17 18 17 15 12 10 10 10 10 10 11 13 16 18 18 17 15 15 16 18 24 32 42 53 62 68 72 76 79 77 70 63 59 64 74 80 75 55 33 16 10 8 5 2 1 1 1 1 1 2 2 1 1 1 1 0 0 0 1 2 2 1 1 2 2 2 1 2 2 2 2 2 3 5 5 4 3 5 9 10 0 0 0 0 0 0 0 0 0 0 0 0 0 0 0 0 0 0 0 0 0 0 0 0 0 0 0 0 0 0 0 0 0 0 0 0 0 0 0 0 0 0 0 0
0 0 0 0 0 0 0 0 0 0 0 0 0 0 0 0 0 0 0 0 0 0 0 0 0 0 0 0 0 0 0 0 0 0 0 0 0 0 0 0 0 0 0 0 0 0 0 7 4 3 8 14 19 20 14 10 15 26 35 44 54 68 78 82 84 84 83 84 89 97 105 107 100 85 70 58 51 48 46 47 53 59 65 74 84 90 90 87 83 78 68 57 46 35 22 12 14 22 24 19 17 15 12 11 12 10 5 5 6 3 2 4 3 2 3 3 3 3 3 2 1 1 2 2 1 2 3 3 3 2 1 2 5 8 10 9 5 6 11 14 15 17 18 18 15 11 8 8 12 17 20 21 20 21 23 25 26 25 23 21 21 23 24 25 26 26 26 27 28 30 30 31 32 32 33 32 31 30 28 27 27 27 28 28 27 27 27 26 26 24 23 23 24 25 25 24 22 20 19 21 22 23 23 20 17 14 14 14 14 15 14 14 14 15 16 17 17 18 22 27 33 36 36 35 33 32 33 35 36 36 34 32 30 28 27 26 24 21 19 18 17 15 13 11 10 9 9 10 11 12 13 14 15 15 16 16 17 17 17 17 16 16 16 17 18 18 18 18 18 19 19 19 19 18 17 18 18 18 18 17 16 16 16 16 16 16 15 14 14 15 15 15 15 15 14 14 14 14 15 15 15 16 16 16 16 16 17 18 20 20 18 14 10 6 5 6 6 7 7 8 11 15 18 18 15 11 9 9 11 13 15 15 14 14 13 13 13 14 15 14 13 12 12 12 13 15 18 21 24 26 28 28 27 27 27 27 29 30 32 35 38 40 40 38 37 37 39 42 44 44 43 42 40 38 34 31 32 36 42 45 41 32 21 13 10 10 12 14 17 19 20 17 14 11 10 10 10 10 11 13 16 19 20 18 16 15 15 18 23 30 40 51 61 67 72 77 80 79 72 63 57 61 71 80 80 64 41 21 11 10 7 3 1 1 1 1 1 2 2 2 1 1 1 1 0 1 2 3 2 1 1 2 3 3 1 1 1 2 1 1 2 4 4 3 3 5 9 9 0 0 0 0 0 0 0 0 0 0 0 0 0 0 0 0 0 0 0 0 0 0 0 0 0 0 0 0 0 0 0 0 0 0 0 0 0 0 0 0 0 0 0 0
0 0 0 0 0 0 0 0 0 0 0 0 0 0 0 0 0 0 0 0 0 0 0 0 0 0 0 0 0 0 0 0 0 0 0 0 0 0 0 0 0 0 0 0 0 0 0 4 3 5 10 15 19 19 14 10 15 23 31 40 49 63 76 83 87 88 87 86 89 97 105 107 100 85 71 61 53 49 47 47 53 60 65 74 84 90 90 86 83 78 69 58 47 36 23 13 15 23 24 19 16 14 12 11 12 9 5 6 6 4 2 4 3 2 3 3 2 1 2 2 1 1 2 2 2 2 3 4 3 2 2 2 4 7 9 7 4 6 10 13 14 16 17 17 15 12 11 12 15 20 23 23 22 21 22 24 26 25 24 23 23 25 27 28 29 29 29 29 30 31 31 32 32 32 33 33 33 32 31 30 30 30 30 30 29 28 28 27 26 25 25 25 25 26 27 26 24 22 21 21 23 24 24 22 19 16 15 14 15 15 15 15 14 15 15 16 16 17 21 26 31 35 36 36 35 33 33 34 35 35 34 33 31 30 29 27 25 22 19 17 16 15 13 11 10 9 9 9 11 12 13 13 14 14 15 15 16 16 16 15 15 15 15 16 18 19 19 18 18 18 19 19 18 18 17 17 17 17 17 16 16 16 16 16 16 15 14 14 14 14 15 15 15 15 14 14 14 14 14 15 15 15 15 15 15 16 16 17 17 16 13 8 4 4 5 5 5 6 6 7 10 15 18 19 16 12 9 9 11 14 15 15 14 13 14 14 15 16 16 16 15 13 13 13 13 15 16 18 21 24 26 27 27 26 26 26 26 27 30 33 38 40 40 39 38 37 39 41 44 45 44 43 41 39 35 33 33 38 43 46 42 34 22 13 9 10 12 14 17 20 21 19 15 11 9 9 9 10 12 14 17 20 21 19 17 15 15 17 20 26 36 48 59 67 72 77 80 80 74 65 58 60 69 81 84 72 51 26 13 13 10 5 1 2 2 2 1 2 2 2 1 2 3 2 1 1 2 2 2 2 2 2 3 3 2 1 2 2 2 2 2 3 3 2 2 5 7 6 0 0 0 0 0 0 0 0 0 0 0 0 0 0 0 0 0 0 0 0 0 0 0 0 0 0 0 0 0 0 0 0 0 0 0 0 0 0 0 0 0 0 0 0
0 0 0 0 0 0 0 0 0 0 0 0 0 0 0 0 0 0 0 0 0 0 0 0 0 0 0 0 0 0 0 0 0 0 0 0 0 0 0 0 0 0 0 0 0 0 0 3 3 6 10 14 18 17 13 10 14 20 27 36 46 60 74 83 89 91 90 88 90 97 106 108 102 86 72 62 54 49 46 46 54 62 67 76 86 90 90 87 83 78 71 60 47 36 24 13 16 23 24 19 15 13 11 11 12 9 5 6 7 4 2 3 2 1 3 3 2 1 1 1 1 1 2 2 2 2 3 4 3 2 2 2 4 6 7 6 4 6 9 12 13 15 16 16 15 14 13 15 18 23 26 26 24 22 22 24 26 27 26 26 26 27 30 32 32 31 30 30 30 32 33 33 33 32 32 33 34 34 34 33 32 31 31 31 30 29 28 28 27 26 26 26 26 27 27 27 26 24 22 22 23 24 24 24 22 20 18 17 17 17 17 16 15 14 14 14 15 16 18 23 28 32 35 36 36 35 34 33 34 34 34 33 32 31 30 28 26 22 20 18 17 15 13 12 10 9 9 10 11 11 12 13 13 13 14 14 15 15 15 15 15 15 16 17 18 19 19 19 19 18 18 18 18 17 17 16 16 17 17 17 16 17 17 16 16 15 14 14 14 15 15 15 15 14 14 13 13 13 14 14 14 14 14 14 15 15 16 15 13 10 6 2 3 5 6 5 4 4 4 5 8 13 18 19 16 13 10 9 11 14 16 15 14 14 15 17 17 17 18 18 17 16 14 14 14 14 15 16 18 21 25 26 27 26 25 24 23 25 27 32 38 41 41 40 39 38 40 42 44 45 45 43 42 40 36 34 35 39 44 47 43 34 22 13 8 9 12 14 18 21 22 20 16 11 9 9 9 10 12 13 17 20 22 21 18 16 15 16 17 23 33 46 58 67 74 78 80 80 76 67 60 59 67 80 87 80 60 33 13 13 13 7 2 1 3 2 2 2 2 2 2 3 3 3 1 0 1 1 1 2 2 2 2 1 2 3 3 3 3 2 3 4 3 2 2 4 6 4 0 0 0 0 0 0 0 0 0 0 0 0 0 0 0 0 0 0 0 0 0 0 0 0 0 0 0 0 0 0 0 0 0 0 0 0 0 0 0 0 0 0 0 0
0 0 0 0 0 0 0 0 0 0 0 0 0 0 0 0 0 0 0 0 0 0 0 0 0 0 0 0 0 0 0 0 0 0 0 0 0 0 0 0 0 0 0 0 0 0 0 2 4 6 9 13 15 15 13 12 13 17 23 33 45 58 72 83 90 93 92 90 91 98 107 110 104 88 73 62 54 49 45 46 54 63 69 78 88 91 90 87 83 78 71 61 47 35 22 13 16 23 23 18 15 13 10 10 13 10 6 6 7 4 2 3 2 1 3 3 2 2 2 1 1 0 1 2 2 2 2 2 2 2 2 3 5 6 6 6 5 5 8 12 13 14 15 15 15 15 15 17 20 24 26 27 26 24 24 26 28 29 29 28 28 29 31 33 33 33 31 30 30 31 32 33 32 32 31 32 33 34 34 33 32 31 30 30 29 28 27 27 27 27 27 27 27 27 27 27 26 26 24 23 23 23 24 24 24 23 22 20 19 18 17 16 14 13 13 14 14 15 16 20 25 29 33 35 36 35 34 33 32 32 32 32 32 31 30 28 26 23 20 19 18 16 15 13 11 10 10 11 11 11 12 12 13 13 14 14 14 15 16 16 16 16 17 18 19 20 20 19 18 18 18 17 17 17 16 17 17 17 17 17 18 18 18 17 16 15 15 15 15 15 15 15 14 14 13 13 13 13 13 13 13 13 13 13 13 13 13 12 9 5 3 4 6 6 6 5 4 4 4 3 5 10 16 19 17 14 11 10 11 13 15 14 14 15 18 19 20 20 20 20 20 19 17 15 14 13 13 14 16 19 23 25 26 26 25 24 23 23 26 31 37 40 42 41 40 40 41 43 45 46 46 45 43 41 38 36 36 40 45 47 43 34 22 12 8 9 12 15 19 21 22 20 16 12 10 9 9 10 11 13 16 20 22 22 20 17 15 16 17 21 32 46 58 68 75 79 80 80 78 70 63 60 66 79 89 88 71 41 16 12 14 9 3 1 2 2 2 1 1 1 2 2 2 2 1 1 1 1 1 2 2 2 1 0 2 3 3 3 2 2 4 4 4 3 3 4 5 3 0 0 0 0 0 0 0 0 0 0 0 0 0 0 0 0 0 0 0 0 0 0 0 0 0 0 0 0 0 0 0 0 0 0 0 0 0 0 0 0 0 0 0 0
0 0 0 0 0 0 0 0 0 0 0 0 0 0 0 0 0 0 0 0 0 0 0 0 0 0 0 0 0 0 0 0 0 0 0 0 0 0 0 0 0 0 0 0 0 0 0 1 5 7 9 11 13 13 14 14 14 15 20 31 45 59 71 82 91 95 95 93 93 99 108 111 106 91 74 62 54 49 45 47 54 64 70 79 88 92 90 87 83 77 69 59 45 32 20 12 17 23 21 16 14 13 9 10 12 11 6 6 6 4 1 3 3 1 2 3 2 2 2 2 1 1 1 2 3 2 1 2 2 2 2 4 6 6 7 6 6 6 8 12 14 15 15 15 16 16 17 18 20 22 25 27 27 26 26 26 28 30 31 30 29 28 29 31 32 32 31 30 30 30 31 31 31 31 30 31 32 32 32 31 29 28 28 28 28 27 26 25 26 27 28 28 28 27 26 26 26 26 25 24 23 22 23 23 24 25 23 21 19 17 16 15 14 13 13 15 16 16 15 17 21 26 31 34 35 35 34 32 31 31 31 31 31 30 29 27 26 23 21 19 18 17 16 14 13 12 12 12 12 12 11 12 13 14 14 15 15 15 16 17 17 17 18 18 19 19 19 18 17 17 16 16 16 16 16 17 17 18 18 18 18 19 18 17 16 15 15 15 15 15 15 14 13 13 13 13 13 13 13 12 11 10 10 10 10 10 9 7 4 3 4 6 7 6 6 5 5 5 5 4 3 7 13 17 18 16 13 11 11 12 13 13 13 15 19 20 21 21 21 22 23 22 19 16 14 13 12 12 14 17 21 24 26 27 26 25 24 23 25 29 35 39 41 42 42 42 43 44 46 48 48 47 45 42 39 37 37 40 46 48 45 35 22 11 8 9 12 15 19 22 22 20 15 12 10 10 10 10 11 13 15 19 22 23 21 18 16 16 17 22 32 45 57 67 74 78 80 81 80 74 66 61 65 78 91 94 82 53 25 12 13 11 5 1 2 2 1 1 1 1 1 0 0 1 1 1 1 1 1 1 2 2 1 0 1 2 2 3 2 2 3 4 4 5 4 4 4 2 0 0 0 0 0 0 0 0 0 0 0 0 0 0 0 0 0 0 0 0 0 0 0 0 0 0 0 0 0 0 0 0 0 0 0 0 0 0 0 0 0 0 0 0
0 0 0 0 0 0 0 0 0 0 0 0 0 0 0 0 0 0 0 0 0 0 0 0 0 0 0 0 0 0 0 0 0 0 0 0 0 0 0 0 0 0 0 0 0 0 0 1 5 8 9 10 10 13 14 15 15 15 17 28 45 59 70 83 93 98 99 96 95 99 107 111 107 93 75 63 54 50 46 48 54 62 70 79 87 91 90 87 83 75 66 55 42 29 18 12 17 22 20 15 14 13 9 9 12 10 6 6 7 5 3 4 4 2 2 2 2 2 2 2 2 2 1 2 2 2 2 4 4 2 3 5 7 7 7 7 7 6 8 12 14 15 15 15 16 17 18 18 19 20 23 26 27 27 26 26 27 29 31 31 29 27 27 28 29 30 30 30 29 29 29 29 29 30 30 31 31 31 30 28 26 26 25 26 26 25 24 24 25 26 28 29 28 27 26 26 26 26 25 24 22 21 21 22 24 24 23 20 18 15 14 13 13 14 15 18 19 18 15 15 18 24 28 32 34 35 34 32 31 30 30 30 29 28 27 26 25 23 21 20 19 18 16 15 13 13 13 13 13 12 11 11 13 14 15 15 15 15 16 16 16 17 18 18 19 18 17 16 16 15 15 15 15 16 16 16 17 17 18 18 18 18 17 17 16 15 15 15 15 15 15 14 13 13 13 13 13 13 11 10 8 7 6 5 5 5 4 3 2 3 5 6 7 6 5 5 6 7 6 5 3 5 10 15 17 17 14 12 10 10 11 12 13 15 18 20 21 21 21 23 24 24 22 18 14 12 11 11 13 16 20 23 25 27 27 27 26 25 26 28 32 37 41 43 44 43 44 45 46 48 48 48 46 43 39 37 37 41 47 50 47 38 24 12 8 9 11 16 20 23 22 19 14 11 10 10 10 10 10 12 14 19 22 23 22 19 17 16 17 22 31 43 54 65 73 77 79 81 81 77 70 64 65 76 90 99 92 67 39 16 12 13 8 3 2 1 1 1 1 1 0 0 0 1 1 1 0 1 1 1 1 1 1 1 1 1 1 2 3 2 1 2 4 5 5 4 3 1 0 0 0 0 0 0 0 0 0 0 0 0 0 0 0 0 0 0 0 0 0 0 0 0 0 0 0 0 0 0 0 0 0 0 0 0 0 0 0 0 0 0 0 0
0 0 0 0 0 0 0 0 0 0 0 0 0 0 0 0 0 0 0 0 0 0 0 0 0 0 0 0 0 0 0 0 0 0 0 0 0 0 0 0 0 0 0 0 0 0 0 0 5 7 9 9 9 12 14 15 15 14 15 25 43 59 71 83 95 101 101 97 95 98 106 111 107 94 77 63 54 50 47 49 54 62 70 80 88 91 90 86 82 74 64 53 41 28 18 13 17 21 19 14 13 12 8 8 11 10 6 6 8 7 5 5 4 2 1 2 2 1 1 2 2 2 1 0 1 2 4 6 6 4 3 6 7 6 6 7 6 6 7 12 14 15 14 14 15 17 19 19 19 20 22 26 29 29 27 26 25 27 29 30 29 27 25 25 26 28 29 29 29 28 28 28 28 29 29 30 31 30 29 27 25 23 23 24 24 24 23 23 23 26 28 29 29 27 26 26 26 26 25 23 22 21 21 22 23 24 23 21 18 15 13 13 13 15 17 20 22 21 17 13 14 20 26 30 33 34 33 32 30 29 28 28 27 26 26 25 24 23 22 21 19 18 16 14 13 13 13 13 13 12 11 11 13 14 15 16 16 15 15 15 15 16 17 18 18 18 17 16 15 15 16 16 16 16 16 16 16 16 16 16 16 16 16 16 16 16 16 16 16 15 15 14 14 13 13 13 12 10 8 7 5 4 3 3 3 2 2 2 3 5 6 7 7 6 5 5 6 7 7 6 4 4 7 12 15 16 14 12 9 8 9 10 12 15 18 20 21 21 22 23 25 26 24 20 15 13 10 10 11 14 18 22 24 26 27 28 28 27 26 27 31 35 40 44 45 45 44 45 46 47 49 49 47 43 40 37 37 41 48 52 49 40 25 12 8 8 10 16 22 24 23 18 13 10 9 9 9 9 9 11 14 18 22 24 22 19 16 16 16 20 28 40 52 64 72 77 80 83 83 80 73 65 64 72 86 98 97 80 53 25 10 12 10 5 1 1 1 1 1 1 1 1 2 2 1 1 1 1 1 1 1 1 1 1 2 1 1 2 3 2 1 1 3 4 5 3 2 0 0 0 0 0 0 0 0 0 0 0 0 0 0 0 0 0 0 0 0 0 0 0 0 0 0 0 0 0 0 0 0 0 0 0 0 0 0 0 0 0 0 0 0 0
0 0 0 0 0 0 0 0 0 0 0 0 0 0 0 0 0 0 0 0 0 0 0 0 0 0 0 0 0 0 0 0 0 0 0 0 0 0 0 0 0 0 0 0 0 0 0 0 4 6 8 9 9 12 14 15 15 12 13 23 41 59 72 85 97 102 101 95 92 96 104 110 107 94 78 62 53 50 47 49 55 62 71 82 91 93 91 87 82 75 64 53 42 29 19 13 16 20 17 13 11 10 8 8 10 9 5 6 8 7 6 5 4 2 1 1 2 2 1 1 1 2 1 1 2 3 5 6 6 4 4 6 6 5 5 5 6 5 7 11 13 14 14 14 15 17 18 19 19 20 23 27 31 32 30 26 24 24 26 29 29 27 25 24 24 26 27 28 28 28 28 27 27 27 27 28 29 29 27 26 23 22 22 22 23 22 21 21 21 23 26 28 28 28 27 27 26 26 25 23 22 21 22 23 23 24 23 22 20 17 14 13 13 15 18 21 23 23 20 15 12 16 22 27 30 31 31 30 29 28 27 26 26 25 24 24 24 24 23 22 20 19 17 15 14 13 13 13 13 13 13 13 13 14 16 16 16 16 15 15 15 16 17 17 18 17 17 16 16 17 17 17 17 17 16 16 16 15 15 15 15 15 16 16 17 17 17 17 16 15 15 14 13 13 12 11 9 7 5 4 3 3 3 3 3 4 5 6 7 8 8 8 7 6 5 5 6 7 7 6 5 4 5 10 14 16 14 11 9 9 10 12 14 17 20 22 23 22 23 24 26 27 26 23 18 15 12 10 10 13 17 21 24 26 27 28 28 28 27 28 30 34 39 43 46 46 45 45 46 47 49 49 48 44 41 38 39 42 48 52 51 42 27 14 7 7 10 17 24 26 25 18 12 9 8 9 10 10 10 10 13 17 21 23 23 20 17 15 16 18 25 36 49 63 73 79 83 86 87 84 77 67 62 67 79 94 100 90 67 36 11 9 10 6 1 1 1 1 1 2 2 3 2 2 1 1 2 2 2 2 1 1 1 2 2 2 2 2 3 2 2 2 3 4 4 3 2 0 0 0 0 0 0 0 0 0 0 0 0 0 0 0 0 0 0 0 0 0 0 0 0 0 0 0 0 0 0 0 0 0 0 0 0 0 0 0 0 0 0 0 0 0
0 0 0 0 0 0 0 0 0 0 0 0 0 0 0 0 0 0 0 0 0 0 0 0 0 0 0 0 0 0 0 0 0 0 0 0 0 0 0 0 0 0 0 0 0 0 0 0 5 6 7 7 9 13 17 18 17 13 11 23 40 60 74 86 97 102 99 93 89 93 103 110 107 94 77 61 52 49 47 49 55 62 72 85 94 96 93 87 82 76 66 54 42 29 18 13 15 18 15 11 10 10 8 8 9 8 3 5 7 6 4 3 2 1 1 1 2 2 2 2 2 2 2 2 2 3 4 5 4 2 4 6 5 4 4 5 5 5 6 10 13 14 14 15 15 16 16 17 18 20 23 27 32 34 32 27 24 22 24 27 28 27 26 24 24 24 25 26 27 28 28 27 26 26 25 26 26 27 26 24 22 20 20 21 21 20 19 18 19 21 24 26 28 28 28 28 27 27 25 24 22 22 22 23 23 23 22 22 21 18 15 12 12 14 17 21 24 26 24 20 14 13 18 24 27 28 28 27 26 26 26 25 25 24 24 24 24 24 24 23 22 20 19 17 16 15 13 13 13 13 13 13 14 15 16 17 18 18 17 16 16 16 17 17 17 16 16 17 18 19 19 19 18 18 18 17 17 16 15 15 15 15 16 16 17 17 17 16 16 15 14 13 12 11 9 7 5 3 3 3 4 4 3 4 4 6 7 8 9 9 9 8 7 6 5 5 6 6 6 5 4 4 6 11 14 16 14 12 11 12 13 15 17 20 24 25 26 25 24 25 26 27 27 25 22 18 15 12 10 12 16 22 26 27 27 27 28 29 29 29 30 33 38 43 46 47 46 46 47 48 49 50 48 46 43 41 40 44 49 53 52 45 31 17 9 8 11 19 26 29 26 19 13 9 9 10 11 11 10 10 12 15 19 22 23 21 19 17 16 17 22 32 47 62 74 81 86 89 90 88 81 70 63 64 74 90 100 96 78 47 19 8 9 7 3 1 1 0 1 2 2 2 1 1 1 2 2 2 3 2 2 2 2 2 2 2 3 3 3 3 2 1 2 3 4 3 3 0 0 0 0 0 0 0 0 0 0 0 0 0 0 0 0 0 0 0 0 0 0 0 0 0 0 0 0 0 0 0 0 0 0 0 0 0 0 0 0 0 0 0 0 0
0 0 0 0 0 0 0 0 0 0 0 0 0 0 0 0 0 0 0 0 0 0 0 0 0 0 0 0 0 0 0 0 0 0 0 0 0 0 0 0 0 0 0 0 0 0 0 0 6 7 7 6 9 14 19 21 21 17 12 22 40 60 75 87 97 101 98 91 87 92 103 111 108 94 77 61 52 49 47 49 55 61 69 84 94 98 94 88 82 76 67 53 40 26 15 11 14 17 14 11 10 10 7 7 9 7 3 3 6 5 2 1 2 2 1 1 2 2 2 2 2 3 3 2 2 3 3 3 2 1 3 5 5 4 5 6 5 4 6 9 13 14 14 15 16 15 15 16 17 19 22 26 31 34 32 28 24 21 22 25 27 27 26 25 24 24 24 24 25 26 27 27 26 25 24 24 26 26 25 24 21 20 19 19 19 18 17 17 17 19 22 24 26 26 26 27 27 27 26 24 22 22 22 22 22 21 19 19 18 17 14 11 10 12 15 20 25 28 28 26 20 13 15 21 25 26 25 24 24 24 25 25 25 25 24 24 24 24 25 24 23 22 20 18 17 15 14 13 13 13 13 13 13 15 16 18 18 18 18 18 18 18 18 17 16 16 16 17 19 20 20 20 19 19 19 19 18 17 16 15 15 16 16 16 16 16 16 15 15 14 13 12 10 8 6 4 3 2 4 5 6 6 6 7 7 8 9 9 9 9 8 7 6 6 5 5 6 5 4 3 4 6 9 13 15 16 14 13 13 15 17 18 20 23 26 27 28 27 26 26 26 27 27 26 24 21 17 13 10 11 17 23 27 28 27 27 27 29 31 32 32 34 38 42 45 47 47 47 48 49 50 50 49 48 45 43 43 45 49 53 53 47 35 22 13 10 13 20 26 30 28 21 14 10 9 11 12 12 11 11 12 13 17 20 23 23 21 19 17 17 20 29 44 60 72 80 87 91 93 92 86 76 68 66 73 89 101 102 88 59 32 13 8 8 6 3 2 1 1 2 2 2 1 2 2 3 2 2 2 2 2 3 3 3 2 2 3 3 3 3 2 2 2 3 3 4 5 0 0 0 0 0 0 0 0 0 0 0 0 0 0 0 0 0 0 0 0 0 0 0 0 0 0 0 0 0 0 0 0 0 0 0 0 0 0 0 0 0 0 0 0 0
0 0 0 0 0 0 0 0 0 0 0 0 0 0 0 0 0 0 0 0 0 0 0 0 0 0 0 0 0 0 0 0 0 0 0 0 0 0 0 0 0 0 0 0 0 0 0 0 7 8 7 5 8 13 18 22 23 20 13 22 40 57 74 86 95 101 98 92 88 93 104 112 110 95 77 62 52 49 48 50 55 60 67 80 93 98 95 88 82 76 67 52 37 23 13 11 15 17 14 12 11 9 6 6 8 7 3 3 4 3 2 2 3 3 2 1 1 1 1 2 2 3 3 2 2 3 3 2 1 2 3 5 4 5 6 7 5 4 6 10 13 14 13 13 14 15 14 15 16 17 20 24 28 31 31 27 23 20 21 23 26 27 28 27 26 25 24 23 23 24 26 27 26 25 25 25 26 26 26 24 22 20 19 19 18 17 16 16 16 18 20 22 22 23 23 24 26 26 25 24 22 22 22 23 22 20 17 15 14 13 12 9 8 10 14 19 26 30 32 30 24 16 13 17 22 23 23 21 21 21 23 25 25 25 25 24 24 25 25 25 24 23 21 18 16 14 13 13 12 12 12 12 13 14 15 17 17 18 18 18 18 18 18 18 17 17 17 18 19 20 20 20 19 19 19 19 19 18 17 16 16 16 16 15 15 14 14 14 14 14 13 10 7 5 4 4 4 5 6 7 8 8 9 9 9 9 9 9 9 8 8 7 6 6 5 5 5 3 3 5 8 10 13 14 16 16 14 13 14 18 20 22 23 25 26 28 29 29 28 27 27 28 28 28 26 24 20 14 10 10 15 23 28 29 27 26 27 30 33 34 35 36 38 41 44 46 47 47 48 49 50 51 50 49 47 44 44 46 50 54 55 50 39 26 17 13 14 19 26 30 29 24 16 10 9 11 12 12 12 11 11 12 14 19 22 23 22 20 17 16 18 26 41 56 69 79 86 90 93 93 89 82 74 70 74 87 99 105 96 73 47 24 10 9 8 6 3 1 1 2 2 2 2 2 2 2 2 1 1 1 2 2 3 2 1 2 2 3 3 3 2 2 2 2 3 5 5 0 0 0 0 0 0 0 0 0 0 0 0 0 0 0 0 0 0 0 0 0 0 0 0 0 0 0 0 0 0 0 0 0 0 0 0 0 0 0 0 0 0 0 0 0
0 0 0 0 0 0 0 0 0 0 0 0 0 0 0 0 0 0 0 0 0 0 0 0 0 0 0 0 0 0 0 0 0 0 0 0 0 0 0 0 0 0 0 0 0 0 0 0 5 8 8 5 6 12 17 21 23 20 14 22 39 54 71 84 95 101 100 95 91 95 106 113 110 95 77 63 53 50 50 51 56 60 65 78 93 98 95 89 82 75 66 51 36 22 13 13 17 18 15 12 10 7 4 6 8 7 4 2 3 3 2 2 3 3 2 1 0 1 1 2 2 3 2 2 3 4 3 1 1 3 4 4 3 4 6 7 5 4 7 11 13 14 12 11 13 13 13 15 15 15 17 21 26 29 30 27 23 21 20 22 25 27 28 29 28 26 25 22 22 23 25 26 26 26 25 26 26 26 26 24 22 21 19 19 18 17 16 15 15 16 18 19 19 19 20 21 23 24 24 23 22 22 22 23 22 20 17 14 13 12 11 10 10 12 15 19 26 31 34 32 27 20 13 14 18 21 20 18 17 17 19 21 23 24 24 24 24 25 25 25 25 23 20 17 14 12 11 11 10 10 10 11 12 13 14 15 16 17 17 18 18 18 18 18 18 17 17 18 19 20 20 20 19 19 19 19 18 18 17 17 17 17 16 15 14 14 14 14 13 13 11 8 5 3 4 5 6 6 7 8 9 9 10 10 9 9 9 9 9 9 9 8 7 6 5 4 2 3 6 10 12 13 15 15 16 15 13 12 15 20 24 25 26 26 27 29 29 29 29 29 29 29 29 28 27 26 22 16 11 8 13 19 25 27 26 25 26 28 31 34 35 36 38 40 43 45 46 47 47 49 50 51 52 50 47 45 44 46 50 54 56 52 42 31 20 14 14 19 25 30 31 26 19 12 9 10 12 12 12 11 10 10 13 18 23 24 23 19 16 15 17 25 39 53 67 78 86 90 93 93 92 86 79 72 72 81 94 104 103 88 64 38 15 9 10 8 4 1 0 2 2 2 2 1 1 1 1 1 1 1 2 1 1 0 1 2 2 2 2 2 1 2 2 3 3 4 4 0 0 0 0 0 0 0 0 0 0 0 0 0 0 0 0 0 0 0 0 0 0 0 0 0 0 0 0 0 0 0 0 0 0 0 0 0 0 0 0 0 0 0 0 0
0 0 0 0 0 0 0 0 0 0 0 0 0 0 0 0 0 0 0 0 0 0 0 0 0 0 0 0 0 0 0 0 0 0 0 0 0 0 0 0 0 0 0 0 0 0 0 0 4 8 8 5 5 11 16 21 23 20 13 20 37 53 68 84 95 103 103 98 94 97 107 113 111 95 78 64 56 52 51 53 58 61 67 79 93 98 95 89 81 74 66 53 37 24 15 15 18 19 16 11 8 5 3 7 9 7 4 1 2 2 2 2 3 3 3 2 1 1 2 2 2 2 2 2 3 4 3 2 3 4 4 3 2 3 5 6 4 4 8 12 15 14 11 9 10 11 12 13 13 13 15 19 24 28 29 27 25 22 22 22 24 26 27 28 28 27 25 23 22 23 25 26 27 26 25 25 26 26 26 24 23 21 20 20 19 18 16 14 14 15 17 18 18 17 17 19 21 23 23 22 21 21 21 21 21 20 18 16 14 13 12 13 13 15 18 21 26 30 33 33 29 24 18 15 16 18 18 16 14 13 14 15 17 19 21 22 23 23 24 24 23 21 18 15 13 12 10 10 10 10 11 12 13 13 14 15 15 16 17 18 18 18 18 18 18 17 17 18 19 20 20 19 18 18 18 18 18 18 17 17 17 17 17 16 15 14 13 13 12 11 8 6 5 5 6 7 7 7 8 8 9 9 9 9 9 8 9 10 10 10 10 9 7 5 4 2 2 7 11 14 16 17 17 17 16 14 11 11 16 22 27 29 29 29 29 29 30 30 30 30 30 29 29 28 28 27 24 18 12 7 9 14 21 24 25 24 23 24 26 29 32 34 37 40 43 45 47 47 47 48 50 52 53 52 49 45 44 46 50 54 56 53 45 34 24 17 16 20 26 32 34 30 23 14 10 10 12 13 13 11 10 10 14 20 25 26 25 19 16 14 16 24 36 51 65 79 87 91 93 94 93 89 81 72 68 73 86 101 109 102 82 53 25 11 10 9 6 2 1 2 2 2 2 2 1 1 1 1 1 1 1 1 1 1 2 2 2 2 2 1 1 1 2 2 2 3 3 0 0 0 0 0 0 0 0 0 0 0 0 0 0 0 0 0 0 0 0 0 0 0 0 0 0 0 0 0 0 0 0 0 0 0 0 0 0 0 0 0 0 0 0 0
0 0 0 0 0 0 0 0 0 0 0 0 0 0 0 0 0 0 0 0 0 0 0 0 0 0 0 0 0 0 0 0 0 0 0 0 0 0 0 0 0 0 0 0 0 0 0 0 3 8 9 5 3 11 17 21 24 22 15 16 33 50 65 82 95 103 104 100 96 99 108 114 111 98 80 67 59 54 52 53 58 63 69 81 93 98 94 88 81 73 66 54 39 25 17 17 20 20 16 11 6 4 5 8 9 7 3 0 1 1 1 1 3 4 3 2 1 2 2 2 2 2 2 2 3 3 3 2 3 4 4 3 1 2 4 4 3 4 7 12 14 13 11 9 9 10 10 11 10 10 13 17 22 26 28 27 26 24 23 23 23 23 24 26 26 25 24 23 23 25 26 27 26 26 24 24 24 25 25 23 22 21 21 20 20 18 16 14 14 15 16 18 18 17 16 17 19 21 21 21 20 19 18 18 18 18 18 17 15 13 13 15 18 20 22 24 26 28 31 31 31 28 25 22 20 19 18 16 13 12 11 11 13 15 18 20 21 21 21 21 20 19 17 15 13 12 11 10 11 12 12 13 14 14 15 15 16 17 18 19 18 18 17 17 17 17 17 18 19 19 19 18 18 17 17 18 19 18 18 17 17 17 17 17 16 15 13 11 9 7 6 6 6 7 7 7 7 7 8 8 9 9 8 8 8 9 10 10 11 11 10 9 6 4 2 2 6 11 15 18 20 20 19 19 17 14 11 10 17 25 30 32 32 31 30 31 31 31 31 30 30 29 28 28 28 28 26 21 14 8 6 11 17 22 24 23 22 21 22 24 27 31 36 39 43 46 47 47 46 47 49 52 54 54 51 47 44 45 49 54 56 54 47 37 27 20 18 22 28 35 38 35 26 16 11 11 12 13 13 12 11 12 15 22 27 29 26 21 16 15 15 21 32 47 64 80 88 92 93 94 94 91 84 72 66 67 80 99 113 114 100 71 41 20 10 9 7 3 1 2 3 2 2 2 3 2 2 2 2 1 1 1 1 1 2 3 3 3 2 1 1 1 1 1 2 3 2 0 0 0 0 0 0 0 0 0 0 0 0 0 0 0 0 0 0 0 0 0 0 0 0 0 0 0 0 0 0 0 0 0 0 0 0 0 0 0 0 0 0 0 0 0
0 0 0 0 0 0 0 0 0 0 0 0 0 0 0 0 0 0 0 0 0 0 0 0 0 0 0 0 0 0 0 0 0 0 0 0 0 0 0 0 0 0 0 0 0 0 0 0 3 9 10 7 2 9 16 21 25 25 18 13 26 43 59 77 91 99 102 100 99 102 109 114 110 99 83 72 64 56 51 52 57 63 71 83 94 97 93 86 80 73 66 55 40 25 16 17 21 21 16 10 6 4 6 8 8 5 1 1 2 1 1 1 2 4 3 2 1 2 2 2 2 2 2 2 2 2 2 2 2 3 3 2 2 2 3 3 1 2 6 10 13 13 10 9 9 9 9 9 8 8 11 15 20 24 26 26 25 23 23 22 21 21 21 22 22 22 22 22 23 25 26 26 26 25 23 23 23 24 24 23 22 21 21 21 21 19 17 15 14 15 17 18 18 17 16 15 16 17 18 18 17 16 14 13 14 16 17 17 15 14 15 17 21 24 26 26 27 27 28 29 31 32 31 30 27 25 22 19 16 13 12 12 12 14 16 18 19 19 19 19 19 19 17 15 14 13 12 12 12 13 14 14 15 15 15 15 16 18 19 20 19 18 17 17 17 17 18 18 19 19 19 18 17 17 17 19 19 19 18 17 16 17 17 17 16 13 11 8 5 4 5 7 8 8 8 8 8 8 8 9 9 9 9 8 9 9 10 11 12 11 10 7 5 3 2 5 10 14 18 21 22 22 22 21 19 15 10 10 18 27 32 34 33 32 31 31 32 31 31 31 30 29 28 28 29 29 27 22 15 8 5 9 15 21 25 26 24 21 20 21 25 29 33 37 41 44 46 46 45 45 48 52 55 55 53 49 45 45 49 53 56 54 48 39 28 22 20 22 29 36 39 36 28 17 11 11 12 13 14 13 12 12 15 21 27 31 29 25 20 16 16 19 28 43 62 80 88 92 93 94 95 94 88 77 68 68 79 98 115 121 112 87 59 33 14 8 8 5 2 2 3 2 2 3 3 3 2 2 3 2 1 0 1 1 2 3 3 3 2 2 2 2 2 1 1 3 2 0 0 0 0 0 0 0 0 0 0 0 0 0 0 0 0 0 0 0 0 0 0 0 0 0 0 0 0 0 0 0 0 0 0 0 0 0 0 0 0 0 0 0 0 0
0 0 0 0 0 0 0 0 0 0 0 0 0 0 0 0 0 0 0 0 0 0 0 0 0 0 0 0 0 0 0 0 0 0 0 0 0 0 0 0 0 0 0 0 0 0 0 0 2 9 11 10 5 5 12 18 24 26 22 13 16 33 49 66 82 91 96 98 100 104 109 111 107 97 84 74 66 58 50 49 54 61 72 85 94 96 91 84 78 72 65 55 40 24 15 17 22 22 16 10 6 4 5 7 7 4 1 3 3 1 1 1 1 3 3 1 1 1 2 2 2 2 3 2 2 3 3 3 1 1 2 2 2 2 2 1 0 1 4 8 11 11 10 10 10 11 11 10 7 6 8 12 17 21 23 23 22 21 20 19 19 19 19 19 20 20 20 20 22 24 25 25 24 23 22 22 22 22 23 22 21 21 21 21 21 20 18 16 16 16 18 18 18 16 15 14 14 14 14 14 14 13 13 13 14 16 18 18 17 16 17 20 24 26 28 29 28 27 27 29 31 33 34 35 34 32 29 25 20 17 15 14 13 14 15 16 17 17 18 19 20 20 19 17 15 14 13 13 13 13 14 15 15 15 15 15 16 17 19 19 19 18 17 17 18 18 19 19 19 19 18 17 17 17 18 19 19 18 17 16 16 16 17 16 14 11 7 5 4 5 6 8 9 10 10 10 9 9 9 9 9 9 9 8 9 10 11 12 12 10 9 6 4 3 5 9 13 16 20 22 23 24 24 23 20 16 10 11 19 28 34 35 34 32 31 31 31 31 31 31 30 29 29 28 28 28 26 21 14 8 5 8 13 20 26 29 29 26 24 24 25 28 31 34 38 41 44 44 44 44 47 51 54 56 54 50 46 45 48 53 56 54 49 40 30 23 21 23 28 35 38 36 28 17 11 11 11 12 13 13 13 12 13 18 25 30 32 29 24 19 16 17 25 40 61 78 87 91 92 93 96 97 93 83 74 72 80 97 113 122 118 99 74 47 21 9 9 7 3 3 3 2 2 3 3 2 2 3 3 3 1 1 1 1 2 3 3 3 3 2 2 3 3 2 1 3 1 0 0 0 0 0 0 0 0 0 0 0 0 0 0 0 0 0 0 0 0 0 0 0 0 0 0 0 0 0 0 0 0 0 0 0 0 0 0 0 0 0 0 0 0 0
0 0 0 0 0 0 0 0 0 0 0 0 0 0 0 0 0 0 0 0 0 0 0 0 0 0 0 0 0 0 0 0 0 0 0 0 0 0 0 0 0 0 0 0 0 0 0 0 1 7 11 12 9 3 6 13 20 26 25 17 10 23 39 55 72 81 87 93 98 104 109 107 100 91 81 73 67 59 50 48 53 60 72 86 94 95 88 81 76 71 65 55 40 24 14 17 23 23 16 9 6 6 6 7 6 3 2 3 3 2 2 1 1 1 1 1 1 1 2 3 3 3 2 2 2 3 4 4 2 0 2 2 2 2 2 1 1 1 4 8 11 12 12 12 13 14 13 11 6 3 4 9 14 17 19 19 19 18 18 17 17 17 18 19 19 19 19 20 21 22 23 22 22 21 21 20 20 21 21 21 21 21 22 23 23 23 21 19 18 19 19 19 18 16 14 13 13 11 11 11 12 13 14 15 16 18 19 20 20 21 22 24 26 28 30 31 31 30 30 30 31 33 35 36 37 36 33 29 25 21 19 17 16 15 15 15 16 16 18 20 21 22 22 20 18 17 15 14 14 13 14 15 16 16 15 15 15 16 18 18 18 18 18 18 19 20 20 21 20 20 19 18 17 18 19 20 19 18 16 16 16 17 16 14 11 7 5 5 5 6 7 9 10 11 11 11 10 9 9 9 9 9 8 8 8 9 11 12 12 10 8 6 4 4 8 13 16 19 21 23 24 25 24 24 21 17 11 11 20 28 34 35 33 32 30 30 30 30 30 30 30 29 28 27 27 26 24 19 13 9 6 8 12 19 27 33 34 33 30 28 28 28 30 32 35 38 41 42 43 44 47 51 54 56 55 51 47 47 49 53 56 55 50 41 32 26 23 24 28 34 38 37 30 19 12 10 10 11 13 13 13 12 12 15 22 30 34 33 29 23 18 17 23 37 59 77 86 90 91 93 96 99 96 89 80 77 83 97 111 121 120 107 86 58 28 11 8 7 4 3 2 1 1 1 1 1 1 3 4 3 2 2 1 2 3 3 3 4 3 3 2 2 3 3 2 1 0 0 0 0 0 0 0 0 0 0 0 0 0 0 0 0 0 0 0 0 0 0 0 0 0 0 0 0 0 0 0 0 0 0 0 0 0 0 0 0 0 0 0 0 0 0
0 0 0 0 0 0 0 0 0 0 0 0 0 0 0 0 0 0 0 0 0 0 0 0 0 0 0 0 0 0 0 0 0 0 0 0 0 0 0 0 0 0 0 0 0 0 0 0 0 3 8 11 11 6 2 8 17 25 27 22 11 15 32 49 64 73 78 84 94 103 107 104 94 84 78 72 67 60 51 50 54 60 71 86 94 93 85 77 72 68 63 54 41 25 14 18 24 24 16 9 6 7 7 7 6 4 2 3 3 3 2 2 2 1 1 1 2 2 2 3 3 3 2 1 1 2 3 3 1 1 2 3 2 1 2 2 1 3 7 11 13 13 13 14 16 18 16 12 7 4 4 7 11 14 15 16 16 15 15 15 15 16 18 19 20 20 20 20 22 22 22 21 20 20 20 19 19 19 19 20 21 22 23 25 26 26 24 22 22 22 22 21 19 16 15 14 13 13 13 13 15 17 18 19 19 20 21 23 24 26 26 27 28 30 32 34 34 34 34 33 32 33 33 35 36 36 35 32 28 25 23 21 20 19 18 17 17 17 18 20 22 24 24 24 22 21 19 17 15 14 15 15 16 17 16 15 15 16 17 17 17 18 18 19 20 21 22 22 22 21 20 19 18 19 20 21 20 18 17 17 17 16 14 11 7 4 5 6 7 7 8 9 9 10 11 11 10 9 8 8 8 8 8 8 8 10 11 12 12 11 8 6 4 6 11 15 19 21 23 24 25 25 25 24 23 19 13 12 18 26 32 34 34 32 31 30 29 29 29 29 28 28 27 26 26 24 21 16 13 10 9 9 13 19 27 34 37 36 34 32 31 31 31 32 34 37 39 41 43 44 47 50 54 56 55 53 50 49 51 54 56 55 51 43 35 29 26 26 28 33 38 39 33 23 13 10 10 11 13 14 14 13 13 14 20 29 35 36 32 26 19 17 21 35 55 73 85 90 92 93 97 101 100 93 85 80 85 97 110 122 124 116 97 70 38 17 9 8 5 3 2 2 2 1 1 1 1 2 3 3 2 2 1 1 2 3 3 3 4 3 2 2 2 3 3 2 0 0 0 0 0 0 0 0 0 0 0 0 0 0 0 0 0 0 0 0 0 0 0 0 0 0 0 0 0 0 0 0 0 0 0 0 0 0 0 0 0 0 0 0 0 0
0 0 0 0 0 0 0 0 0 0 0 0 0 0 0 0 0 0 0 0 0 0 0 0 0 0 0 0 0 0 0 0 0 0 0 0 0 0 0 0 0 0 0 0 0 0 0 0 0 2 6 10 11 9 3 6 14 23 26 24 14 13 28 44 57 64 68 75 87 100 105 101 90 80 74 70 66 60 53 52 56 60 71 86 93 92 83 73 68 65 61 52 40 24 13 19 26 24 17 9 6 7 8 9 8 5 3 1 2 3 2 2 3 2 1 2 2 2 1 1 2 2 2 2 1 2 1 0 1 2 3 2 1 1 2 2 2 4 8 12 13 14 15 17 20 21 19 13 9 8 8 7 10 12 12 13 13 14 13 13 13 14 16 17 18 19 20 22 23 24 23 20 19 19 20 20 19 19 19 20 22 23 24 26 27 26 26 24 24 24 24 22 20 18 17 17 17 17 18 20 21 22 22 22 22 22 23 25 26 28 28 29 30 32 34 35 36 36 36 35 34 33 32 32 32 33 32 31 29 28 27 26 26 25 23 22 21 19 19 21 22 24 26 26 26 24 22 20 17 15 15 16 17 17 17 16 16 17 17 17 17 18 19 20 21 22 22 23 23 23 21 20 19 19 20 21 21 20 18 17 16 14 11 7 4 4 5 7 7 8 8 8 9 9 10 10 10 9 8 8 9 9 9 9 9 10 12 12 12 10 8 5 5 8 13 18 21 23 24 24 24 24 25 25 25 21 15 13 16 23 29 33 34 33 32 30 29 29 28 28 28 27 27 26 25 22 18 15 13 13 12 13 15 20 26 33 36 36 35 34 33 33 33 34 35 37 39 41 42 44 47 50 53 55 56 54 52 51 52 53 54 53 50 43 37 32 28 26 28 33 38 40 36 26 16 11 11 11 13 15 15 14 13 14 20 28 34 36 34 27 21 18 19 31 50 68 83 92 94 95 99 103 103 97 88 82 85 96 110 123 129 125 109 81 50 25 12 9 7 4 2 2 3 2 1 1 1 1 2 2 2 2 1 1 2 2 1 2 2 3 3 2 2 3 3 3 1 0 0 0 0 0 0 0 0 0 0 0 0 0 0 0 0 0 0 0 0 0 0 0 0 0 0 0 0 0 0 0 0 0 0 0 0 0 0 0 0 0 0 0 0 0
0 0 0 0 0 0 0 0 0 0 0 0 0 0 0 0 0 0 0 0 0 0 0 0 0 0 0 0 0 0 0 0 0 0 0 0 0 0 0 0 0 0 0 0 0 0 0 0 0 2 5 8 9 8 5 5 12 19 24 22 15 13 26 40 49 53 55 63 78 94 102 99 87 76 69 66 63 58 53 54 58 62 72 86 93 90 82 71 65 62 58 50 37 21 13 20 25 24 17 11 7 7 10 10 9 6 3 1 2 3 1 1 2 2 2 2 2 2 1 1 1 2 3 3 3 3 1 1 3 4 3 2 3 3 3 1 2 4 7 10 12 13 16 20 24 24 22 17 13 13 12 12 11 11 11 12 13 13 13 11 11 11 12 13 14 15 18 21 23 24 22 19 18 19 21 22 22 22 23 24 24 24 24 25 25 25 24 23 22 22 22 21 20 21 21 21 21 22 23 23 24 24 23 23 23 23 24 25 26 26 27 28 30 31 32 33 33 34 34 33 32 31 30 29 29 29 29 29 29 29 29 29 29 29 28 27 26 24 22 22 23 24 26 27 28 27 25 22 19 16 15 16 17 18 18 17 17 17 17 17 17 18 19 20 21 21 22 23 24 24 23 21 20 19 20 21 21 20 18 16 13 10 7 4 4 4 5 7 8 9 9 9 9 9 9 9 9 9 9 9 9 10 10 10 10 11 12 12 11 9 6 5 7 12 16 20 22 23 23 23 22 23 24 25 26 24 19 14 13 18 25 30 33 33 32 30 29 28 28 29 29 29 28 26 24 20 16 15 16 16 16 16 18 22 27 32 35 35 35 34 34 34 35 36 37 37 39 40 42 43 45 47 51 54 56 55 53 51 51 52 52 51 47 42 38 34 29 27 27 31 37 41 39 30 19 12 12 12 13 15 15 14 13 14 20 28 34 37 36 30 24 19 19 27 43 63 81 93 96 97 100 104 105 100 92 84 85 93 106 121 130 130 120 94 64 36 16 10 8 5 2 2 2 2 0 0 1 1 1 1 1 1 1 1 2 2 1 1 1 2 3 2 2 3 4 3 1 0 0 0 0 0 0 0 0 0 0 0 0 0 0 0 0 0 0 0 0 0 0 0 0 0 0 0 0 0 0 0 0 0 0 0 0 0 0 0 0 0 0 0 0 0
0 0 0 0 0 0 0 0 0 0 0 0 0 0 0 0 0 0 0 0 0 0 0 0 0 0 0 0 0 0 0 0 0 0 0 0 0 0 0 0 0 0 0 0 0 0 0 0 0 1 4 7 8 7 5 5 10 16 19 17 13 13 25 35 40 40 42 52 68 88 97 95 84 71 63 60 58 55 53 55 60 65 74 86 93 90 82 71 65 62 58 48 35 19 13 20 24 22 17 13 8 8 9 9 7 5 4 2 2 3 2 1 1 1 1 2 2 1 2 1 1 1 3 4 5 4 2 2 4 4 3 4 5 5 3 1 1 3 3 6 9 13 18 24 27 27 25 21 18 19 19 18 17 15 14 14 14 13 11 9 6 6 6 8 10 12 14 17 19 20 18 16 17 19 21 24 25 27 28 28 27 25 23 22 21 19 18 18 17 18 18 19 20 22 23 22 22 22 22 23 22 22 21 21 21 21 21 22 22 23 24 26 27 28 29 28 28 28 27 27 26 26 26 26 26 26 26 26 27 28 29 30 30 30 30 30 29 28 26 24 24 24 26 28 29 29 27 24 20 17 16 17 17 18 18 18 18 17 17 17 17 18 19 20 20 20 21 22 23 24 23 22 20 19 19 20 20 19 16 13 9 6 4 4 5 5 6 7 9 10 10 10 10 9 9 9 9 9 10 10 10 10 9 9 10 11 12 12 10 7 5 7 11 15 18 20 21 22 22 22 21 21 23 24 26 24 21 17 14 15 20 26 30 32 31 30 29 28 28 29 29 29 27 26 23 20 19 19 18 18 18 20 22 26 30 33 35 36 35 35 34 35 35 36 36 37 38 39 40 41 42 45 49 53 54 54 52 49 49 49 50 48 45 41 38 35 31 28 28 31 37 42 41 33 22 13 13 13 13 14 14 13 13 13 19 27 35 39 38 34 28 22 19 24 37 57 79 93 98 98 99 102 105 103 96 88 84 87 97 111 123 129 125 106 79 49 22 11 10 6 2 2 2 2 0 1 2 1 1 1 1 1 0 1 2 2 2 1 1 2 2 2 2 3 4 3 0 0 0 0 0 0 0 0 0 0 0 0 0 0 0 0 0 0 0 0 0 0 0 0 0 0 0 0 0 0 0 0 0 0 0 0 0 0 0 0 0 0 0 0 0 0
0 0 0 0 0 0 0 0 0 0 0 0 0 0 0 0 0 0 0 0 0 0 0 0 0 0 0 0 0 0 0 0 0 0 0 0 0 0 0 0 0 0 0 0 0 0 0 0 0 1 4 6 6 5 4 5 10 14 16 13 10 13 24 32 33 30 31 42 60 80 91 90 80 65 56 53 53 53 53 57 63 67 76 86 93 91 83 73 66 62 59 49 34 19 14 20 23 21 17 13 8 7 9 7 3 3 4 3 2 4 4 2 1 1 1 1 1 1 2 2 1 1 1 3 4 4 3 2 3 2 3 4 5 5 3 1 1 3 2 1 7 13 20 26 30 31 28 26 24 25 26 26 26 23 21 19 16 13 10 7 4 3 4 7 10 11 12 13 14 15 15 16 18 20 23 26 28 30 32 31 29 26 23 20 17 16 15 14 14 14 15 17 19 20 20 19 18 18 18 19 18 18 17 17 17 17 17 17 17 18 20 21 22 22 22 21 21 20 20 20 20 21 23 24 26 26 26 26 26 27 28 28 29 29 30 30 30 30 28 26 25 25 26 29 31 31 30 27 23 20 18 18 18 19 19 19 18 18 18 17 18 18 19 20 20 20 20 21 22 23 23 22 20 19 19 19 19 17 13 9 5 4 5 6 6 6 7 8 10 10 11 11 10 9 9 9 9 9 10 10 10 9 8 8 9 11 11 10 8 6 7 11 14 17 19 19 19 20 21 21 21 21 22 23 25 24 22 19 16 15 17 21 25 27 29 28 28 28 27 27 27 26 26 27 28 28 26 23 21 19 20 21 25 28 33 36 37 38 37 36 35 35 35 35 35 36 37 37 38 38 39 42 46 51 53 52 50 48 48 49 50 48 45 42 40 37 33 30 30 33 39 44 44 38 26 15 13 13 13 14 14 13 12 13 17 26 34 40 40 37 32 26 21 23 33 52 75 92 97 97 96 99 104 105 101 92 85 84 90 101 114 124 127 117 94 64 30 13 11 8 4 2 3 2 1 1 2 2 1 1 1 1 1 1 2 2 2 1 1 1 2 2 2 3 4 3 0 0 0 0 0 0 0 0 0 0 0 0 0 0 0 0 0 0 0 0 0 0 0 0 0 0 0 0 0 0 0 0 0 0 0 0 0 0 0 0 0 0 0 0 0 0
0 0 0 0 0 0 0 0 0 0 0 0 0 0 0 0 0 0 0 0 0 0 0 0 0 0 0 0 0 0 0 0 0 0 0 0 0 0 0 0 0 0 0 0 0 0 0 0 0 1 4 7 6 4 2 3 9 13 14 11 9 13 24 32 31 25 24 36 53 72 85 85 75 60 51 48 49 52 55 60 65 70 77 87 93 91 84 75 67 64 59 50 34 20 14 19 21 20 17 12 7 7 9 7 2 2 3 2 2 4 3 1 1 2 2 2 2 2 2 2 1 1 2 2 2 2 3 3 3 1 1 3 4 4 4 4 5 7 7 3 2 11 18 26 31 33 32 30 29 30 32 33 33 30 26 23 19 15 13 10 8 7 9 11 13 13 13 13 14 16 18 21 23 25 26 28 30 32 33 32 28 25 21 18 14 13 12 11 11 12 14 16 18 18 15 13 12 12 13 14 14 14 14 14 14 14 14 14 14 14 14 13 13 13 13 13 13 13 13 14 16 18 20 23 25 26 27 28 28 28 28 28 28 27 27 28 29 29 28 26 26 26 27 29 31 32 32 29 26 23 21 19 19 19 19 19 19 19 19 19 19 19 20 20 20 21 21 22 23 23 23 21 20 19 19 18 17 14 10 5 4 5 7 7 7 7 8 9 10 10 10 10 10 9 9 9 9 10 10 10 9 8 8 8 9 10 10 8 7 7 11 14 17 18 18 18 18 19 21 21 21 21 22 23 24 25 23 20 18 16 16 18 20 22 24 25 26 26 25 24 24 25 29 35 38 36 32 27 22 20 20 22 25 29 34 37 38 39 38 37 36 35 35 35 35 36 36 36 35 35 36 39 44 49 51 52 51 50 51 51 51 50 47 44 41 39 36 33 32 35 40 45 47 42 31 17 12 13 13 14 14 13 12 13 15 22 32 39 42 40 35 29 23 23 29 46 70 87 95 96 96 99 104 107 104 95 87 84 88 98 110 123 131 127 110 80 42 18 11 10 5 2 1 1 1 2 2 2 1 1 1 2 2 3 3 3 2 1 1 1 1 1 2 3 4 4 0 0 0 0 0 0 0 0 0 0 0 0 0 0 0 0 0 0 0 0 0 0 0 0 0 0 0 0 0 0 0 0 0 0 0 0 0 0 0 0 0 0 0 0 0 0
0 0 0 0 0 0 0 0 0 0 0 0 0 0 0 0 0 0 0 0 0 0 0 0 0 0 0 0 0 0 0 0 0 0 0 0 0 0 0 0 0 0 0 0 0 0 0 0 0 1 4 6 6 4 2 3 8 11 12 9 7 13 25 33 31 22 17 30 48 66 80 80 71 57 47 46 48 53 57 62 66 71 79 88 93 91 84 76 68 64 58 49 33 19 14 18 20 19 16 12 6 6 9 7 3 2 2 2 3 3 2 1 2 2 3 3 4 3 2 1 1 2 3 2 1 1 2 3 4 4 3 2 2 3 4 6 9 11 11 8 2 5 13 21 29 34 34 33 31 32 34 36 36 33 29 26 23 20 18 16 14 13 14 16 16 16 15 16 18 21 25 28 29 30 30 31 31 32 32 30 26 22 18 15 11 9 7 7 7 9 12 13 15 14 11 9 9 11 12 12 12 11 11 12 12 11 11 10 10 9 8 8 7 6 6 6 7 8 9 12 14 16 19 21 23 25 26 28 28 29 28 28 27 26 26 26 26 27 27 26 26 26 27 28 30 32 32 32 29 26 23 21 19 19 18 18 19 19 20 20 20 20 20 21 22 23 23 24 24 23 22 21 19 18 17 15 13 10 6 4 5 6 7 7 8 8 9 9 9 9 9 9 9 9 10 10 10 10 10 10 10 9 9 9 8 8 7 6 8 11 14 16 17 18 18 18 19 20 21 22 22 22 22 23 25 25 24 21 18 16 16 17 18 19 20 21 22 22 22 22 24 28 35 40 42 40 35 29 24 21 20 22 25 29 33 36 38 38 38 37 37 36 35 35 35 36 36 35 34 34 34 37 42 47 50 52 53 53 53 53 52 50 47 44 42 40 37 35 33 34 39 44 47 45 36 22 13 11 12 13 15 14 13 13 14 19 29 39 42 41 38 32 26 23 27 41 63 81 93 97 99 103 107 109 104 94 87 85 93 103 114 126 134 134 122 95 58 28 13 10 6 2 1 1 1 1 1 1 1 1 1 2 3 3 3 2 1 1 2 1 1 1 2 4 5 5 0 0 0 0 0 0 0 0 0 0 0 0 0 0 0 0 0 0 0 0 0 0 0 0 0 0 0 0 0 0 0 0 0 0 0 0 0 0 0 0 0 0 0 0 0 0
0 0 0 0 0 0 0 0 0 0 0 0 0 0 0 0 0 0 0 0 0 0 0 0 0 0 0 0 0 0 0 0 0 0 0 0 0 0 0 0 0 0 0 0 0 0 0 0 0 2 3 5 5 4 3 4 7 10 10 7 5 13 25 32 30 21 13 24 42 60 74 76 67 54 45 44 47 52 57 62 66 72 81 91 95 92 84 76 68 63 57 47 32 18 13 17 20 18 16 12 7 7 8 8 5 3 3 2 2 3 2 1 1 2 2 3 4 4 3 1 1 3 3 3 2 1 1 3 6 8 8 6 3 2 3 5 10 13 14 12 8 4 6 14 25 32 34 32 30 30 32 34 34 32 27 25 25 25 25 24 22 21 20 19 19 18 17 18 21 25 29 33 34 34 34 33 31 29 27 25 22 18 14 12 9 7 7 8 8 9 9 10 9 8 8 9 12 13 13 13 11 9 8 8 7 6 5 4 4 5 6 7 7 5 3 2 3 5 7 9 12 14 16 18 20 21 23 24 25 26 26 26 25 24 24 24 24 25 26 26 26 27 27 27 29 30 32 32 31 28 25 22 20 18 18 18 18 19 19 19 19 19 20 22 24 25 26 26 25 24 22 20 18 16 13 11 8 6 4 4 5 6 7 7 7 8 8 9 9 8 8 9 9 10 10 10 10 11 11 11 11 10 9 8 6 5 6 9 12 14 17 18 18 18 19 19 20 22 23 24 23 23 23 24 25 26 25 22 19 17 17 18 20 22 23 23 23 23 23 24 26 30 35 40 41 40 36 31 26 22 21 22 24 28 33 36 37 37 37 38 37 37 36 34 34 35 35 35 34 33 33 36 40 44 49 52 54 55 55 54 52 49 47 44 42 40 38 35 33 32 34 39 44 46 40 27 16 12 12 13 15 15 13 13 13 17 28 39 43 43 41 36 29 25 26 37 57 76 91 100 104 107 110 110 103 92 85 86 96 108 118 126 133 135 129 106 73 41 18 11 8 4 2 1 1 1 0 1 1 1 1 2 2 2 2 1 1 2 2 2 1 1 2 4 5 5 0 0 0 0 0 0 0 0 0 0 0 0 0 0 0 0 0 0 0 0 0 0 0 0 0 0 0 0 0 0 0 0 0 0 0 0 0 0 0 0 0 0 0 0 0 0
0 0 0 0 0 0 0 0 0 0 0 0 0 0 0 0 0 0 0 0 0 0 0 0 0 0 0 0 0 0 0 0 0 0 0 0 0 0 0 0 0 0 0 0 0 0 0 0 0 1 3 3 3 3 4 6 9 10 9 5 2 13 24 32 31 22 10 17 37 56 70 72 63 51 42 41 44 49 54 60 65 72 84 94 97 93 84 76 68 62 56 46 32 18 15 19 20 18 15 11 8 8 9 8 6 5 4 2 1 2 2 1 1 1 1 2 2 3 2 2 1 3 4 4 3 2 2 3 7 10 11 10 8 5 4 1 4 10 14 15 14 9 2 9 21 29 31 29 27 26 28 30 31 28 25 24 25 26 28 28 27 26 23 21 19 18 17 19 22 26 30 33 34 34 33 32 29 26 22 18 15 13 11 9 8 8 9 10 12 11 10 7 6 6 7 10 12 13 13 11 9 7 5 4 3 3 3 4 5 5 5 5 4 3 2 2 2 3 3 5 8 10 12 13 14 15 16 17 18 19 19 20 20 20 20 20 21 22 23 25 26 26 26 26 27 28 30 31 30 28 26 23 20 19 18 18 19 19 18 18 18 18 20 22 24 26 26 25 24 23 22 20 18 15 11 6 4 4 4 5 6 7 7 7 7 7 7 8 8 8 9 9 9 10 10 10 10 11 11 11 10 8 6 5 4 7 11 13 15 17 18 18 18 19 19 21 22 23 24 24 24 24 25 25 26 26 26 24 22 20 19 20 22 24 26 27 28 28 27 27 27 29 33 37 39 39 37 34 29 25 23 23 25 28 33 35 36 37 37 37 38 37 36 34 33 33 33 33 32 32 32 34 38 41 46 51 54 56 56 54 53 50 48 45 43 40 38 35 33 30 30 33 38 42 41 32 20 13 12 13 15 16 14 13 12 15 26 38 43 44 43 39 34 27 26 34 51 72 90 101 106 108 111 111 104 93 84 85 95 106 115 121 126 131 131 116 87 53 23 11 11 7 3 1 1 1 1 1 1 1 1 1 2 2 2 2 2 2 2 2 1 1 2 3 4 3 0 0 0 0 0 0 0 0 0 0 0 0 0 0 0 0 0 0 0 0 0 0 0 0 0 0 0 0 0 0 0 0 0 0 0 0 0 0 0 0 0 0 0 0 0 0
0 0 0 0 0 0 0 0 0 0 0 0 0 0 0 0 0 0 0 0 0 0 0 0 0 0 0 0 0 0 0 0 0 0 0 0 0 0 0 0 0 0 0 0 0 0 0 0 0 0 2 3 3 3 4 7 9 10 9 6 1 13 25 33 33 24 12 13 33 53 66 67 57 46 39 39 42 46 52 58 64 73 87 97 100 94 84 76 68 62 55 45 31 19 17 21 22 19 14 10 9 11 11 9 7 6 5 4 3 3 2 1 1 1 1 1 1 2 3 3 2 2 3 4 4 4 4 4 4 6 8 10 10 10 10 8 4 5 13 17 18 13 4 6 17 25 27 26 24 23 24 27 28 26 24 23 24 25 27 28 28 26 24 21 19 17 17 19 23 26 29 30 30 30 29 28 25 21 16 13 11 10 10 10 9 8 8 9 10 10 10 9 8 8 8 8 8 8 8 7 7 6 4 3 3 5 5 6 5 4 2 1 1 2 2 2 2 2 3 4 6 7 8 8 8 8 9 10 11 12 13 13 13 13 14 14 15 17 18 20 22 23 24 24 25 26 27 28 28 27 24 22 19 18 19 19 19 19 18 17 16 17 19 21 23 24 24 23 22 22 22 21 18 14 8 4 3 5 6 7 8 8 8 8 7 7 7 8 8 9 9 9 9 9 9 9 10 10 10 9 7 5 4 6 10 14 16 17 18 18 18 18 18 19 20 21 23 24 24 24 24 25 26 26 27 27 26 26 25 24 23 21 21 22 25 29 31 32 32 30 28 29 31 34 37 38 38 36 33 28 25 24 25 28 32 34 35 36 36 37 37 37 36 34 32 31 30 29 29 29 29 31 34 38 43 49 54 56 56 55 53 52 49 46 42 39 37 36 34 30 27 28 32 38 40 34 24 14 11 13 15 17 15 13 12 14 24 35 41 44 44 42 38 31 26 30 46 67 88 101 105 107 110 112 107 98 88 85 91 99 107 114 120 128 134 125 101 67 29 11 11 9 4 1 1 1 1 2 2 2 1 1 2 2 2 2 1 1 2 2 1 1 2 2 2 2 0 0 0 0 0 0 0 0 0 0 0 0 0 0 0 0 0 0 0 0 0 0 0 0 0 0 0 0 0 0 0 0 0 0 0 0 0 0 0 0 0 0 0 0 0 0
0 0 0 0 0 0 0 0 0 0 0 0 0 0 0 0 0 0 0 0 0 0 0 0 0 0 0 0 0 0 0 0 0 0 0 0 0 0 0 0 0 0 0 0 0 0 0 0 0 0 1 2 2 2 3 6 9 11 10 7 2 13 26 34 34 26 14 11 30 50 61 61 51 41 37 38 41 45 51 58 64 74 89 99 102 96 85 76 69 62 53 43 30 19 18 22 23 20 14 9 10 13 13 10 7 6 5 4 5 4 2 1 2 3 2 1 1 3 5 6 4 2 1 2 3 4 5 5 4 3 3 6 9 13 15 15 11 5 10 16 18 13 4 5 14 20 23 23 22 21 22 25 26 26 25 23 22 22 22 23 23 22 20 18 17 17 17 20 23 26 26 26 25 25 24 23 21 16 12 11 11 13 13 12 10 8 5 4 5 6 7 8 9 8 7 5 4 4 5 6 6 5 4 3 4 5 5 4 2 2 2 2 2 2 4 4 4 4 5 7 7 7 7 6 4 3 4 5 6 7 8 8 8 8 8 9 11 12 13 14 15 17 18 19 21 23 24 26 26 25 22 19 17 17 18 19 20 19 18 17 17 17 19 20 20 20 20 20 21 21 21 19 16 11 6 3 5 6 7 9 10 10 9 8 7 7 7 8 8 8 9 9 9 9 9 9 9 9 8 6 4 4 7 11 15 19 20 20 19 18 18 18 18 18 19 21 22 22 22 22 23 25 26 28 28 27 26 26 26 26 24 21 19 19 22 27 33 36 36 33 31 30 31 34 36 37 38 38 36 32 28 25 25 26 28 31 32 33 34 35 35 35 34 32 31 30 28 26 25 25 26 27 30 35 40 47 53 55 55 54 53 53 50 46 40 37 35 36 35 31 27 25 27 34 38 36 26 15 10 12 14 17 16 13 12 13 21 31 39 43 45 44 41 34 26 28 40 63 87 102 105 105 107 112 113 106 94 87 88 95 104 112 120 130 139 135 116 82 40 14 10 9 4 1 1 1 2 2 3 3 2 2 2 2 2 1 0 2 2 2 1 2 2 3 2 1 0 0 0 0 0 0 0 0 0 0 0 0 0 0 0 0 0 0 0 0 0 0 0 0 0 0 0 0 0 0 0 0 0 0 0 0 0 0 0 0 0 0 0 0 0 0
0 0 0 0 0 0 0 0 0 0 0 0 0 0 0 0 0 0 0 0 0 0 0 0 0 0 0 0 0 0 0 0 0 0 0 0 0 0 0 0 0 0 0 0 0 0 0 0 0 0 1 2 2 3 3 6 9 12 12 9 2 12 26 34 33 26 14 9 28 47 57 56 46 38 35 37 40 45 51 58 65 75 91 102 103 97 86 76 68 62 51 39 26 17 18 23 23 20 13 9 10 13 13 10 6 4 3 3 4 3 1 1 3 4 4 3 1 2 4 5 4 3 1 1 2 4 5 5 5 4 2 2 5 11 15 17 14 7 7 12 13 9 2 4 10 15 19 21 22 21 21 22 25 26 26 24 21 18 16 15 14 14 13 13 13 14 16 19 22 24 24 24 22 21 20 19 16 13 10 11 13 14 14 13 10 5 2 2 3 3 4 6 6 6 4 3 4 5 6 6 5 5 4 3 3 4 4 4 4 4 3 2 2 3 4 5 5 5 5 6 6 7 7 6 6 6 6 6 6 7 7 7 6 5 6 8 9 9 9 8 8 9 10 12 15 18 21 23 24 23 20 17 15 15 16 18 19 19 18 18 18 18 18 18 18 18 18 19 20 19 18 15 11 7 4 5 7 8 9 10 10 10 9 8 7 7 7 8 8 8 8 9 9 10 9 9 8 7 6 5 7 9 12 15 19 21 22 21 20 19 18 18 19 19 19 20 21 21 20 20 21 23 26 28 28 27 26 26 26 25 24 21 18 17 20 26 32 37 39 37 34 32 32 33 35 37 38 38 38 35 30 26 24 24 25 26 28 29 30 31 31 31 30 30 30 30 27 25 22 22 23 25 27 32 38 45 51 54 54 53 52 51 49 45 39 34 34 35 35 32 27 24 26 32 39 39 31 17 11 12 14 17 17 14 13 13 18 27 36 41 45 46 44 37 28 26 37 59 88 104 108 106 107 112 116 113 102 92 90 95 106 115 123 133 142 144 131 100 57 26 12 9 6 3 2 2 2 3 3 3 2 1 2 1 1 1 1 1 2 2 1 2 3 3 2 1 0 0 0 0 0 0 0 0 0 0 0 0 0 0 0 0 0 0 0 0 0 0 0 0 0 0 0 0 0 0 0 0 0 0 0 0 0 0 0 0 0 0 0 0 0 0
0 0 0 0 0 0 0 0 0 0 0 0 0 0 0 0 0 0 0 0 0 0 0 0 0 0 0 0 0 0 0 0 0 0 0 0 0 0 0 0 0 0 0 0 0 0 0 0 0 0 1 2 3 3 3 6 9 13 13 9 2 11 24 31 31 24 13 8 25 44 53 53 44 37 35 36 40 44 51 59 66 77 92 103 104 97 86 75 67 60 49 35 21 15 19 23 23 19 13 10 10 12 11 8 5 3 2 2 3 2 1 2 3 3 3 2 1 1 2 3 2 2 2 2 3 4 3 4 5 5 3 2 3 7 11 13 12 8 6 7 7 4 3 4 6 9 13 17 20 20 19 19 21 23 24 21 17 13 11 10 9 8 7 6 8 10 13 16 20 22 23 22 22 20 19 16 13 9 8 10 12 12 11 9 5 2 3 5 5 4 4 4 3 3 3 4 5 6 6 6 5 5 4 3 3 3 4 5 5 5 4 3 3 3 3 4 4 5 5 5 5 6 7 7 8 8 8 8 8 8 8 8 7 7 7 7 7 7 6 5 4 4 5 7 11 14 18 22 24 24 21 17 15 13 14 16 18 18 18 18 18 18 17 16 16 16 17 18 17 15 12 8 5 4 6 8 9 9 10 10 10 8 7 7 7 7 8 8 8 8 8 9 10 10 9 8 7 7 8 10 11 13 14 17 20 22 22 21 20 19 19 19 19 19 20 20 20 20 19 19 19 22 25 27 29 28 26 25 24 24 23 21 19 18 20 25 31 37 40 39 36 33 32 32 34 35 37 38 38 36 32 28 25 23 23 23 25 26 27 27 27 26 26 27 29 29 27 24 22 21 22 25 26 29 34 41 48 52 53 51 50 49 48 45 39 35 34 35 36 33 28 25 26 33 40 43 36 22 13 13 15 17 17 15 13 12 15 23 32 40 46 48 47 40 30 26 34 56 87 107 113 110 108 112 117 117 109 98 94 98 108 116 122 130 140 147 142 118 79 43 19 11 9 6 3 2 1 2 2 2 2 2 2 1 1 1 1 1 2 2 2 3 3 3 2 1 0 0 0 0 0 0 0 0 0 0 0 0 0 0 0 0 0 0 0 0 0 0 0 0 0 0 0 0 0 0 0 0 0 0 0 0 0 0 0 0 0 0 0 0 0 0
0 0 0 0 0 0 0 0 0 0 0 0 0 0 0 0 0 0 0 0 0 0 0 0 0 0 0 0 0 0 0 0 0 0 0 0 0 0 0 0 0 0 0 0 0 0 0 0 0 0 1 2 3 4 3 6 10 12 13 9 2 9 22 29 29 22 11 8 24 43 53 52 44 38 35 36 39 44 51 58 67 79 94 105 105 97 85 72 64 57 47 32 19 15 21 24 23 19 14 10 10 12 10 6 3 3 2 2 2 1 1 2 2 1 2 2 1 1 2 2 2 1 1 1 3 3 2 2 3 4 3 3 4 5 7 9 9 8 7 5 2 2 6 7 7 7 8 12 15 16 16 15 16 18 17 15 11 8 6 7 6 5 4 3 3 5 8 13 17 19 21 21 21 20 18 14 10 7 7 7 8 7 5 3 1 2 4 6 7 6 6 5 4 4 5 6 8 8 8 7 7 6 6 5 4 4 4 5 5 5 5 4 4 3 2 3 4 5 6 7 7 7 7 8 8 9 8 8 7 7 7 7 7 7 7 6 5 5 5 6 6 7 7 6 8 12 16 20 23 24 22 19 16 15 15 16 17 17 16 16 17 17 17 16 15 14 14 14 13 9 5 2 4 7 9 9 10 10 10 9 8 7 7 6 7 8 8 8 8 8 9 9 9 8 7 8 10 11 12 13 14 15 16 17 19 21 21 21 21 20 20 20 20 20 20 20 21 21 20 19 19 21 24 27 29 28 26 25 23 23 23 23 22 21 21 24 29 35 39 40 37 34 32 31 32 33 35 37 37 36 33 30 26 24 23 22 23 23 24 25 25 24 25 26 27 27 26 24 23 23 25 26 26 27 30 38 45 51 53 52 50 49 48 46 41 37 35 36 36 34 29 26 26 33 41 45 40 27 16 13 15 16 17 15 13 12 13 19 28 38 45 49 50 44 34 27 31 52 82 106 116 115 111 113 119 121 115 105 97 98 105 112 117 124 134 145 148 132 98 60 26 12 13 9 4 1 1 1 1 1 1 1 1 1 1 1 1 2 2 2 2 3 3 2 2 0 0 0 0 0 0 0 0 0 0 0 0 0 0 0 0 0 0 0 0 0 0 0 0 0 0 0 0 0 0 0 0 0 0 0 0 0 0 0 0 0 0 0 0 0 0 0
0 0 0 0 0 0 0 0 0 0 0 0 0 0 0 0 0 0 0 0 0 0 0 0 0 0 0 0 0 0 0 0 0 0 0 0 0 0 0 0 0 0 0 0 0 0 0 0 0 0 1 2 3 4 3 5 9 11 11 7 2 10 22 27 26 20 10 10 26 45 54 53 45 38 36 36 39 44 51 57 67 80 95 105 104 95 82 69 61 54 44 29 17 15 21 24 22 18 14 10 11 13 11 6 4 4 3 2 3 2 1 2 2 1 3 3 3 2 2 2 2 2 2 1 2 2 1 1 2 2 2 3 5 5 6 7 8 9 10 8 3 2 7 10 11 10 8 8 10 12 12 12 12 12 11 8 4 3 4 6 6 6 5 5 4 4 5 9 13 16 17 18 18 17 15 12 9 6 5 4 3 3 2 2 1 3 5 7 8 8 8 9 9 8 8 9 11 11 10 9 9 9 9 9 8 7 6 6 6 7 6 5 5 4 4 4 5 6 8 9 8 8 8 9 10 10 9 7 6 5 5 5 6 6 6 5 4 4 5 7 9 10 10 8 8 10 13 17 21 22 22 19 17 16 16 17 17 16 15 15 16 17 18 16 14 12 10 8 6 3 1 4 7 9 9 9 9 9 9 8 8 7 7 7 8 8 9 8 8 8 8 7 7 8 10 13 14 14 14 15 15 16 16 17 18 19 20 21 20 20 20 21 20 20 20 20 21 22 21 21 20 21 24 26 28 28 26 25 23 22 23 24 24 23 24 25 28 34 39 40 39 36 33 31 30 31 33 35 36 35 34 32 29 26 24 23 21 21 21 22 22 23 23 24 25 26 25 25 25 26 29 29 28 26 27 33 41 49 53 53 52 50 49 48 44 40 38 37 36 34 30 26 26 32 40 46 43 32 19 13 13 15 16 15 13 12 12 16 24 34 43 49 52 48 38 29 28 46 74 100 115 118 115 115 120 124 120 110 99 96 101 108 114 120 129 141 150 142 115 76 35 12 13 11 5 1 2 1 1 1 1 0 1 2 2 2 2 2 1 1 2 2 2 2 2 0 0 0 0 0 0 0 0 0 0 0 0 0 0 0 0 0 0 0 0 0 0 0 0 0 0 0 0 0 0 0 0 0 0 0 0 0 0 0 0 0 0 0 0 0 0 0
0 0 0 0 0 0 0 0 0 0 0 0 0 0 0 0 0 0 0 0 0 0 0 0 0 0 0 0 0 0 0 0 0 0 0 0 0 0 0 0 0 0 0 0 0 0 0 0 0 0 1 2 3 3 3 5 8 9 8 5 2 11 22 26 24 17 9 14 30 48 56 54 46 38 35 37 40 46 51 56 66 81 96 105 102 92 79 67 58 52 42 27 15 15 21 22 20 17 13 10 12 13 11 6 4 5 3 2 4 4 3 2 2 3 4 4 4 3 3 2 1 2 3 3 3 2 2 3 3 2 1 4 6 6 6 7 9 11 12 10 5 2 6 9 10 10 8 7 7 8 8 8 8 7 5 4 3 4 5 7 7 7 8 7 6 4 4 6 9 11 12 12 12 11 10 8 6 4 3 2 1 1 1 1 1 4 6 8 9 10 11 12 13 13 13 13 13 13 13 13 13 14 15 15 14 12 10 9 8 8 8 7 8 8 7 7 7 8 9 9 9 8 8 9 9 10 9 7 5 4 3 3 4 5 5 5 6 6 5 6 8 9 9 8 8 8 10 13 16 19 20 19 17 16 16 17 16 16 15 16 17 18 18 16 12 8 5 3 2 2 4 6 8 9 10 9 8 8 8 8 9 9 9 9 9 9 8 8 7 6 6 7 9 12 14 16 16 16 16 16 16 16 17 17 18 18 19 19 20 20 20 21 21 20 20 20 21 22 22 22 22 22 24 26 28 27 26 24 23 22 23 24 25 25 26 27 30 35 39 41 41 39 35 32 31 30 31 32 32 33 33 32 30 28 26 24 21 20 19 20 20 21 21 22 24 25 26 26 28 30 32 32 30 27 26 29 36 43 50 53 53 52 52 49 46 42 39 37 36 35 31 27 26 29 38 45 45 37 24 14 12 13 15 15 14 13 13 14 21 31 40 49 53 52 42 31 26 39 65 93 114 121 118 116 120 125 124 115 103 96 100 108 116 121 127 137 149 148 128 91 44 13 12 12 5 1 2 1 1 1 1 1 2 2 2 2 2 2 1 1 2 2 2 1 1 0 0 0 0 0 0 0 0 0 0 0 0 0 0 0 0 0 0 0 0 0 0 0 0 0 0 0 0 0 0 0 0 0 0 0 0 0 0 0 0 0 0 0 0 0 0 0
0 0 0 0 0 0 0 0 0 0 0 0 0 0 0 0 0 0 0 0 0 0 0 0 0 0 0 0 0 0 0 0 0 0 0 0 0 0 0 0 0 0 0 0 0 0 0 0 0 0 1 1 2 2 3 6 8 8 7 3 3 13 22 26 21 13 10 19 36 52 60 56 46 37 35 38 42 47 51 55 65 82 97 105 101 89 76 65 56 50 40 25 14 16 21 21 18 15 12 10 12 13 10 5 5 5 2 2 4 5 4 3 2 2 3 2 2 3 3 3 2 2 3 4 5 4 4 5 5 3 2 4 6 7 8 9 11 12 13 10 6 2 4 6 6 6 6 6 7 7 7 7 6 5 4 4 5 6 7 8 9 9 9 7 6 4 4 4 5 7 8 9 9 8 7 6 5 4 2 1 2 2 2 2 3 5 7 8 10 11 13 15 17 17 17 17 17 17 17 17 18 19 20 20 19 17 14 13 12 11 10 10 10 10 10 9 9 10 10 10 9 8 8 8 8 8 7 6 4 4 3 3 3 3 4 5 6 5 3 3 4 5 6 7 8 8 8 9 11 14 17 17 16 15 16 17 18 18 18 18 18 18 16 13 8 4 3 4 4 5 6 7 8 9 10 9 8 8 8 9 9 10 10 9 9 8 7 6 5 6 9 12 14 16 17 18 17 17 16 16 16 16 17 17 18 18 19 19 19 19 20 21 21 21 20 20 21 22 22 22 23 24 25 26 27 27 26 24 23 22 23 24 25 27 29 31 34 37 40 41 42 41 38 35 33 30 29 28 28 28 29 30 30 29 28 26 23 20 19 18 18 19 21 22 24 26 29 30 31 32 32 32 31 28 26 25 28 34 42 48 52 54 54 53 49 45 40 38 37 36 32 27 25 27 34 43 48 42 29 17 12 13 14 15 15 14 13 14 20 30 40 48 55 54 46 34 26 34 57 87 113 123 120 115 117 124 126 120 107 100 103 111 120 124 127 135 147 150 138 104 55 19 11 12 5 1 2 2 1 1 1 1 1 1 1 2 2 2 2 2 2 2 2 1 1 0 0 0 0 0 0 0 0 0 0 0 0 0 0 0 0 0 0 0 0 0 0 0 0 0 0 0 0 0 0 0 0 0 0 0 0 0 0 0 0 0 0 0 0 0 0 0
0 0 0 0 0 0 0 0 0 0 0 0 0 0 0 0 0 0 0 0 0 0 0 0 0 0 0 0 0 0 0 0 0 0 0 0 0 0 0 0 0 0 0 0 0 0 0 0 0 0 2 2 0 1 4 7 8 7 6 2 6 15 23 24 18 12 12 25 42 58 65 59 47 37 36 40 44 48 51 53 63 83 100 107 101 87 73 63 55 48 38 24 15 18 22 22 18 14 11 10 12 12 8 4 4 4 1 3 4 4 4 3 2 2 2 1 1 1 2 2 2 1 2 4 5 5 5 6 6 4 1 2 5 6 8 10 12 13 12 9 5 2 3 5 5 4 4 5 6 6 7 8 8 6 5 5 5 7 8 9 10 11 9 7 4 2 1 1 3 7 9 10 10 9 7 7 6 4 2 1 3 4 4 5 5 6 8 9 11 13 15 18 21 22 22 22 21 21 21 21 22 22 23 22 21 20 17 15 14 13 12 11 10 9 9 9 10 10 10 9 8 8 8 8 9 8 7 6 6 5 4 4 3 3 3 3 4 3 2 1 1 2 4 6 8 9 8 8 8 12 14 15 15 14 15 17 20 21 21 19 16 13 11 7 4 4 5 6 6 6 7 8 9 10 10 9 8 8 8 9 9 9 9 8 7 6 5 5 8 12 15 17 18 19 19 19 19 18 18 16 16 16 17 18 19 20 20 19 19 20 20 21 21 21 21 21 22 22 22 23 23 24 26 27 27 26 25 24 24 24 24 25 27 29 32 35 37 38 39 40 41 42 41 40 36 32 28 26 24 24 25 27 28 29 29 28 25 22 20 19 19 20 22 24 26 29 32 34 34 33 32 32 32 30 26 23 22 26 33 42 50 55 58 57 53 48 42 39 38 37 34 29 25 25 31 41 48 46 35 21 13 13 14 15 16 14 13 14 19 28 38 48 55 56 49 37 27 31 51 80 109 122 120 114 114 120 125 124 114 106 106 112 120 124 126 133 145 152 145 116 68 29 12 12 7 2 2 2 1 1 1 1 0 0 1 1 1 2 2 2 2 2 2 1 2 0 0 0 0 0 0 0 0 0 0 0 0 0 0 0 0 0 0 0 0 0 0 0 0 0 0 0 0 0 0 0 0 0 0 0 0 0 0 0 0 0 0 0 0 0 0 0
0 0 0 0 0 0 0 0 0 0 0 0 0 0 0 0 0 0 0 0 0 0 0 0 0 0 0 0 0 0 0 0 0 0 0 0 0 0 0 0 0 0 0 0 0 0 0 0 0 0 2 1 1 2 4 6 7 6 4 3 9 17 23 23 17 13 17 33 52 67 72 62 48 39 39 45 49 50 50 53 63 86 104 110 102 85 71 61 54 47 36 23 16 20 24 23 18 14 11 11 12 10 6 4 4 2 1 3 3 2 3 4 3 3 3 3 2 1 1 1 1 1 1 2 3 3 5 6 7 5 3 1 2 5 7 10 12 13 12 10 6 3 3 3 3 2 2 3 5 6 8 10 10 8 5 4 6 7 8 9 12 13 12 8 5 3 2 3 6 9 12 12 10 7 5 4 4 3 1 1 3 5 6 7 7 8 9 12 14 17 19 21 24 25 26 26 26 26 25 25 25 25 24 24 23 21 19 16 14 13 11 10 9 8 7 6 7 7 7 6 6 7 8 10 10 10 10 10 10 11 10 8 7 6 5 4 3 3 2 2 2 4 6 7 8 9 8 8 8 10 13 14 14 14 15 17 20 21 19 15 11 6 3 2 4 6 6 6 6 6 8 9 10 10 9 8 7 7 8 8 9 8 8 6 5 5 6 10 13 17 19 20 20 20 20 20 20 19 18 17 16 17 18 19 21 21 21 21 21 21 21 21 22 22 22 22 22 23 23 23 23 24 26 27 27 27 26 26 26 26 26 27 29 32 35 37 38 38 38 39 40 42 44 43 40 36 31 26 24 23 24 25 26 28 29 29 27 25 22 21 21 23 25 27 28 31 34 36 37 35 32 32 31 30 26 23 20 22 28 38 47 54 60 60 57 51 44 39 38 38 36 31 25 24 28 38 47 47 39 25 14 13 14 15 16 15 14 13 17 26 36 47 55 57 53 41 29 29 44 72 104 120 120 113 110 115 122 125 119 111 107 111 118 123 126 132 144 154 152 126 83 42 16 12 10 4 2 1 1 1 1 0 0 0 1 2 2 1 1 1 2 2 1 2 2 0 0 0 0 0 0 0 0 0 0 0 0 0 0 0 0 0 0 0 0 0 0 0 0 0 0 0 0 0 0 0 0 0 0 0 0 0 0 0 0 0 0 0 0 0 0 0
0 0 0 0 0 0 0 0 0 0 0 0 0 0 0 0 0 0 0 0 0 0 0 0 0 0 0 0 0 0 0 0 0 0 0 0 0 0 0 0 0 0 0 0 0 0 0 0 0 0 2 2 3 4 4 4 4 5 5 6 11 18 23 23 19 18 25 43 64 78 79 64 48 41 44 51 53 52 51 53 65 89 108 112 102 82 67 58 52 44 33 20 16 20 23 22 17 13 10 11 12 9 6 4 3 2 2 3 2 2 4 4 3 3 4 3 2 1 1 1 2 2 2 2 2 2 4 5 6 5 4 2 1 2 6 9 11 12 12 10 7 4 2 2 2 3 4 4 4 5 9 12 12 9 3 3 6 8 8 9 13 15 13 9 6 6 6 7 9 11 13 11 7 4 2 2 3 2 1 1 3 5 7 9 11 12 13 15 18 21 22 24 25 27 28 29 30 29 28 28 27 26 26 26 25 22 19 15 13 11 10 10 9 7 5 4 4 5 6 6 7 8 10 13 14 14 14 14 15 16 16 13 11 9 7 6 5 5 5 5 6 7 8 8 8 7 7 7 8 10 12 13 14 13 14 15 15 15 13 9 4 2 4 6 7 7 7 7 7 7 8 9 10 9 8 7 7 7 8 8 8 7 6 5 6 9 12 15 17 19 20 20 20 21 21 21 20 19 18 18 18 18 20 21 23 23 23 23 22 22 22 22 22 22 22 23 23 23 23 23 23 24 26 27 28 29 28 28 28 28 29 30 32 34 36 37 38 37 37 38 40 43 45 46 44 41 36 31 28 26 25 25 25 26 27 28 28 26 24 22 23 26 28 29 30 32 34 37 38 37 34 32 31 30 27 24 22 23 27 35 44 52 58 60 57 52 43 38 37 37 37 32 26 23 25 33 43 47 42 29 17 13 14 15 16 15 14 14 16 23 34 46 56 59 55 45 32 28 38 64 97 117 120 114 107 110 118 124 122 115 110 111 118 123 127 134 144 155 157 137 100 59 25 12 12 7 2 2 1 1 1 1 1 1 2 2 2 2 1 1 2 1 1 2 2 0 0 0 0 0 0 0 0 0 0 0 0 0 0 0 0 0 0 0 0 0 0 0 0 0 0 0 0 0 0 0 0 0 0 0 0 0 0 0 0 0 0 0 0 0 0 0
0 0 0 0 0 0 0 0 0 0 0 0 0 0 0 0 0 0 0 0 0 0 0 0 0 0 0 0 0 0 0 0 0 0 0 0 0 0 0 0 0 0 0 0 0 0 0 0 0 0 2 4 6 6 4 2 5 8 8 10 13 18 23 25 26 28 37 56 77 89 85 66 49 45 51 57 58 54 51 53 67 92 111 112 99 78 61 53 48 40 28 17 15 18 20 19 15 10 10 12 12 9 5 4 3 2 3 4 3 3 4 4 2 2 2 3 3 2 2 1 1 2 2 2 3 3 4 4 5 5 4 2 1 1 4 7 10 11 12 10 8 4 2 2 4 5 6 5 3 4 9 13 13 8 2 3 7 8 7 9 13 14 11 8 7 8 9 9 10 11 10 8 4 2 2 3 3 3 2 2 2 5 9 13 15 16 17 19 22 24 25 25 26 28 30 32 32 32 31 29 28 28 28 27 26 24 20 15 12 11 10 10 10 9 7 6 7 8 9 9 10 12 15 18 20 21 19 19 19 20 20 18 15 12 10 8 8 8 8 8 8 8 8 7 6 6 6 6 7 9 12 13 13 13 11 10 9 8 6 4 4 6 8 8 9 9 9 8 7 7 7 8 8 8 7 7 7 8 9 9 8 6 6 8 12 15 18 19 19 19 19 20 21 21 21 20 19 18 18 18 20 21 23 24 24 24 24 23 23 23 22 22 22 22 22 22 23 23 23 23 24 24 25 27 29 30 30 30 29 29 29 31 33 36 38 39 38 38 38 39 40 43 46 47 46 44 40 36 32 29 27 26 25 25 26 27 27 26 24 23 24 26 29 31 31 32 34 36 39 39 37 35 32 30 28 26 25 26 29 34 40 48 55 58 56 51 43 37 35 36 36 33 28 24 23 28 38 45 45 35 22 14 14 16 16 16 14 14 14 21 32 46 56 61 59 50 36 28 33 58 91 114 122 117 108 107 114 123 124 119 113 114 120 126 130 134 142 153 160 147 117 77 35 13 13 9 3 1 0 0 2 2 2 2 2 2 2 2 1 1 1 1 1 2 2 0 0 0 0 0 0 0 0 0 0 0 0 0 0 0 0 0 0 0 0 0 0 0 0 0 0 0 0 0 0 0 0 0 0 0 0 0 0 0 0 0 0 0 0 0 0 0
0 0 0 0 0 0 0 0 0 0 0 0 0 0 0 0 0 0 0 0 0 0 0 0 0 0 0 0 0 0 0 0 0 0 0 0 0 0 0 0 0 0 0 0 0 0 0 0 0 0 2 6 8 7 3 4 9 13 14 14 15 19 26 31 36 41 51 70 90 97 88 66 50 50 56 61 59 53 49 53 69 94 112 110 94 73 55 48 43 35 24 15 14 16 17 17 13 9 10 13 12 9 5 4 4 3 3 3 3 3 3 3 1 1 1 2 3 3 2 1 1 1 2 3 4 5 6 5 5 4 3 2 2 2 4 7 9 11 11 10 6 3 2 3 5 6 6 5 3 3 7 10 10 6 2 4 6 6 5 8 10 10 8 7 9 10 10 10 10 9 7 5 2 1 1 2 3 4 4 3 5 8 13 17 20 21 22 24 26 27 27 28 28 30 32 34 34 32 30 29 28 29 29 29 27 25 21 16 13 11 10 10 10 10 10 10 11 12 12 13 13 16 19 23 25 25 24 22 21 21 21 20 18 15 13 11 11 11 10 10 8 8 7 6 6 6 6 6 6 7 11 13 13 12 9 6 4 3 3 4 6 7 8 9 9 9 9 8 7 7 7 7 7 7 6 6 7 9 9 8 6 6 9 13 17 20 22 22 21 20 20 20 20 21 20 19 18 17 18 20 22 24 25 26 25 24 23 23 23 22 22 22 22 22 22 22 22 23 23 24 24 24 25 26 28 29 30 29 28 28 28 30 34 37 39 40 40 40 39 39 40 43 45 46 46 46 43 39 35 31 28 26 25 25 26 26 27 26 24 23 23 25 28 31 33 33 35 37 39 40 39 37 33 30 28 27 28 29 31 34 39 45 52 55 55 51 43 37 35 35 36 34 30 25 22 24 32 41 45 40 27 17 15 16 17 16 14 13 13 18 29 45 57 63 64 54 40 29 30 53 85 111 124 121 112 108 114 122 125 121 116 117 122 129 131 133 138 149 159 155 132 93 45 16 13 12 5 1 1 1 2 3 2 1 1 2 2 2 1 2 1 1 2 1 1 0 0 0 0 0 0 0 0 0 0 0 0 0 0 0 0 0 0 0 0 0 0 0 0 0 0 0 0 0 0 0 0 0 0 0 0 0 0 0 0 0 0 0 0 0 0 0
0 0 0 0 0 0 0 0 0 0 0 0 0 0 0 0 0 0 0 0 0 0 0 0 0 0 0 0 0 0 0 0 0 0 0 0 0 0 0 0 0 0 0 0 0 0 0 0 0 0 4 10 11 8 2 8 14 18 20 18 15 21 31 40 46 54 66 83 100 102 88 66 53 56 62 65 59 51 47 53 73 97 111 106 87 67 50 42 38 30 20 14 14 15 17 17 13 8 9 12 11 8 5 5 4 3 3 3 2 2 2 1 1 2 2 2 2 2 2 2 2 1 1 2 4 6 7 6 5 4 3 2 1 3 6 8 10 11 10 9 5 1 2 4 6 6 6 5 3 2 4 5 5 3 2 4 5 3 5 7 9 9 8 9 10 10 9 9 9 7 6 3 2 1 1 2 3 5 6 8 10 14 18 21 23 24 25 27 29 31 31 30 31 32 34 34 34 31 29 27 27 28 29 29 28 26 22 17 14 12 10 9 9 10 11 12 13 14 14 14 15 18 22 25 26 27 26 24 23 22 22 22 21 19 17 15 13 13 12 11 9 8 7 7 7 7 7 7 7 7 9 12 13 12 9 5 3 3 3 4 5 6 7 7 8 9 9 8 7 7 7 7 8 7 7 7 7 8 7 5 6 10 14 18 21 23 24 24 23 22 21 20 20 20 19 18 18 18 19 22 24 25 26 26 25 24 23 23 23 22 22 22 22 22 22 21 21 22 23 24 24 25 25 25 26 27 27 27 26 26 27 29 33 37 40 42 43 41 40 40 40 42 44 45 45 45 43 40 35 31 28 27 26 27 27 27 26 26 24 22 22 23 26 30 34 35 36 38 39 40 40 38 34 30 28 28 29 31 33 35 38 43 50 54 55 52 45 40 36 35 35 35 32 26 22 22 27 37 44 43 34 22 15 16 17 16 14 13 12 15 26 43 56 65 67 59 44 31 29 48 78 107 125 126 118 113 116 124 127 123 118 117 122 128 130 131 134 145 158 161 143 106 54 19 13 13 7 3 2 2 2 2 1 0 1 2 2 1 1 2 2 1 2 2 1 0 0 0 0 0 0 0 0 0 0 0 0 0 0 0 0 0 0 0 0 0 0 0 0 0 0 0 0 0 0 0 0 0 0 0 0 0 0 0 0 0 0 0 0 0 0 0
0 0 0 0 0 0 0 0 0 0 0 0 0 0 0 0 0 0 0 0 0 0 0 0 0 0 0 0 0 0 0 0 0 0 0 0 0 0 0 0 0 0 0 0 0 0 0 0 0 0 6 13 12 7 3 12 19 24 25 20 14 24 39 48 55 65 79 95 107 103 85 66 59 64 68 67 58 48 45 55 78 101 110 100 80 60 44 38 34 26 18 15 15 16 17 16 12 7 9 11 10 7 5 5 4 3 2 2 1 1 2 1 2 2 2 2 1 1 1 1 2 3 2 2 3 5 6 5 4 4 3 2 1 4 7 9 10 10 9 7 4 1 2 5 6 7 7 5 3 1 2 3 3 2 3 4 3 4 6 9 9 9 9 9 9 8 8 8 8 7 6 4 3 3 3 4 5 7 9 12 16 19 22 24 24 25 26 29 32 33 33 32 32 33 34 33 32 29 27 27 27 28 28 28 27 24 21 17 13 11 9 8 8 9 11 13 14 14 14 14 16 19 23 25 26 27 26 26 26 26 26 26 25 24 22 19 16 14 13 12 10 9 9 9 9 9 9 9 8 8 8 10 12 12 10 7 5 4 3 3 4 4 5 6 7 7 8 7 7 7 8 9 9 9 8 7 6 5 5 6 10 14 18 21 22 23 24 24 23 22 22 21 20 20 19 19 19 21 22 24 25 26 26 26 25 24 24 24 23 23 23 23 23 23 22 22 22 22 23 24 24 24 24 24 24 25 25 25 25 25 26 28 31 36 40 42 43 42 41 40 40 42 43 44 44 43 41 39 35 31 29 28 28 29 29 28 27 26 24 22 21 22 24 28 33 36 38 39 40 40 40 39 35 31 28 28 30 33 35 37 39 43 48 52 54 52 47 41 37 35 35 35 33 29 25 23 26 34 42 44 39 27 17 16 17 16 14 13 13 14 24 40 54 65 69 63 50 36 30 43 70 101 124 131 125 120 120 126 129 126 120 117 120 125 128 129 132 142 158 164 153 118 66 26 13 14 10 4 2 2 2 1 1 1 2 3 2 1 1 2 1 1 1 3 3 0 0 0 0 0 0 0 0 0 0 0 0 0 0 0 0 0 0 0 0 0 0 0 0 0 0 0 0 0 0 0 0 0 0 0 0 0 0 0 0 0 0 0 0 0 0 0
0 0 0 0 0 0 0 0 0 0 0 0 0 0 0 0 0 0 0 0 0 0 0 0 0 0 0 0 0 0 0 0 0 0 0 0 0 0 0 0 0 0 0 0 0 0 0 0 0 0 7 15 13 4 5 15 22 26 26 18 14 28 45 54 62 74 90 106 114 104 83 68 67 72 74 69 56 47 46 60 85 105 108 93 71 53 40 34 30 23 17 16 16 16 17 14 9 7 11 12 9 6 5 5 3 2 2 2 1 1 2 2 2 2 2 2 2 2 2 2 3 4 2 1 3 4 5 4 3 3 3 2 2 5 7 8 9 8 7 5 4 2 3 5 6 7 6 3 1 1 2 3 3 3 3 4 4 6 9 10 10 9 8 7 7 7 7 8 7 7 6 5 5 5 6 7 9 10 13 15 19 22 24 24 24 25 27 30 33 34 33 33 32 32 31 30 28 27 27 28 29 29 29 28 26 22 18 15 12 10 9 7 8 9 11 12 13 14 14 15 17 21 24 26 27 27 28 30 31 32 31 30 29 28 26 23 20 16 13 12 11 10 10 10 10 10 10 10 9 8 8 8 10 12 11 9 7 5 4 4 4 4 5 5 6 7 7 7 7 7 9 9 10 9 7 6 4 4 7 11 15 19 21 22 23 23 24 24 23 22 22 21 21 21 21 22 23 25 26 27 26 26 26 26 25 25 24 24 24 24 24 23 23 23 23 23 22 22 22 23 23 23 23 23 23 24 24 25 25 26 26 26 29 32 37 40 43 43 42 41 42 43 44 44 43 42 40 39 36 33 31 30 31 31 31 29 28 26 25 24 22 22 23 26 31 35 38 40 40 41 40 39 36 33 30 29 30 33 36 38 40 43 47 51 53 52 47 41 36 33 33 34 34 31 27 25 26 32 40 44 41 32 21 17 17 17 16 14 13 15 23 36 50 62 70 67 57 42 32 39 61 92 121 134 132 125 122 127 131 130 123 118 117 122 127 130 133 141 156 166 161 131 83 40 13 14 13 6 3 3 2 2 3 3 3 3 2 1 1 2 2 2 1 5 4 0 0 0 0 0 0 0 0 0 0 0 0 0 0 0 0 0 0 0 0 0 0 0 0 0 0 0 0 0 0 0 0 0 0 0 0 0 0 0 0 0 0 0 0 0 0 0
0 0 0 0 0 0 0 0 0 0 0 0 0 0 0 0 0 0 0 0 0 0 0 0 0 0 0 0 0 0 0 0 0 0 0 0 0 0 0 0 0 0 0 0 0 0 0 0 0 0 7 16 11 3 7 18 25 29 25 14 17 36 53 62 69 83 102 116 119 104 83 73 74 78 78 68 53 45 47 64 91 107 105 85 62 46 36 30 26 20 16 15 14 15 15 11 6 8 12 12 9 6 5 4 3 2 2 2 2 3 3 2 1 2 2 3 3 3 3 3 3 2 1 2 3 4 4 4 3 3 2 2 3 5 7 7 7 6 5 5 4 4 5 5 6 6 3 1 1 2 2 2 3 4 4 5 5 8 10 10 9 8 7 6 7 8 8 9 8 8 7 7 7 9 10 12 13 14 15 18 20 22 22 22 23 25 28 31 32 33 32 32 32 31 29 26 25 25 26 29 30 30 29 27 25 21 17 13 10 8 8 7 8 9 11 12 13 15 16 17 19 23 26 28 29 30 31 33 35 37 36 34 32 30 29 27 23 19 15 12 11 11 11 10 10 9 10 10 10 9 8 7 8 10 11 10 8 6 5 4 4 5 5 6 6 7 6 6 6 7 8 9 9 7 6 4 4 7 11 16 19 21 23 23 24 24 25 24 23 23 22 22 22 22 23 24 26 28 29 29 28 26 26 25 25 25 25 25 25 25 24 23 23 23 23 23 24 23 23 22 22 22 22 23 24 24 24 25 26 26 26 26 27 30 34 39 42 44 44 43 43 44 44 43 42 40 40 39 38 37 35 35 35 34 33 31 29 28 27 26 25 24 24 26 30 35 39 41 42 41 40 40 38 35 32 30 30 33 37 40 42 45 48 50 52 51 47 41 36 33 32 32 33 32 30 27 27 31 38 43 43 37 26 19 18 17 16 15 15 16 22 32 44 57 68 71 64 49 34 34 51 82 117 135 136 128 123 126 133 134 128 120 117 120 126 131 134 140 153 165 166 145 104 60 22 11 13 8 4 3 2 2 4 4 4 4 2 1 2 3 3 3 2 7 5 0 0 0 0 0 0 0 0 0 0 0 0 0 0 0 0 0 0 0 0 0 0 0 0 0 0 0 0 0 0 0 0 0 0 0 0 0 0 0 0 0 0 0 0 0 0 0
0 0 0 0 0 0 0 0 0 0 0 0 0 0 0 0 0 0 0 0 0 0 0 0 0 0 0 0 0 0 0 0 0 0 0 0 0 0 0 0 0 0 0 0 0 0 0 0 0 0 7 17 9 2 12 22 30 32 25 14 26 46 62 70 78 93 113 124 122 103 84 77 80 82 78 66 50 43 48 68 94 106 99 78 55 41 33 26 21 18 16 14 13 15 14 9 5 8 11 10 8 6 4 3 3 3 3 3 4 4 4 2 1 1 3 3 3 3 3 2 1 1 2 2 4 5 4 3 2 2 2 2 4 5 6 6 6 6 5 5 5 5 5 6 6 5 2 2 3 3 2 2 3 4 5 6 7 8 10 10 9 8 6 6 7 9 11 11 11 10 9 10 12 13 15 16 17 17 18 18 19 19 19 19 21 25 28 31 32 32 32 32 33 31 28 25 23 24 26 28 29 29 28 27 25 22 17 12 8 7 6 7 8 9 10 12 14 17 19 21 23 26 29 31 31 32 33 35 38 39 39 36 34 33 32 30 27 23 18 14 12 12 12 11 10 9 10 10 11 11 10 8 7 8 10 11 10 8 6 5 5 5 6 6 6 7 7 6 7 7 8 8 7 5 3 4 7 11 15 19 21 23 23 24 25 26 26 26 24 23 23 22 22 23 24 25 27 29 30 30 28 26 25 25 25 25 26 26 25 25 24 24 23 23 24 25 25 25 24 22 21 20 21 23 24 24 25 25 26 26 27 27 29 31 35 39 43 44 45 45 45 45 45 44 43 42 41 40 40 40 40 40 39 37 35 33 31 30 29 28 27 26 26 28 32 36 40 43 44 43 42 40 39 37 34 31 31 33 38 41 45 47 49 51 52 52 48 43 38 33 32 32 32 32 30 28 28 31 36 41 43 39 30 23 19 18 17 17 16 18 21 28 38 52 67 73 69 54 36 29 41 73 111 134 138 130 122 124 132 137 133 123 117 118 126 133 136 140 149 161 169 156 123 80 35 11 13 11 6 4 2 2 3 3 4 3 2 3 4 3 3 3 5 11 7 0 0 0 0 0 0 0 0 0 0 0 0 0 0 0 0 0 0 0 0 0 0 0 0 0 0 0 0 0 0 0 0 0 0 0 0 0 0 0 0 0 0 0 0 0 0 0
0 0 0 0 0 0 0 0 0 0 0 0 0 0 0 0 0 0 0 0 0 0 0 0 0 0 0 0 0 0 0 0 0 0 0 0 0 0 0 0 0 0 0 0 0 0 0 0 0 0 7 18 7 4 17 27 35 35 25 18 36 54 67 76 84 100 120 128 121 101 82 79 82 82 76 62 46 41 51 72 96 103 92 70 49 37 29 23 18 16 15 13 13 15 13 7 4 7 9 8 7 6 4 2 3 4 4 3 3 3 4 3 2 1 2 3 3 2 2 2 2 2 3 3 4 5 4 3 2 2 2 3 4 5 5 5 5 6 6 6 5 5 4 4 4 3 2 3 4 4 2 1 2 3 4 5 5 7 9 10 9 7 5 5 7 10 13 14 14 13 13 15 18 19 20 20 20 20 19 18 17 16 16 17 21 26 30 32 32 32 32 33 34 32 29 26 24 25 26 26 26 27 27 28 26 23 18 12 8 5 6 7 8 8 8 10 14 19 22 24 26 27 30 32 33 34 35 37 39 40 39 38 36 35 35 34 31 26 22 18 15 13 13 12 10 9 9 10 11 12 11 10 8 7 9 11 12 10 8 6 5 5 5 5 6 7 7 7 8 8 8 7 4 3 6 9 12 15 18 20 22 23 24 25 26 27 27 26 25 24 23 23 22 22 23 25 26 28 29 28 27 26 25 25 25 26 26 26 26 25 25 25 24 25 25 26 27 27 26 24 21 20 21 23 24 24 24 25 25 26 28 30 32 35 38 40 42 44 44 45 46 47 47 47 46 44 42 41 41 42 43 43 42 40 37 34 31 29 27 26 26 27 28 31 35 39 42 46 47 46 45 43 42 41 39 36 34 35 39 42 46 49 50 51 53 53 50 46 40 35 33 32 31 31 30 29 28 30 35 40 42 40 33 26 20 18 18 17 18 19 21 25 33 48 64 74 73 59 39 27 35 66 105 130 137 130 121 122 131 139 137 126 117 118 127 136 140 142 147 158 169 165 139 97 47 15 12 11 6 3 2 2 3 3 3 2 2 5 6 4 3 4 8 14 8 0 0 0 0 0 0 0 0 0 0 0 0 0 0 0 0 0 0 0 0 0 0 0 0 0 0 0 0 0 0 0 0 0 0 0 0 0 0 0 0 0 0 0 0 0 0 0
0 0 0 0 0 0 0 0 0 0 0 0 0 0 0 0 0 0 0 0 0 0 0 0 0 0 0 0 0 0 0 0 0 0 0 0 0 0 0 0 0 0 0 0 0 0 0 0 0 0 6 19 7 6 19 29 37 36 26 21 38 55 66 74 84 102 121 129 120 99 80 77 81 80 72 57 44 42 54 76 95 97 84 63 43 32 25 19 16 17 16 13 14 14 11 4 4 7 7 6 6 5 3 1 3 5 4 3 1 1 3 3 2 1 2 2 1 1 2 2 3 3 3 4 5 5 3 1 2 3 3 3 4 4 4 4 5 6 6 7 6 4 2 2 3 2 1 3 3 3 1 0 2 2 3 2 3 5 7 9 8 7 5 5 8 12 15 17 17 17 18 21 23 24 24 23 22 21 20 17 15 15 15 18 23 29 33 34 33 32 32 34 34 33 30 28 26 26 26 26 25 26 27 29 28 25 19 13 8 7 7 9 10 10 9 10 13 18 22 25 26 28 30 33 35 36 38 39 40 40 39 39 38 38 37 36 34 30 26 22 17 14 13 11 10 9 8 8 9 10 12 12 11 9 8 10 12 12 10 8 6 5 5 5 6 6 7 8 9 9 7 4 3 7 13 15 17 18 19 21 22 23 24 26 26 27 26 26 25 25 24 24 23 22 22 23 24 26 26 26 26 25 24 24 25 26 26 26 26 25 25 25 25 26 26 27 28 28 27 25 23 22 23 24 25 25 25 25 25 26 29 32 35 38 39 40 41 41 43 45 47 49 49 48 46 44 42 42 43 45 46 46 44 42 39 35 31 26 23 21 22 25 29 33 37 40 44 47 50 50 49 49 48 47 45 42 39 38 39 42 45 48 50 51 53 53 52 48 42 37 34 32 31 31 30 30 29 30 33 38 41 40 36 28 22 19 18 18 18 19 20 22 29 43 61 73 76 65 45 30 33 59 96 124 135 130 120 120 129 140 140 131 120 118 128 139 145 145 147 156 169 171 151 111 56 19 11 12 6 2 1 3 3 3 3 2 3 6 6 4 4 5 9 16 8 0 0 0 0 0 0 0 0 0 0 0 0 0 0 0 0 0 0 0 0 0 0 0 0 0 0 0 0 0 0 0 0 0 0 0 0 0 0 0 0 0 0 0 0 0 0 0
0 0 0 0 0 0 0 0 0 0 0 0 0 0 0 0 0 0 0 0 0 0 0 0 0 0 0 0 0 0 0 0 0 0 0 0 0 0 0 0 0 0 0 0 0 0 0 0 0 0 5 19 9 4 18 27 34 35 27 22 35 50 59 68 80 99 121 130 120 99 78 74 77 77 67 54 43 44 59 80 94 92 76 56 38 27 20 16 16 17 15 14 14 13 8 3 5 8 7 5 5 5 2 1 3 4 4 3 2 1 2 3 2 2 2 1 1 1 1 2 2 2 3 4 5 5 2 0 1 2 3 3 3 3 3 4 4 5 6 7 6 4 1 2 2 2 3 3 3 2 1 1 2 3 3 3 3 4 6 7 7 6 5 7 10 14 17 19 20 21 23 25 26 27 26 25 24 22 20 17 16 16 17 21 26 32 35 35 33 32 32 33 34 33 31 29 29 29 28 26 25 26 27 29 28 25 19 13 10 9 9 11 12 12 12 12 13 17 20 23 26 28 31 33 36 38 40 41 41 40 40 39 39 38 38 37 36 33 29 25 20 15 12 11 10 9 8 8 8 9 11 12 13 11 8 8 10 12 11 9 6 5 5 6 6 6 7 8 8 7 3 3 9 14 18 19 19 19 20 21 23 24 25 26 26 26 26 25 24 24 25 24 23 22 21 22 23 24 25 25 25 24 24 25 25 26 26 25 24 24 24 24 25 26 26 26 27 27 26 26 25 25 26 26 26 26 26 26 26 28 30 34 37 39 39 39 38 39 42 46 48 48 45 42 39 37 38 41 44 47 48 48 46 44 42 38 33 26 20 18 20 24 29 34 38 40 44 49 52 54 54 54 53 53 52 49 45 41 40 41 43 45 48 51 53 54 53 51 45 40 36 33 31 30 30 29 29 30 32 36 40 41 38 31 24 19 18 18 18 19 19 20 24 38 55 70 78 70 53 37 33 53 85 114 131 130 121 118 126 139 142 135 123 120 127 139 146 145 144 152 167 174 161 122 66 24 11 12 7 3 0 2 3 2 1 0 3 5 7 6 5 4 9 15 7 0 0 0 0 0 0 0 0 0 0 0 0 0 0 0 0 0 0 0 0 0 0 0 0 0 0 0 0 0 0 0 0 0 0 0 0 0 0 0 0 0 0 0 0 0 0 0
0 0 0 0 0 0 0 0 0 0 0 0 0 0 0 0 0 0 0 0 0 0 0 0 0 0 0 0 0 0 0 0 0 0 0 0 0 0 0 0 0 0 0 0 0 0 0 0 0 0 3 19 12 2 14 23 31 34 30 24 31 43 53 63 77 98 120 132 124 101 77 69 72 72 64 52 43 46 63 83 93 85 68 50 35 23 15 14 17 17 15 15 15 12 6 3 7 8 7 5 5 4 2 1 3 3 3 3 2 1 2 3 2 2 2 1 1 1 2 2 2 2 3 4 4 3 2 1 1 2 2 2 2 2 3 3 3 5 6 6 5 3 2 2 2 3 4 4 4 2 2 2 3 4 5 5 5 4 4 6 7 7 8 10 13 16 18 20 22 25 27 29 30 29 28 27 26 23 20 17 17 18 20 24 28 33 35 35 32 31 31 31 31 30 29 29 29 30 28 26 25 25 26 27 26 23 18 14 12 11 11 12 13 15 14 14 14 16 18 22 25 28 31 33 36 38 40 42 42 41 40 39 38 38 38 37 37 35 32 27 22 17 13 12 11 11 10 9 8 8 10 12 12 12 8 6 8 11 11 10 7 5 5 5 6 6 6 7 6 4 4 11 17 21 22 21 20 20 21 23 25 26 26 27 26 26 25 24 24 24 25 25 24 22 22 22 23 24 24 25 25 25 25 25 25 25 24 23 22 22 22 23 24 25 25 26 26 26 25 25 25 26 27 27 27 27 26 27 28 29 32 36 38 39 39 38 37 39 42 45 46 42 36 29 26 27 32 39 46 51 51 50 48 47 46 43 38 29 22 19 22 26 33 37 39 40 43 49 54 57 57 56 55 55 55 54 51 47 44 42 42 43 46 50 53 55 54 52 48 43 39 35 32 30 28 28 27 28 30 34 39 42 40 35 26 21 19 18 18 18 18 18 20 30 46 64 77 76 63 44 34 44 71 102 125 129 121 116 122 135 142 139 127 120 124 133 139 138 136 144 161 174 168 133 79 35 12 10 8 4 1 1 1 1 1 1 2 5 7 8 6 3 7 12 5 0 0 0 0 0 0 0 0 0 0 0 0 0 0 0 0 0 0 0 0 0 0 0 0 0 0 0 0 0 0 0 0 0 0 0 0 0 0 0 0 0 0 0 0 0 0 0
0 0 0 0 0 0 0 0 0 0 0 0 0 0 0 0 0 0 0 0 0 0 0 0 0 0 0 0 0 0 0 0 0 0 0 0 0 0 0 0 0 0 0 0 0 0 0 0 0 0 2 20 14 3 11 21 29 35 33 26 29 40 51 63 79 100 122 134 125 100 72 62 66 69 63 52 44 47 65 82 89 79 60 45 33 21 12 13 17 17 16 17 16 11 4 3 7 7 5 5 5 4 2 2 3 3 3 3 2 1 2 3 2 2 2 1 1 2 2 3 3 2 3 3 3 2 2 2 2 1 1 2 3 3 2 3 4 5 6 6 4 3 3 3 2 3 4 4 4 3 3 3 4 5 5 5 5 4 4 6 8 8 10 13 16 18 19 21 25 28 32 34 34 33 32 30 28 24 20 18 17 19 22 25 29 33 34 32 30 29 28 28 27 27 26 27 28 28 27 25 23 23 24 25 24 21 18 16 14 13 13 13 14 16 16 15 15 15 17 21 25 28 31 32 34 35 38 40 41 41 41 40 39 37 37 37 37 37 35 31 26 20 16 14 13 13 12 11 10 9 10 11 11 11 8 5 6 10 12 11 9 6 5 4 5 5 5 5 4 6 12 18 23 26 25 23 22 21 23 25 26 27 27 27 26 26 25 25 24 24 24 24 23 22 21 21 22 23 23 23 24 24 25 25 25 24 23 22 21 21 22 22 23 24 25 25 25 25 24 24 25 26 26 27 27 26 26 27 29 31 34 37 39 40 39 38 38 39 41 42 40 32 24 16 14 19 28 39 49 53 53 51 50 50 50 48 43 34 26 24 26 32 38 40 40 40 43 49 54 58 58 56 54 54 55 56 56 54 51 47 44 44 45 48 52 53 54 52 48 45 42 39 35 31 29 27 26 27 29 33 39 42 42 38 29 23 21 20 19 18 17 17 18 24 37 56 74 80 71 52 35 36 56 88 117 128 123 116 118 129 140 141 132 123 121 126 130 128 126 133 152 169 171 144 96 51 19 9 8 4 2 1 1 2 2 2 2 5 8 8 6 3 6 11 4 0 0 0 0 0 0 0 0 0 0 0 0 0 0 0 0 0 0 0 0 0 0 0 0 0 0 0 0 0 0 0 0 0 0 0 0 0 0 0 0 0 0 0 0 0 0 0
0 0 0 0 0 0 0 0 0 0 0 0 0 0 0 0 0 0 0 0 0 0 0 0 0 0 0 0 0 0 0 0 0 0 0 0 0 0 0 0 0 0 0 0 0 0 0 0 0 0 1 21 16 3 11 22 31 37 35 26 27 42 55 67 84 104 125 135 123 95 66 56 63 68 65 54 46 49 64 79 83 71 53 40 30 19 10 12 17 17 17 18 16 10 3 3 6 6 5 6 6 4 2 3 4 4 3 2 2 1 1 2 1 1 1 1 1 2 2 3 3 3 3 2 2 2 2 1 1 2 2 2 3 3 3 3 4 5 4 4 3 3 4 3 2 2 3 4 4 5 4 4 4 4 5 5 5 4 5 7 9 10 12 15 17 19 20 22 26 31 36 38 38 37 35 33 30 25 21 17 17 19 23 26 29 31 31 30 29 27 26 26 26 26 26 27 28 28 27 25 23 22 22 22 22 21 20 19 18 16 14 13 14 16 17 16 15 15 17 20 24 27 30 31 31 32 34 37 39 40 41 40 39 37 37 37 38 38 38 34 29 23 18 15 13 13 13 12 11 10 10 10 10 10 8 6 6 9 12 13 11 8 5 4 3 4 5 6 8 12 18 23 26 27 26 25 24 24 25 26 26 26 26 26 26 26 26 25 25 24 24 23 22 21 21 21 21 22 22 22 22 22 23 24 24 23 23 23 22 22 22 23 24 25 25 26 26 25 25 25 25 25 26 26 26 26 26 28 30 32 35 38 40 40 40 39 39 39 39 37 31 22 14 9 10 17 28 40 50 54 53 52 51 52 53 52 47 39 32 29 31 36 40 40 39 38 40 46 52 56 57 55 53 53 54 57 59 60 58 54 50 47 45 46 49 52 52 50 46 44 43 41 39 35 32 29 28 28 29 32 37 41 42 40 33 27 24 23 22 20 18 16 16 19 30 49 71 82 77 58 36 29 44 75 110 128 127 120 118 126 136 141 135 127 122 124 126 125 122 127 144 163 172 155 115 70 30 9 7 4 1 2 2 3 3 1 2 5 8 8 5 4 8 12 3 0 0 0 0 0 0 0 0 0 0 0 0 0 0 0 0 0 0 0 0 0 0 0 0 0 0 0 0 0 0 0 0 0 0 0 0 0 0 0 0 0 0 0 0 0 0 0
0 0 0 0 0 0 0 0 0 0 0 0 0 0 0 0 0 0 0 0 0 0 0 0 0 0 0 0 0 0 0 0 0 0 0 0 0 0 0 0 0 0 0 0 0 0 0 0 0 0 0 21 15 1 13 25 34 39 35 24 26 45 60 72 90 109 128 135 119 89 62 55 64 69 67 58 50 51 64 75 76 64 45 34 27 17 9 13 17 17 17 18 15 8 2 3 5 5 4 5 5 3 1 2 4 3 2 2 2 2 1 0 1 1 1 1 2 3 3 3 4 4 4 2 1 2 2 1 1 2 2 3 3 2 3 5 5 4 3 4 5 5 4 3 2 2 2 3 5 5 5 4 4 4 5 5 5 5 7 9 11 12 14 16 19 20 21 23 28 34 39 40 40 39 37 35 32 26 21 17 17 19 23 26 28 29 30 29 29 28 28 27 27 28 28 29 30 30 29 27 25 23 22 23 23 24 23 23 21 19 16 15 15 16 17 17 16 16 18 21 24 26 28 29 29 30 31 34 37 40 40 40 39 37 37 36 37 38 37 35 30 24 18 15 13 13 13 12 12 11 10 10 10 9 8 7 6 8 11 13 13 10 7 4 4 5 8 10 13 18 21 24 25 26 25 25 24 24 25 25 25 25 24 24 24 25 26 25 24 23 22 22 22 22 21 21 21 21 21 20 20 20 21 22 23 23 23 23 23 23 23 23 24 24 25 25 26 26 26 26 26 25 25 25 25 26 27 29 31 33 36 37 38 38 39 39 38 38 36 32 24 16 10 7 10 19 30 42 49 52 52 51 52 53 54 53 48 41 35 33 33 35 36 34 31 30 33 40 48 54 57 57 55 54 55 57 59 61 62 61 57 52 48 46 47 49 49 46 42 40 40 41 40 38 35 32 31 30 30 31 35 39 41 40 36 31 27 26 25 23 20 17 16 17 25 42 66 81 80 64 39 27 36 65 104 127 133 127 122 126 134 140 137 131 127 129 133 134 132 133 144 161 173 163 130 85 38 9 7 4 1 3 3 4 3 1 3 6 9 8 4 4 11 14 3 0 0 0 0 0 0 0 0 0 0 0 0 0 0 0 0 0 0 0 0 0 0 0 0 0 0 0 0 0 0 0 0 0 0 0 0 0 0 0 0 0 0 0 0 0 0 0
0 0 0 0 0 0 0 0 0 0 0 0 0 0 0 0 0 0 0 0 0 0 0 0 0 0 0 0 0 0 0 0 0 0 0 0 0 0 0 0 0 0 0 0 0 0 0 0 0 0 0 20 12 3 15 27 36 40 33 20 27 50 65 77 95 115 132 135 115 85 62 59 67 72 69 60 53 53 63 71 69 56 39 29 24 15 10 14 16 16 16 15 13 6 3 4 5 4 3 4 4 3 2 1 2 2 1 1 3 3 3 2 2 2 2 2 2 3 3 2 2 4 4 3 2 3 3 3 2 3 4 4 3 3 4 5 5 3 4 6 7 6 5 4 4 3 2 3 5 5 5 5 5 6 6 6 5 7 10 13 14 16 18 20 21 22 22 25 30 37 40 42 41 40 38 37 34 28 23 19 18 20 23 25 26 27 28 30 31 31 31 31 32 32 32 33 33 33 32 30 27 26 25 25 26 27 26 26 24 21 19 17 17 17 18 17 17 17 18 20 22 25 27 28 29 30 31 34 36 38 39 39 38 37 36 36 35 35 35 33 29 24 18 15 13 13 12 12 11 10 9 9 8 8 8 7 7 7 10 13 14 13 10 8 7 8 11 14 17 20 22 23 23 22 23 23 23 23 24 24 24 23 22 22 23 24 25 25 23 22 21 21 22 22 22 22 23 22 21 20 19 19 20 21 22 23 23 23 22 22 22 22 23 23 24 24 26 27 28 28 27 26 24 24 24 26 27 30 32 34 35 36 36 36 36 36 36 35 33 28 21 13 9 7 10 20 32 41 48 50 50 50 52 54 54 52 47 41 37 35 34 32 29 26 24 24 26 33 43 53 58 60 59 58 57 57 57 59 62 64 63 58 53 48 46 47 46 44 40 38 38 38 38 36 34 33 32 31 30 30 32 36 40 41 39 34 30 28 26 25 22 19 16 16 21 36 60 77 81 69 45 29 32 57 96 125 137 136 130 129 133 138 137 134 131 136 144 148 147 145 149 161 173 167 138 93 40 9 9 6 1 3 4 4 3 2 4 8 9 7 3 5 13 17 3 0 0 0 0 0 0 0 0 0 0 0 0 0 0 0 0 0 0 0 0 0 0 0 0 0 0 0 0 0 0 0 0 0 0 0 0 0 0 0 0 0 0 0 0 0 0 0
0 0 0 0 0 0 0 0 0 0 0 0 0 0 0 0 0 0 0 0 0 0 0 0 0 0 0 0 0 0 0 0 0 0 0 0 0 0 0 0 0 0 0 0 0 0 0 0 0 0 0 17 8 4 17 29 38 40 30 20 32 54 68 81 100 122 137 135 111 82 65 64 70 72 67 58 52 53 61 67 62 50 34 26 20 13 12 15 16 13 13 12 9 4 4 5 5 3 2 2 3 2 2 2 1 1 1 1 1 2 3 3 3 3 2 1 2 3 2 1 1 2 3 3 2 3 4 3 3 3 4 5 4 4 4 5 4 3 5 7 9 8 6 5 5 4 3 3 4 4 5 6 8 8 7 6 8 11 14 17 19 21 22 24 24 24 24 27 32 39 43 44 43 41 40 38 36 31 26 23 21 21 20 21 22 24 27 30 33 34 34 35 35 35 35 34 33 33 33 32 29 27 26 27 28 28 28 27 26 24 22 21 19 18 17 16 15 16 17 19 21 24 26 28 29 30 32 34 35 37 37 37 37 37 36 35 34 33 33 31 29 25 21 17 15 13 12 11 10 9 8 8 7 7 7 7 7 7 8 10 13 13 13 11 10 10 12 15 18 20 21 21 20 20 21 21 21 22 23 24 24 24 23 22 22 23 24 24 23 22 21 21 22 23 23 23 24 23 22 21 19 19 19 21 22 23 23 22 21 21 21 21 22 23 23 24 26 28 30 29 28 25 23 23 23 25 26 29 31 33 34 35 35 35 34 33 33 32 30 26 19 13 8 6 10 20 32 41 47 49 49 50 52 53 52 49 45 41 38 36 34 31 27 23 23 23 25 30 41 52 59 61 61 60 59 56 55 55 58 63 65 64 58 52 48 46 45 43 41 39 38 37 35 32 30 30 31 31 31 30 31 34 38 41 41 38 33 30 27 25 23 20 17 16 19 30 52 71 80 74 54 36 32 51 86 118 137 142 136 132 133 136 137 134 133 139 149 156 156 151 152 161 173 169 144 98 40 10 11 8 1 3 3 4 3 3 6 8 8 6 2 8 16 18 2 0 0 0 0 0 0 0 0 0 0 0 0 0 0 0 0 0 0 0 0 0 0 0 0 0 0 0 0 0 0 0 0 0 0 0 0 0 0 0 0 0 0 0 0 0 0 0
0 0 0 0 0 0 0 0 0 0 0 0 0 0 0 0 0 0 0 0 0 0 0 0 0 0 0 0 0 0 0 0 0 0 0 0 0 0 0 0 0 0 0 0 0 0 0 0 0 0 0 13 4 6 19 31 39 38 27 24 39 58 72 86 107 130 141 133 106 78 64 65 68 67 62 54 50 53 59 61 55 43 31 25 18 11 12 14 13 11 10 9 6 3 3 4 4 2 1 2 2 1 1 2 1 1 1 2 1 1 2 2 3 3 1 0 1 2 2 1 1 1 2 3 2 2 3 3 2 2 4 4 4 4 3 3 3 4 6 8 9 8 6 5 5 4 4 4 3 3 5 8 10 9 8 9 13 16 20 22 24 25 26 26 26 25 26 28 33 40 44 47 47 45 42 39 37 33 30 27 24 20 17 15 17 22 27 32 34 36 36 36 37 36 35 34 33 33 33 31 29 27 26 27 28 28 28 27 26 26 25 24 21 18 15 13 13 14 17 19 22 24 26 28 29 30 31 32 33 35 35 36 37 37 36 35 33 32 32 32 31 28 25 22 19 16 13 11 10 9 8 7 6 5 6 7 7 7 7 8 10 12 13 13 12 12 12 13 15 17 18 19 19 20 21 21 22 22 22 24 25 25 24 23 22 22 23 23 23 23 22 23 23 23 23 23 23 23 22 21 19 18 18 19 21 22 22 22 21 20 21 22 23 24 24 25 26 28 29 29 27 24 22 21 22 23 25 27 29 31 33 34 34 33 32 30 28 27 25 22 16 11 8 6 12 23 34 43 48 50 50 50 51 51 50 48 45 41 39 37 35 33 30 26 25 25 26 31 40 50 57 59 59 59 59 57 54 53 55 60 64 66 63 56 50 47 45 44 43 42 41 38 35 31 29 29 30 32 32 32 32 33 37 40 42 40 37 33 29 26 24 20 18 17 18 27 44 64 79 80 66 46 34 44 73 106 132 143 140 135 134 136 137 134 134 138 147 153 151 145 144 154 170 172 150 103 44 12 13 10 3 2 3 3 2 4 7 8 7 4 3 11 18 19 2 0 0 0 0 0 0 0 0 0 0 0 0 0 0 0 0 0 0 0 0 0 0 0 0 0 0 0 0 0 0 0 0 0 0 0 0 0 0 0 0 0 0 0 0 0 0 0
0 0 0 0 0 0 0 0 0 0 0 0 0 0 0 0 0 0 0 0 0 0 0 0 0 0 0 0 0 0 0 0 0 0 0 0 0 0 0 0 0 0 0 0 0 0 0 0 0 0 0 10 3 9 21 33 39 35 25 30 46 61 75 92 114 136 142 129 97 70 60 61 65 63 57 50 48 52 56 56 49 39 30 23 15 8 11 13 11 9 9 7 5 3 3 3 3 2 2 2 2 1 1 1 1 1 1 2 2 1 1 1 2 2 1 1 2 2 2 1 2 2 2 2 2 2 2 2 1 1 2 3 3 3 3 2 4 6 7 8 7 6 4 4 4 4 4 4 3 3 6 10 11 11 12 13 17 22 25 26 27 28 28 27 26 26 26 28 32 39 44 49 51 49 44 39 35 33 32 30 26 21 14 13 16 21 28 34 36 37 37 37 37 36 36 35 34 34 33 31 28 26 26 27 28 29 28 28 28 27 26 24 20 16 13 12 13 15 19 22 24 25 27 29 30 30 30 30 31 32 34 36 37 37 36 34 33 32 33 33 33 32 29 26 23 19 15 12 10 9 8 7 6 5 5 6 7 8 8 7 8 10 12 13 14 13 12 12 12 13 14 16 17 19 21 22 22 22 22 23 24 25 24 23 22 21 22 23 23 24 24 24 24 24 23 22 22 22 21 21 19 18 17 18 19 20 21 21 21 20 21 22 24 25 25 25 26 27 28 27 25 23 21 21 22 23 24 26 27 29 31 32 31 30 28 26 23 21 18 15 12 10 8 10 18 29 39 46 50 51 51 51 51 50 49 48 46 43 40 38 37 37 36 34 32 30 30 34 40 48 54 56 56 57 58 59 57 55 54 56 60 64 65 61 55 50 46 44 44 45 44 41 38 35 33 32 34 35 35 34 32 32 34 38 42 43 41 38 33 28 25 22 20 20 20 25 38 56 75 84 76 57 40 40 62 94 125 142 142 136 134 137 139 138 136 138 143 144 138 130 131 145 167 175 157 110 50 15 13 12 4 2 2 1 2 5 8 7 4 3 6 13 19 19 1 0 0 0 0 0 0 0 0 0 0 0 0 0 0 0 0 0 0 0 0 0 0 0 0 0 0 0 0 0 0 0 0 0 0 0 0 0 0 0 0 0 0 0 0 0 0 0
0 0 0 0 0 0 0 0 0 0 0 0 0 0 0 0 0 0 0 0 0 0 0 0 0 0 0 0 0 0 0 0 0 0 0 0 0 0 0 0 0 0 0 0 0 0 0 0 0 0 0 6 3 13 24 34 37 30 24 36 51 63 78 96 120 141 141 122 91 64 56 60 63 61 54 48 47 50 53 51 43 35 28 21 11 6 11 11 9 9 9 7 5 4 3 3 3 2 2 2 2 2 2 1 1 2 2 3 2 1 0 1 1 1 1 2 3 2 2 2 3 3 3 3 2 2 2 2 1 1 1 2 2 2 2 3 5 7 8 7 4 3 3 4 5 4 5 5 3 4 8 11 13 14 16 19 22 26 28 31 32 33 32 30 29 28 28 28 29 35 43 51 54 52 45 38 34 33 33 31 27 21 14 13 17 23 29 35 37 38 38 37 37 36 36 37 37 36 35 32 29 27 27 28 29 29 29 29 28 27 26 22 17 13 11 12 15 19 23 26 26 26 28 29 30 31 30 29 29 30 33 35 37 37 35 33 32 32 34 35 36 34 32 29 26 22 17 13 12 11 10 8 6 5 5 6 7 9 9 8 7 8 11 13 14 14 13 12 11 10 11 12 14 17 20 21 21 21 20 21 23 24 24 22 20 20 20 21 22 23 24 24 24 23 22 21 20 20 20 20 19 18 18 18 18 19 20 20 20 20 21 23 25 25 25 25 25 26 26 26 24 22 21 21 22 24 25 26 27 28 29 29 28 27 24 21 17 14 12 10 9 8 11 18 27 36 43 48 50 51 51 52 51 51 50 49 47 44 42 40 40 41 42 41 39 35 34 35 40 46 51 53 54 56 59 61 61 59 55 53 55 60 65 65 61 55 50 46 45 46 45 43 41 38 37 37 38 40 40 37 33 31 31 34 39 43 45 43 38 32 27 24 23 23 22 24 32 48 69 85 83 67 46 39 54 85 120 142 145 140 136 137 141 142 141 140 140 138 130 123 125 142 167 178 163 117 59 20 13 13 5 1 2 1 3 6 8 6 3 4 10 16 19 19 0 0 0 0 0 0 0 0 0 0 0 0 0 0 0 0 0 0 0 0 0 0 0 0 0 0 0 0 0 0 0 0 0 0 0 0 0 0 0 0 0 0 0 0 0 0 0 0
0 0 0 0 0 0 0 0 0 0 0 0 0 0 0 0 0 0 0 0 0 0 0 0 0 0 0 0 0 0 0 0 0 0 0 0 0 0 0 0 0 0 0 0 0 0 0 0 0 0 0 3 7 18 26 35 35 27 26 41 54 64 79 100 125 142 139 117 86 62 58 62 65 61 53 46 45 48 50 46 38 31 26 17 6 6 11 11 10 9 8 5 4 3 3 4 4 3 2 3 2 2 2 1 1 2 2 3 2 1 1 1 1 1 1 1 2 2 2 2 3 4 4 3 2 2 2 2 2 2 2 2 2 2 2 4 7 9 9 6 3 2 4 6 6 6 5 4 2 6 10 13 15 18 21 24 26 29 32 35 38 38 36 35 33 32 30 28 28 33 42 52 56 54 45 37 33 32 33 32 27 22 16 15 18 23 28 33 35 37 37 37 36 36 37 39 40 40 37 33 29 28 28 29 30 30 29 28 28 26 24 20 14 10 9 13 18 23 27 28 28 27 28 29 31 31 31 29 28 29 32 35 37 37 35 32 31 32 35 37 37 35 32 30 26 23 18 15 14 14 12 9 6 4 4 6 8 9 9 9 9 9 10 12 13 13 13 12 11 10 9 9 10 13 16 18 19 18 19 20 21 22 22 21 19 17 17 18 19 20 20 21 21 21 21 20 19 19 19 20 20 20 20 19 19 20 20 20 20 20 21 23 25 25 25 25 25 25 25 25 24 22 22 22 23 25 26 28 28 29 28 27 26 24 21 17 13 11 10 9 8 9 15 25 34 40 45 48 50 51 52 53 53 52 50 49 48 45 43 42 42 43 44 44 41 38 35 36 39 44 50 53 53 55 58 61 63 61 57 53 52 56 63 67 67 63 56 51 49 48 46 44 41 38 36 36 38 40 42 41 38 33 30 30 35 42 47 48 43 36 30 26 25 25 24 24 28 40 62 82 87 75 53 40 49 77 115 142 148 144 137 137 140 143 143 141 139 136 131 128 131 147 168 178 166 123 70 29 14 13 8 2 2 2 4 7 8 6 3 6 13 19 19 18 0 0 0 0 0 0 0 0 0 0 0 0 0 0 0 0 0 0 0 0 0 0 0 0 0 0 0 0 0 0 0 0 0 0 0 0 0 0 0 0 0 0 0 0 0 0 0 0
0 0 0 0 0 0 0 0 0 0 0 0 0 0 0 0 0 0 0 0 0 0 0 0 0 0 0 0 0 0 0 0 0 0 0 0 0 0 0 0 0 0 0 0 0 0 0 0 0 0 0 1 11 22 29 36 33 26 30 46 57 64 80 103 127 143 137 114 85 64 62 66 68 62 53 45 42 45 46 42 34 28 23 13 4 7 13 13 11 10 8 4 3 3 2 4 6 5 2 3 3 2 2 2 1 2 2 2 2 2 3 2 2 1 1 2 2 2 3 3 3 3 3 3 2 2 3 3 3 3 2 2 1 1 2 5 8 10 9 6 2 3 6 8 7 6 4 1 4 10 13 14 18 22 25 27 28 30 34 39 42 43 40 39 37 35 32 29 28 33 43 53 56 53 44 37 33 33 34 33 29 24 19 17 18 21 25 29 32 36 38 38 38 37 37 39 41 41 39 35 30 28 28 29 30 29 27 26 26 25 23 19 13 9 9 13 19 24 28 29 28 28 28 29 31 32 32 30 29 30 32 35 37 37 35 32 31 33 37 39 38 35 31 28 25 22 18 16 16 17 16 11 6 3 4 6 7 8 7 7 8 9 9 10 10 10 10 11 12 11 10 9 10 12 14 15 16 17 17 18 19 20 20 19 17 16 15 15 16 16 17 18 19 19 19 19 18 18 19 19 20 21 22 21 21 21 21 21 20 20 21 23 24 25 26 25 25 25 26 26 25 24 23 22 23 25 27 28 30 29 28 27 26 23 18 13 9 8 9 9 9 13 20 29 36 40 44 46 49 51 52 53 52 51 49 48 46 45 44 44 44 44 44 43 41 38 36 36 38 42 47 50 52 53 54 57 60 61 59 55 53 55 61 67 70 68 64 59 56 53 50 46 42 38 33 31 32 37 42 45 43 37 30 28 31 39 47 50 47 40 32 26 26 26 26 25 26 35 54 77 87 80 59 41 42 65 106 138 151 148 139 134 136 140 141 139 137 136 136 136 140 152 168 177 169 132 84 40 15 14 11 5 2 2 5 8 8 6 5 7 14 20 19 16 0 0 0 0 0 0 0 0 0 0 0 0 0 0 0 0 0 0 0 0 0 0 0 0 0 0 0 0 0 0 0 0 0 0 0 0 0 0 0 0 0 0 0 0 0 0 0 0
0 0 0 0 0 0 0 0 0 0 0 0 0 0 0 0 0 0 0 0 0 0 0 0 0 0 0 0 0 0 0 0 0 0 0 0 0 0 0 0 0 0 0 0 0 0 0 0 0 0 0 1 14 25 32 36 31 25 34 50 58 63 79 105 130 144 136 112 85 67 64 67 68 61 51 43 40 41 42 38 31 26 21 13 3 8 14 14 12 11 8 3 3 4 2 4 7 5 2 2 3 2 2 1 1 2 2 2 3 4 4 4 2 2 2 2 2 3 3 3 3 2 2 2 1 2 3 3 4 3 2 2 1 1 2 5 8 9 8 5 2 4 7 9 8 5 2 4 9 13 16 18 21 25 27 28 29 31 36 41 45 46 44 42 39 36 32 29 30 36 45 52 53 50 41 34 31 32 33 33 30 26 22 19 18 19 22 27 32 37 40 41 40 38 37 38 40 41 40 36 31 28 28 30 30 28 25 23 23 24 23 19 15 11 11 14 19 24 27 29 30 29 29 30 31 33 33 32 31 31 32 35 37 37 36 33 33 36 39 40 40 35 30 26 23 19 16 15 17 20 19 14 9 5 4 6 8 7 6 6 7 8 9 9 8 7 7 9 11 11 11 11 11 12 13 15 16 16 17 17 17 17 17 16 15 14 14 14 15 15 16 17 18 19 19 19 19 18 19 19 20 21 22 22 22 22 22 21 21 20 20 22 23 25 25 25 25 25 26 26 26 25 24 23 23 25 27 29 31 31 29 28 26 22 16 10 7 9 10 9 11 17 24 30 34 38 41 44 48 50 51 51 50 48 46 44 43 43 43 44 45 45 44 43 41 39 38 38 39 41 44 47 49 50 50 51 53 57 60 60 59 58 60 64 68 70 69 67 64 61 57 53 48 41 33 27 27 31 39 45 45 39 31 26 27 34 44 50 49 42 34 29 28 29 29 28 27 31 49 70 85 84 64 41 34 51 92 130 150 151 141 133 131 134 136 135 134 136 139 141 144 153 166 176 172 142 98 52 18 15 14 8 3 3 6 8 7 5 5 9 16 21 17 14 0 0 0 0 0 0 0 0 0 0 0 0 0 0 0 0 0 0 0 0 0 0 0 0 0 0 0 0 0 0 0 0 0 0 0 0 0 0 0 0 0 0 0 0 0 0 0 0
0 0 0 0 0 0 0 0 0 0 0 0 0 0 0 0 0 0 0 0 0 0 0 0 0 0 0 0 0 0 0 0 0 0 0 0 0 0 0 0 0 0 0 0 0 0 0 0 0 0 0 2 17 27 34 36 29 24 36 52 58 63 80 109 135 147 137 113 87 69 65 67 66 58 48 41 39 39 39 36 28 23 20 13 4 7 13 14 13 12 9 3 2 4 3 4 6 6 3 3 3 2 2 2 2 2 2 2 3 4 4 3 2 2 2 2 2 3 4 4 3 2 2 2 1 2 3 4 4 4 3 2 2 3 4 5 6 6 5 3 2 5 8 8 7 4 2 7 13 17 19 21 25 27 29 29 29 32 38 43 47 49 47 44 40 36 32 31 33 39 44 48 48 44 37 31 29 30 31 32 31 28 24 20 18 20 24 31 37 42 45 45 41 38 36 36 38 40 40 36 32 30 30 31 31 28 24 21 21 22 22 21 17 13 12 15 20 25 29 31 32 32 31 31 32 33 34 34 33 33 33 35 37 37 36 35 35 38 41 42 41 36 29 25 21 17 14 13 16 19 20 18 13 10 8 8 9 8 6 6 7 8 9 9 9 7 7 7 8 10 11 11 12 13 14 15 16 17 17 17 17 16 15 14 13 13 13 14 15 16 17 18 18 18 18 19 19 19 18 18 18 19 20 20 21 21 21 21 20 20 20 20 22 23 24 24 24 24 25 25 25 25 24 24 25 26 29 31 32 32 31 29 26 21 13 7 8 11 10 10 16 23 27 29 31 34 39 43 47 48 48 47 45 44 43 41 41 41 42 43 45 46 45 44 43 41 40 39 39 40 42 45 48 48 46 45 47 52 59 63 64 63 61 62 64 67 70 71 70 68 66 62 57 49 39 31 26 28 34 40 41 37 29 24 25 31 41 49 50 45 38 34 32 34 34 31 28 30 43 65 82 86 68 42 27 37 74 115 144 153 144 132 127 129 133 135 136 138 139 141 144 152 164 176 175 151 111 62 20 13 16 10 3 4 7 8 6 5 5 11 18 21 15 12 0 0 0 0 0 0 0 0 0 0 0 0 0 0 0 0 0 0 0 0 0 0 0 0 0 0 0 0 0 0 0 0 0 0 0 0 0 0 0 0 0 0 0 0 0 0 0 0
0 0 0 0 0 0 0 0 0 0 0 0 0 0 0 0 0 0 0 0 0 0 0 0 0 0 0 0 0 0 0 0 0 0 0 0 0 0 0 0 0 0 0 0 0 0 0 0 0 0 0 2 19 30 36 35 27 24 37 52 59 66 85 117 142 152 139 113 88 71 66 66 64 55 45 39 38 38 37 33 26 19 17 13 5 6 12 13 13 13 11 5 1 3 3 4 6 6 4 3 2 2 4 4 3 2 2 1 2 2 2 2 2 2 2 1 1 3 4 4 3 3 3 3 3 2 3 5 5 4 2 2 2 3 4 6 6 4 2 2 4 7 8 7 4 2 5 11 15 18 21 24 28 31 32 31 31 34 39 44 48 50 49 45 40 36 33 33 35 39 41 41 40 39 33 28 26 28 30 31 30 27 24 21 22 26 32 39 44 48 48 46 41 37 34 34 37 39 39 37 34 32 32 33 32 28 23 20 19 20 21 21 18 13 13 17 22 27 31 34 35 35 33 32 31 32 33 34 34 33 34 35 36 36 35 35 36 39 41 43 41 37 30 26 21 17 13 12 13 16 18 19 17 14 13 11 9 8 7 7 8 9 10 9 9 8 8 8 7 7 8 10 12 13 14 16 17 18 18 19 18 18 17 16 14 13 13 13 14 15 15 16 15 15 15 16 16 17 17 17 17 17 17 17 18 18 19 19 20 20 20 21 22 23 23 24 24 24 23 23 24 24 24 25 27 29 31 32 33 33 32 30 26 19 11 8 11 11 9 15 24 29 31 30 30 33 39 44 47 46 45 43 42 42 42 41 41 41 42 43 46 47 47 46 45 43 41 39 38 39 41 46 49 50 48 44 43 46 53 61 65 66 64 62 61 64 67 70 72 72 71 68 65 57 48 39 33 31 32 35 36 32 26 24 25 30 40 48 51 49 44 40 38 38 38 35 30 30 40 59 79 87 73 46 26 27 55 97 133 150 146 134 125 126 133 138 142 142 142 141 143 152 165 178 181 161 123 73 25 12 16 11 4 5 8 8 6 5 7 13 20 21 13 10 0 0 0 0 0 0 0 0 0 0 0 0 0 0 0 0 0 0 0 0 0 0 0 0 0 0 0 0 0 0 0 0 0 0 0 0 0 0 0 0 0 0 0 0 0 0 0 0
0 0 0 0 0 0 0 0 0 0 0 0 0 0 0 0 0 0 0 0 0 0 0 0 0 0 0 0 0 0 0 0 0 0 0 0 0 0 0 0 0 0 0 0 0 0 0 0 0 0 0 3 21 32 37 36 26 26 39 53 62 71 92 125 148 155 138 110 86 71 65 65 62 53 43 38 36 36 35 31 23 16 15 14 7 6 11 13 13 15 13 6 1 3 2 4 6 6 4 3 1 2 4 5 4 3 2 1 1 2 3 4 4 3 2 1 1 2 3 3 2 2 3 4 3 3 4 5 6 4 2 1 2 2 4 6 6 4 2 3 5 7 6 3 1 3 8 13 16 18 21 26 31 35 35 35 35 38 40 44 47 49 48 45 40 36 34 34 35 36 34 32 32 32 28 26 26 28 30 29 28 26 24 24 27 34 40 46 50 51 49 45 40 35 33 34 36 39 39 37 34 33 33 33 31 27 23 20 18 19 20 19 16 12 13 19 25 29 33 36 36 34 32 30 29 30 31 32 33 33 33 34 35 35 34 34 35 38 40 41 40 36 32 27 24 19 14 11 10 12 15 18 19 19 16 13 9 7 6 7 8 9 9 8 8 8 8 8 8 7 7 8 9 11 13 14 15 16 18 19 20 21 21 20 17 15 13 12 12 11 11 11 11 11 11 12 13 14 15 15 15 15 15 15 15 16 17 18 19 21 22 23 23 24 25 25 25 24 23 22 22 22 24 26 27 29 31 31 32 32 32 30 25 17 9 8 10 9 13 24 31 35 34 32 32 36 41 47 48 47 44 42 42 43 44 44 44 43 43 44 46 48 49 49 47 44 41 39 37 38 41 46 51 53 52 47 43 42 46 53 59 64 65 63 62 63 65 67 69 71 71 70 67 61 53 47 41 38 36 36 34 30 26 26 27 33 41 49 53 53 50 45 43 41 40 38 33 31 38 53 74 87 79 54 29 22 40 77 117 144 147 136 126 125 133 141 147 148 146 144 145 153 166 180 186 171 138 88 36 13 14 12 6 6 8 7 5 5 9 15 20 19 10 7 0 0 0 0 0 0 0 0 0 0 0 0 0 0 0 0 0 0 0 0 0 0 0 0 0 0 0 0 0 0 0 0 0 0 0 0 0 0 0 0 0 0 0 0 0 0 0 0
0 0 0 0 0 0 0 0 0 0 0 0 0 0 0 0 0 0 0 0 0 0 0 0 0 0 0 0 0 0 0 0 0 0 0 0 0 0 0 0 0 0 0 0 0 0 0 0 0 0 0 3 22 34 39 36 28 30 44 56 66 76 98 130 152 154 135 104 80 67 62 61 58 50 40 36 34 33 33 29 21 14 15 14 8 7 11 12 13 16 13 7 3 4 2 3 6 6 4 2 1 2 3 3 2 2 2 1 2 2 3 4 4 3 2 3 3 3 3 2 1 1 2 2 2 3 4 4 4 3 2 1 1 2 4 6 6 5 3 4 5 5 2 1 3 7 12 15 16 17 21 26 32 37 39 39 40 41 43 44 46 47 46 42 38 36 35 35 34 32 27 23 23 23 22 22 25 27 29 29 27 26 26 29 34 40 46 50 52 51 48 44 38 34 33 33 36 38 38 37 35 33 32 30 28 25 21 19 18 19 18 17 13 9 13 20 26 29 33 34 34 32 30 28 28 29 30 31 31 32 33 34 35 34 33 33 34 36 38 39 38 36 33 30 26 22 16 12 9 10 13 18 21 22 20 16 12 8 7 7 8 8 7 6 6 6 7 8 9 9 8 7 7 8 10 11 13 13 14 16 18 21 22 22 21 18 16 13 12 11 11 10 10 10 10 10 11 12 13 14 14 14 14 13 13 13 15 17 19 20 22 22 23 24 25 26 26 24 23 21 21 21 23 25 27 28 28 28 28 29 29 27 22 13 8 9 9 11 21 31 37 38 36 35 36 40 45 49 50 48 45 43 44 46 48 49 48 47 46 46 48 50 52 52 51 47 43 40 37 37 39 43 49 54 55 52 47 43 42 45 50 57 62 64 64 64 64 65 67 68 69 69 67 62 55 51 47 44 42 40 37 34 31 29 31 35 43 50 56 58 55 50 46 43 42 40 37 34 37 50 69 85 82 63 37 21 30 60 100 134 144 138 129 126 132 142 150 153 150 146 144 149 161 176 187 181 154 107 53 21 13 12 8 7 8 6 3 5 11 17 21 17 7 5 0 0 0 0 0 0 0 0 0 0 0 0 0 0 0 0 0 0 0 0 0 0 0 0 0 0 0 0 0 0 0 0 0 0 0 0 0 0 0 0 0 0 0 0 0 0 0 0
0 0 0 0 0 0 0 0 0 0 0 0 0 0 0 0 0 0 0 0 0 0 0 0 0 0 0 0 0 0 0 0 0 0 0 0 0 0 0 0 0 0 0 0 0 0 0 0 0 0 0 4 24 35 39 35 28 35 49 59 67 79 102 133 152 150 129 96 73 62 58 57 53 45 37 32 31 30 30 26 19 15 17 16 10 8 11 11 13 16 13 6 4 5 3 2 5 5 3 2 2 2 2 1 1 1 1 2 3 4 4 4 2 1 2 4 4 4 3 2 2 1 1 2 3 3 4 4 4 3 2 2 2 3 6 7 7 6 4 4 5 4 1 1 6 11 14 16 16 17 20 26 32 37 40 42 43 44 45 44 44 44 42 39 37 36 37 36 33 28 22 16 14 15 16 18 22 25 26 28 28 30 32 36 40 44 48 50 50 49 46 42 37 34 33 33 35 37 38 37 36 33 30 28 26 22 19 19 19 19 18 15 11 8 13 20 26 29 31 32 30 29 28 28 30 31 32 32 31 31 32 34 35 34 33 32 34 36 37 37 36 36 35 33 30 25 19 13 10 10 14 20 25 26 25 21 17 14 11 9 8 7 7 6 6 6 7 8 9 9 8 7 6 6 7 8 9 9 10 11 13 15 18 20 21 20 19 18 17 17 17 16 15 15 14 14 13 13 14 14 14 14 14 13 13 13 14 16 18 19 19 20 20 22 24 25 26 25 24 23 22 23 24 25 26 26 26 25 25 26 26 23 17 10 8 9 10 16 27 35 38 38 37 37 39 42 47 50 50 48 45 44 46 48 51 52 52 50 48 48 50 52 54 54 53 49 45 41 38 36 37 40 45 52 56 56 53 49 45 44 45 50 55 59 63 64 64 64 65 67 69 69 67 63 57 52 48 46 44 42 41 39 36 35 34 37 43 50 57 61 59 54 49 45 44 43 40 37 39 48 64 81 85 72 48 26 26 47 84 122 139 141 134 130 133 141 150 154 150 144 138 139 148 166 184 187 168 124 71 32 13 12 9 8 8 5 3 6 12 18 21 15 3 2 0 0 0 0 0 0 0 0 0 0 0 0 0 0 0 0 0 0 0 0 0 0 0 0 0 0 0 0 0 0 0 0 0 0 0 0 0 0 0 0 0 0 0 0 0 0 0 0
0 0 0 0 0 0 0 0 0 0 0 0 0 0 0 0 0 0 0 0 0 0 0 0 0 0 0 0 0 0 0 0 0 0 0 0 0 0 0 0 0 0 0 0 0 0 0 0 0 0 0 4 26 35 38 32 26 37 52 59 67 80 104 133 149 145 122 90 68 59 56 54 50 41 32 28 28 27 27 24 18 16 20 18 11 9 12 11 13 14 12 6 4 5 2 2 4 4 3 3 3 3 3 2 2 1 1 1 3 4 3 2 1 1 3 4 4 5 4 3 3 2 2 3 4 4 4 5 5 3 2 3 4 5 7 8 7 5 4 4 5 4 2 2 6 12 15 17 17 18 22 27 33 38 41 43 45 45 45 44 42 41 39 36 36 37 39 37 32 26 20 15 13 13 14 15 17 19 21 25 30 35 39 42 45 47 48 49 48 46 43 40 36 33 32 34 35 37 39 39 38 35 30 26 24 21 19 20 21 21 18 14 10 9 14 22 27 30 31 30 28 27 28 30 32 33 34 32 31 32 33 34 35 34 33 33 34 37 38 37 37 36 36 35 32 27 20 14 11 13 18 25 29 30 28 26 23 20 16 12 9 8 8 8 8 9 10 9 9 8 8 7 7 6 7 7 7 7 7 7 7 9 11 14 16 18 19 21 23 25 26 26 26 24 23 21 20 19 18 17 17 16 15 14 14 14 15 16 17 17 17 16 17 19 21 23 24 25 25 25 26 26 26 26 26 25 23 22 22 23 23 19 13 7 7 8 12 21 31 36 38 37 37 38 40 43 46 48 49 47 45 44 45 48 50 52 52 51 50 50 52 53 54 53 51 48 45 41 39 37 37 39 43 49 53 57 58 57 53 50 47 47 50 54 59 62 64 64 65 68 71 72 71 67 61 55 50 45 41 40 41 41 41 40 39 38 41 48 56 62 62 57 51 46 45 45 44 41 40 46 60 77 85 79 60 37 29 40 70 107 131 140 139 134 134 139 147 150 147 138 128 126 134 154 177 187 177 138 87 43 14 10 10 8 7 4 4 7 14 20 21 12 0 0 0 0 0 0 0 0 0 0 0 0 0 0 0 0 0 0 0 0 0 0 0 0 0 0 0 0 0 0 0 0 0 0 0 0 0 0 0 0 0 0 0 0 0 0 0 0 0 0
0 0 0 0 0 0 0 0 0 0 0 0 0 0 0 0 0 0 0 0 0 0 0 0 0 0 0 0 0 0 0 0 0 0 0 0 0 0 0 0 0 0 0 0 0 0 0 0 0 0 0 5 29 35 37 29 24 39 54 61 68 84 107 133 147 138 115 85 66 59 56 53 48 39 29 26 26 26 26 21 15 18 24 21 11 10 13 12 12 13 11 5 4 4 1 2 4 3 2 3 4 4 4 3 2 1 1 1 2 3 3 2 1 2 3 4 5 5 4 3 3 2 3 3 4 4 4 5 4 3 3 4 5 7 9 8 7 4 3 3 4 3 2 3 7 11 15 17 19 22 27 33 37 40 43 43 44 44 44 43 41 38 35 34 35 38 39 37 32 26 21 17 16 16 15 14 13 13 16 23 32 40 45 48 50 50 49 48 46 43 40 37 33 31 32 33 35 38 40 41 40 36 30 26 23 21 22 23 24 22 18 13 9 10 16 24 28 31 31 30 28 28 29 30 32 33 32 31 30 32 34 35 35 34 33 32 34 36 38 38 37 37 36 35 33 28 22 15 13 14 21 28 31 31 29 26 24 21 18 14 10 8 9 9 11 12 12 11 9 7 6 6 6 6 7 7 8 8 7 6 6 6 6 8 10 13 15 19 24 27 30 32 31 30 29 28 27 26 25 23 21 19 18 17 17 16 17 17 17 16 15 15 16 18 19 21 23 24 26 27 29 30 30 29 27 24 22 21 22 23 22 17 10 6 6 8 14 25 33 37 38 38 38 39 40 42 45 47 48 47 45 43 43 45 48 51 52 52 52 52 52 53 52 49 46 44 42 40 40 40 40 41 44 47 52 56 61 62 61 57 53 50 50 53 56 60 63 65 67 69 72 74 74 73 69 63 55 46 40 37 38 42 46 46 44 41 41 46 54 62 64 60 53 48 46 47 46 43 42 44 55 71 82 83 71 50 35 36 56 88 116 134 140 137 134 135 140 144 142 134 123 119 124 143 168 184 182 150 104 56 18 8 11 9 7 5 5 8 16 22 20 7 3 2 0 0 0 0 0 0 0 0 0 0 0 0 0 0 0 0 0 0 0 0 0 0 0 0 0 0 0 0 0 0 0 0 0 0 0 0 0 0 0 0 0 0 0 0 0 0 0 0
0 0 0 0 0 0 0 0 0 0 0 0 0 0 0 0 0 0 0 0 0 0 0 0 0 0 0 0 0 0 0 0 0 0 0 0 0 0 0 0 0 0 0 0 0 0 0 0 0 0 0 5 33 38 37 27 24 43 59 66 73 90 113 135 144 132 109 83 66 61 58 53 46 37 27 24 26 27 25 19 14 21 27 23 13 12 14 12 12 14 11 7 5 4 2 3 4 3 3 3 3 4 4 3 2 2 2 2 2 2 2 1 2 2 3 4 5 5 3 2 2 3 4 5 5 5 5 4 4 5 5 5 6 8 9 9 7 4 1 2 5 5 5 5 7 10 14 18 22 27 34 40 43 45 44 43 42 41 42 42 40 37 33 32 34 37 38 35 30 25 21 18 17 17 17 15 13 14 18 26 36 44 49 52 52 52 50 48 44 40 37 34 32 31 32 33 35 39 41 42 40 35 29 25 23 24 26 27 26 23 17 12 9 13 20 27 31 32 32 30 29 29 30 31 30 29 28 27 28 31 34 35 35 33 31 30 31 34 36 37 37 37 36 36 33 29 22 16 13 15 22 29 32 32 29 26 22 20 17 14 11 8 8 10 12 13 13 11 8 6 4 4 4 5 6 7 7 8 8 8 7 7 6 6 7 8 10 12 16 20 24 27 29 29 29 30 30 30 29 27 25 23 22 21 21 20 19 18 16 16 15 16 17 19 20 21 22 24 26 28 31 33 33 32 28 24 22 21 22 23 20 14 8 6 6 10 18 27 35 38 40 40 40 40 41 42 45 47 48 47 45 43 43 44 47 51 53 53 53 53 52 51 49 46 43 41 40 40 41 42 44 45 47 49 52 56 60 63 63 60 57 55 54 55 57 59 62 65 68 71 73 74 76 77 76 73 65 53 43 38 38 42 48 51 50 46 44 46 53 63 66 63 55 49 46 46 47 45 43 43 50 64 77 84 78 61 43 33 42 67 97 123 138 138 133 130 133 136 138 134 127 121 122 136 159 178 184 162 122 73 26 8 12 11 7 4 4 10 19 23 17 3 10 4 0 0 0 0 0 0 0 0 0 0 0 0 0 0 0 0 0 0 0 0 0 0 0 0 0 0 0 0 0 0 0 0 0 0 0 0 0 0 0 0 0 0 0 0 0 0 0 0
0 0 0 0 0 0 0 0 0 0 0 0 0 0 0 0 0 0 0 0 0 0 0 0 0 0 0 0 0 0 0 0 0 0 0 0 0 0 0 0 0 0 0 0 0 0 0 0 0 0 0 5 36 40 38 26 27 48 65 71 78 96 119 139 144 130 107 84 69 63 59 52 44 34 26 23 26 27 24 17 13 22 29 25 15 15 16 11 12 15 13 8 6 4 2 5 6 4 3 4 3 3 4 3 2 2 2 2 2 2 2 1 1 2 2 4 5 4 2 2 4 5 6 6 6 6 5 5 5 5 5 5 7 8 9 9 7 4 1 3 7 8 7 6 7 11 15 21 26 32 40 46 49 48 46 42 40 40 42 43 42 39 34 32 33 34 34 31 27 24 20 16 15 17 19 20 19 20 24 32 42 49 53 53 53 51 50 47 42 38 35 33 32 32 34 35 37 39 41 41 39 34 27 24 24 27 30 30 27 22 16 10 9 16 25 31 34 33 32 31 31 31 31 30 28 26 24 24 26 30 33 34 33 31 29 28 29 31 34 35 36 36 37 36 34 29 22 15 13 16 23 28 31 31 29 26 23 21 18 15 11 9 9 10 12 13 12 10 7 5 4 4 4 4 5 6 6 7 8 8 8 8 7 7 7 6 6 6 8 10 13 17 21 24 26 27 29 31 31 29 27 26 25 24 24 23 21 19 17 16 16 16 18 20 21 22 22 23 25 27 30 32 33 32 29 25 23 22 22 21 16 11 7 6 8 13 22 30 35 38 39 40 40 41 42 43 45 47 47 46 44 43 44 45 48 52 54 55 55 53 51 49 47 44 42 41 42 43 45 46 47 48 49 52 55 59 61 62 60 58 57 57 57 57 57 57 59 64 69 73 74 75 76 78 80 79 74 64 53 45 40 42 47 52 53 51 48 49 55 64 68 66 58 50 46 45 46 46 44 43 47 57 70 81 82 69 50 34 33 51 80 112 134 139 134 129 128 132 137 140 137 131 128 134 151 172 185 174 140 92 39 11 12 12 8 4 6 13 22 24 14 3 16 6 0 0 0 0 0 0 0 0 0 0 0 0 0 0 0 0 0 0 0 0 0 0 0 0 0 0 0 0 0 0 0 0 0 0 0 0 0 0 0 0 0 0 0 0 0 0 0 0
0 0 0 0 0 0 0 0 0 0 0 0 0 0 0 0 0 0 0 0 0 0 0 0 0 0 0 0 0 0 0 0 0 0 0 0 0 0 0 0 0 0 0 0 0 0 0 0 0 0 0 4 39 42 38 26 31 53 69 73 79 99 124 144 147 132 110 90 74 66 59 51 42 33 25 22 23 24 22 15 12 22 29 24 16 17 16 11 13 17 13 8 7 6 2 5 7 4 2 3 3 3 4 4 3 2 1 1 2 2 2 2 2 2 2 2 2 2 2 4 5 6 6 6 6 6 6 5 4 2 3 6 8 8 8 7 6 4 1 4 8 9 8 7 8 13 20 26 31 37 43 49 50 49 45 41 39 40 42 45 44 40 37 33 32 31 30 27 25 22 18 15 15 19 24 26 26 27 31 39 48 53 54 53 50 48 47 45 41 37 34 33 33 35 36 37 38 39 39 39 36 31 26 25 26 29 32 31 26 20 14 8 10 19 29 35 36 34 32 31 31 31 31 29 26 24 23 24 26 30 32 33 31 28 27 26 28 31 33 35 35 37 38 38 35 30 22 16 14 18 22 27 30 30 29 27 26 24 21 16 12 10 11 13 14 14 12 8 5 4 4 5 6 6 6 6 6 7 7 8 8 8 8 7 7 6 6 5 5 5 7 10 13 17 21 24 27 29 30 29 28 26 26 26 26 26 25 24 22 20 18 18 18 19 20 21 21 22 22 24 26 29 30 30 28 26 25 24 22 17 12 7 7 7 11 18 26 31 34 36 37 38 40 41 43 44 45 45 45 44 43 44 45 46 50 53 56 56 54 51 49 47 45 44 43 44 45 48 50 50 49 49 50 53 58 63 64 62 58 54 53 55 57 57 55 53 53 57 66 73 77 78 78 78 80 81 79 73 64 54 46 43 45 50 53 54 53 53 58 66 70 70 62 53 47 45 46 48 48 47 48 55 66 78 83 74 56 38 32 43 69 104 130 139 137 131 128 132 139 147 148 144 136 135 146 165 183 181 155 109 53 18 11 12 8 5 9 18 26 24 12 6 19 7 0 0 0 0 0 0 0 0 0 0 0 0 0 0 0 0 0 0 0 0 0 0 0 0 0 0 0 0 0 0 0 0 0 0 0 0 0 0 0 0 0 0 0 0 0 0 0 0
0 0 0 0 0 0 0 0 0 0 0 0 0 0 0 0 0 0 0 0 0 0 0 0 0 0 0 0 0 0 0 0 0 0 0 0 0 0 0 0 0 0 0 0 0 0 0 0 0 0 0 3 40 43 38 26 34 55 69 71 77 99 127 147 150 135 114 94 77 66 58 49 41 34 26 20 20 20 19 13 9 19 26 22 17 18 16 10 13 18 14 8 8 7 3 6 9 6 3 2 2 2 3 5 4 2 1 2 2 2 3 3 2 2 2 2 2 2 3 4 6 6 6 5 5 5 5 3 1 2 5 8 9 8 8 7 5 2 1 5 7 8 7 6 9 16 25 32 38 42 47 50 49 46 42 39 38 40 43 46 45 42 38 33 30 28 26 24 23 21 19 17 18 23 27 29 30 32 37 44 53 56 54 51 46 43 42 41 40 37 35 34 34 36 37 37 37 36 36 34 32 29 27 27 29 31 32 29 24 18 13 7 10 21 30 35 35 33 31 30 30 30 29 27 25 24 24 26 28 30 32 31 29 27 26 27 29 32 35 35 36 37 39 39 36 30 23 17 17 19 22 25 27 28 28 29 29 27 23 18 14 12 13 17 19 18 14 11 7 5 5 7 8 8 8 8 7 7 8 8 8 8 7 6 6 6 6 6 5 5 5 6 8 12 16 20 23 26 28 28 27 26 26 26 26 27 28 28 28 26 25 22 20 19 19 19 20 20 21 22 23 25 26 26 26 26 26 26 21 13 7 6 7 9 16 24 29 32 33 34 35 37 39 41 43 45 45 44 42 42 42 43 45 47 50 53 54 54 53 49 46 45 44 44 44 45 47 51 53 52 50 48 49 53 59 64 66 63 58 53 53 55 58 58 54 48 46 49 59 70 78 81 82 81 81 81 81 80 74 65 54 46 44 47 52 55 56 57 60 67 72 73 67 57 49 45 45 47 49 50 52 56 65 75 80 76 61 44 36 43 64 96 123 136 138 133 129 131 139 149 155 152 144 139 145 161 180 183 163 120 65 27 13 12 7 6 12 22 28 25 10 9 21 7 0 0 0 0 0 0 0 0 0 0 0 0 0 0 0 0 0 0 0 0 0 0 0 0 0 0 0 0 0 0 0 0 0 0 0 0 0 0 0 0 0 0 0 0 0 0 0 0
0 0 0 0 0 0 0 0 0 0 0 0 0 0 0 0 0 0 0 0 0 0 0 0 0 0 0 0 0 0 0 0 0 0 0 0 0 0 0 0 0 0 0 0 0 0 0 0 0 0 0 1 40 45 40 27 34 55 68 70 75 98 129 148 151 135 114 95 77 64 54 46 40 37 30 22 19 18 18 12 6 15 23 20 17 19 16 11 14 18 14 9 10 9 5 6 9 8 4 2 2 1 3 5 5 3 2 3 2 2 4 4 3 3 3 2 2 3 4 4 5 6 5 4 4 4 3 1 2 5 8 10 9 8 8 6 3 1 2 5 7 7 7 5 10 19 28 37 43 47 50 49 46 42 38 36 38 41 45 47 45 41 37 32 28 25 22 20 21 21 22 21 23 27 31 33 34 36 40 47 53 56 53 48 42 39 38 38 38 38 37 35 35 34 34 34 34 34 33 32 31 30 30 31 32 32 30 26 21 17 12 7 10 20 28 33 34 33 31 30 30 29 27 25 24 25 26 28 30 31 32 31 29 27 27 29 31 34 36 36 36 37 38 37 34 28 22 18 18 20 23 24 26 26 28 30 30 29 26 21 17 16 17 20 22 22 19 15 12 8 7 8 9 10 9 9 8 8 8 9 8 7 5 5 5 6 6 6 6 5 5 5 5 6 9 13 17 22 25 26 26 25 25 25 26 27 29 30 32 33 32 30 27 24 21 20 19 19 20 20 21 22 23 23 24 26 27 25 19 10 4 5 6 11 20 27 31 33 33 33 35 38 40 43 44 45 45 43 42 41 42 43 45 47 49 51 53 52 50 47 45 44 44 44 44 45 46 49 51 51 49 47 47 51 57 64 66 64 60 56 57 61 65 64 58 49 42 42 50 61 73 82 86 86 84 83 83 83 80 75 64 54 49 49 52 56 58 59 61 66 71 74 70 61 51 44 42 44 47 50 53 57 63 70 75 73 64 51 43 45 59 86 112 128 135 133 129 129 136 147 153 152 145 140 144 159 177 182 167 128 76 38 17 12 7 6 13 24 29 25 8 10 21 6 0 0 0 0 0 0 0 0 0 0 0 0 0 0 0 0 0 0 0 0 0 0 0 0 0 0 0 0 0 0 0 0 0 0 0 0 0 0 0 0 0 0 0 0 0 0 0 0
0 0 0 0 0 0 0 0 0 0 0 0 0 0 0 0 0 0 0 0 0 0 0 0 0 0 0 0 0 0 0 0 0 0 0 0 0 0 0 0 0 0 0 0 0 0 0 0 0 0 0 0 40 45 40 27 33 53 67 71 77 99 129 147 149 132 111 93 75 60 49 41 39 37 33 26 21 20 19 13 3 11 20 20 18 20 16 12 14 17 14 11 11 10 6 6 9 9 6 3 2 2 3 5 5 4 3 4 3 2 3 4 4 4 4 3 2 3 3 3 5 6 5 4 4 3 2 3 4 7 8 9 8 8 7 5 2 2 4 6 7 8 6 5 11 20 30 40 47 51 52 49 43 38 35 35 39 44 48 48 45 40 35 31 26 22 19 17 18 21 24 26 29 33 37 38 39 40 43 48 53 54 51 46 41 37 36 37 39 39 38 37 35 32 31 31 32 33 33 33 33 34 35 35 35 33 29 25 20 16 12 8 11 19 26 31 33 32 32 32 32 30 27 26 25 27 29 31 32 32 32 32 31 30 30 31 33 34 35 35 35 36 36 35 31 26 20 17 18 21 23 26 27 28 30 32 32 31 29 26 22 22 23 25 26 25 23 20 16 14 13 13 13 12 11 11 10 9 9 8 8 7 5 3 3 5 6 7 7 6 5 5 5 4 3 5 9 14 19 22 24 24 23 23 24 25 26 28 30 33 36 37 36 32 29 25 23 21 21 21 22 22 21 21 23 25 26 23 15 6 3 4 7 15 24 30 32 33 33 34 36 39 42 44 45 46 45 45 44 43 43 45 46 48 50 51 51 50 49 46 44 44 44 44 44 44 45 46 47 47 46 45 46 51 57 63 65 64 62 61 65 69 74 73 66 55 45 40 43 52 63 75 84 87 86 84 83 83 83 80 73 65 58 54 55 57 59 60 61 65 69 73 71 64 53 44 39 39 41 46 51 56 61 66 68 69 66 58 50 46 52 71 96 118 131 134 130 129 135 144 148 146 138 134 139 154 174 181 169 134 87 48 22 10 7 6 13 24 28 23 7 11 20 5 0 0 0 0 0 0 0 0 0 0 0 0 0 0 0 0 0 0 0 0 0 0 0 0 0 0 0 0 0 0 0 0 0 0 0 0 0 0 0 0 0 0 0 0 0 0 0 0
0 0 0 0 0 0 0 0 0 0 0 0 0 0 0 0 0 0 0 0 0 0 0 0 0 0 0 0 0 0 0 0 0 0 0 0 0 0 0 0 0 0 0 0 0 0 0 0 0 0 0 0 40 45 40 26 32 53 68 74 80 100 128 145 146 130 109 92 76 60 47 38 35 36 34 29 25 24 23 15 4 7 18 21 21 22 18 13 14 17 16 14 13 10 7 7 9 10 9 5 2 3 4 5 6 5 4 5 4 2 2 4 4 4 4 3 2 3 3 3 5 6 5 4 4 3 2 4 5 6 7 7 6 6 6 4 2 3 5 7 8 9 7 6 12 21 32 42 50 53 52 46 40 35 34 37 42 46 49 48 44 39 35 30 26 21 17 14 16 20 25 30 35 40 44 45 44 43 45 48 51 51 49 45 41 39 39 40 40 40 39 37 34 31 29 29 31 34 36 36 37 38 38 38 35 32 28 24 21 16 12 8 11 18 26 30 32 32 33 35 34 32 29 26 26 28 30 32 32 31 32 33 33 34 33 33 33 33 33 34 35 36 36 34 30 24 18 16 17 20 24 27 30 33 35 36 36 34 32 30 28 28 29 29 29 27 25 23 21 21 22 22 21 19 17 15 13 12 10 9 7 6 5 3 2 3 4 6 7 6 5 5 5 5 5 3 2 6 12 16 18 20 20 21 22 23 24 24 26 30 35 39 41 40 38 34 30 27 25 24 24 23 22 22 23 25 25 21 12 5 3 4 12 22 29 33 33 33 32 33 35 38 41 42 44 45 46 46 46 45 45 46 47 50 52 52 51 50 48 46 45 44 45 45 45 45 45 45 45 45 45 45 48 53 58 63 65 65 64 67 72 76 79 78 71 62 52 44 41 44 52 62 73 79 81 82 81 81 81 80 78 73 67 62 60 60 62 62 62 65 69 73 72 67 57 46 38 36 37 43 51 57 61 62 63 66 68 66 57 46 42 54 80 107 129 137 135 134 138 144 145 139 128 125 132 150 171 180 172 140 98 60 28 9 5 6 13 23 27 21 6 13 21 4 0 0 0 0 0 0 0 0 0 0 0 0 0 0 0 0 0 0 0 0 0 0 0 0 0 0 0 0 0 0 0 0 0 0 0 0 0 0 0 0 0 0 0 0 0 0 0 0
0 0 0 0 0 0 0 0 0 0 0 0 0 0 0 0 0 0 0 0 0 0 0 0 0 0 0 0 0 0 0 0 0 0 0 0 0 0 0 0 0 0 0 0 0 0 0 0 0 0 0 0 39 45 39 25 34 55 71 78 85 102 127 143 144 130 110 95 82 67 51 38 33 33 32 30 28 28 26 19 6 6 16 22 24 24 19 14 15 18 18 17 15 11 10 10 10 12 12 8 3 4 5 5 7 7 5 5 5 2 2 3 3 3 3 3 2 3 3 3 5 6 5 4 4 2 2 3 5 6 6 5 5 5 5 3 2 3 6 8 10 10 7 7 15 26 36 46 53 53 50 42 35 33 34 38 43 46 47 45 41 38 34 31 26 21 17 14 15 20 26 32 40 46 49 50 48 46 47 48 49 48 45 43 42 43 44 44 43 40 38 35 33 30 29 31 34 36 38 38 39 40 39 37 33 29 26 25 21 16 11 6 10 17 24 29 31 32 33 35 34 32 28 26 26 27 29 30 30 30 31 33 35 36 36 34 33 32 32 33 34 36 36 34 30 24 18 15 16 19 23 27 32 36 39 40 40 38 36 34 34 34 34 33 31 29 26 25 25 26 29 30 30 28 24 21 18 16 13 9 7 6 6 5 4 4 4 6 7 6 5 5 5 5 5 4 3 1 4 8 11 14 16 18 21 22 23 24 25 27 32 36 40 42 43 42 40 37 33 30 27 26 24 23 24 25 24 19 11 6 6 10 20 29 34 36 35 33 32 32 33 35 37 39 40 43 45 47 47 46 45 45 47 49 52 52 51 49 47 45 45 44 45 45 45 45 45 45 46 46 45 47 51 55 60 64 65 66 67 71 75 77 77 74 70 66 59 51 45 43 45 50 57 64 70 76 79 80 79 79 78 76 72 67 65 65 65 65 65 67 69 73 73 69 60 49 40 37 38 44 53 61 63 61 60 64 71 73 63 45 31 37 63 97 129 142 141 139 143 147 146 136 124 120 129 149 170 179 174 147 110 72 36 10 4 7 15 24 26 17 5 17 23 4 0 0 0 0 0 0 0 0 0 0 0 0 0 0 0 0 0 0 0 0 0 0 0 0 0 0 0 0 0 0 0 0 0 0 0 0 0 0 0 0 0 0 0 0 0 0 0 0
0 0 0 0 0 0 0 0 0 0 0 0 0 0 0 0 0 0 0 0 0 0 0 0 0 0 0 0 0 0 0 0 0 0 0 0 0 0 0 0 0 0 0 0 0 0 0 0 0 0 0 0 39 46 39 26 37 57 73 81 88 103 125 139 141 130 112 99 89 76 59 42 33 32 30 29 30 32 30 22 9 6 16 23 26 26 21 16 15 18 21 21 17 12 11 13 11 12 13 11 5 3 5 4 6 8 5 4 4 3 2 3 3 2 3 3 3 3 3 3 4 5 4 3 3 2 3 4 6 6 5 4 3 3 3 2 3 5 7 10 12 11 8 12 22 32 41 50 55 53 47 38 31 31 34 39 43 44 43 40 37 35 34 31 26 22 19 17 17 20 26 33 41 49 52 53 51 49 48 49 48 45 42 41 43 47 49 48 44 39 35 33 31 31 32 34 36 38 38 38 38 39 38 35 31 27 26 25 22 16 10 5 8 15 22 27 30 31 32 33 32 29 26 24 23 25 27 28 29 30 31 33 35 36 37 36 35 33 32 32 33 35 36 34 31 26 20 16 16 18 21 26 32 38 41 43 42 40 38 38 37 37 35 34 32 29 27 26 26 28 31 33 34 32 28 25 21 18 14 10 8 7 7 7 7 6 6 6 6 5 5 4 4 4 4 3 2 2 2 2 5 7 10 13 17 20 23 24 25 26 28 31 35 39 43 46 47 45 42 38 34 31 28 26 26 26 24 18 12 9 11 17 27 34 38 37 35 33 31 30 30 30 32 34 37 40 44 46 47 45 43 43 44 47 50 51 50 48 47 46 45 45 44 44 44 44 44 45 46 46 47 50 54 58 61 62 63 65 68 71 72 69 67 66 66 67 64 58 52 47 44 44 47 52 60 70 78 81 80 79 78 77 75 71 68 68 69 69 69 69 71 74 74 70 63 52 42 38 38 45 56 64 66 61 57 61 71 77 67 44 24 24 46 86 126 144 145 142 145 149 148 137 125 121 130 150 169 178 175 154 123 87 46 14 5 10 18 25 25 15 4 20 25 4 0 0 0 0 0 0 0 0 0 0 0 0 0 0 0 0 0 0 0 0 0 0 0 0 0 0 0 0 0 0 0 0 0 0 0 0 0 0 0 0 0 0 0 0 0 0 0 0
0 0 0 0 0 0 0 0 0 0 0 0 0 0 0 0 0 0 0 0 0 0 0 0 0 0 0 0 0 0 0 0 0 0 0 0 0 0 0 0 0 0 0 0 0 0 0 0 0 0 0 0 39 48 40 29 39 59 73 82 89 101 120 134 137 128 112 101 94 84 67 48 36 31 28 28 32 36 35 27 12 6 15 24 28 27 23 16 14 15 20 23 20 13 11 13 11 11 14 13 9 4 4 3 4 7 6 4 3 3 2 2 3 3 2 3 3 3 3 2 3 3 3 3 3 3 4 5 6 6 6 4 3 3 4 5 6 7 8 10 12 11 10 17 29 38 46 52 55 52 44 35 29 29 33 40 43 42 40 37 35 34 33 31 26 23 21 19 19 21 26 34 42 50 54 55 53 50 48 48 46 42 40 40 44 50 52 50 44 38 33 31 31 33 34 36 37 37 37 36 36 37 36 33 30 27 26 25 22 17 10 6 8 14 20 26 28 29 30 30 29 27 25 23 23 24 26 27 29 30 31 32 34 36 38 38 37 35 33 33 33 34 35 34 31 27 22 18 17 18 20 25 31 37 41 43 43 42 40 40 39 38 36 35 34 32 29 27 25 25 26 28 29 28 25 22 19 15 12 9 7 7 8 9 9 8 7 5 4 4 4 3 2 3 3 2 1 2 1 1 2 3 4 7 10 14 19 22 24 25 25 26 28 32 39 44 48 48 47 44 40 38 35 32 30 28 26 21 16 15 17 22 29 34 35 33 31 29 28 27 27 27 28 30 33 38 42 44 44 43 41 40 41 44 47 49 49 48 47 46 46 45 44 43 43 43 43 44 44 46 48 52 56 58 59 59 60 64 67 67 62 56 53 56 63 69 69 65 59 54 50 46 45 47 54 67 78 83 84 84 83 82 79 74 71 70 72 73 72 71 71 73 74 71 64 53 42 36 34 40 51 61 65 60 55 57 69 78 70 45 20 16 32 74 121 144 147 143 144 147 147 137 126 122 131 149 166 176 176 162 137 102 58 21 6 12 21 26 26 13 4 22 26 3 0 0 0 0 0 0 0 0 0 0 0 0 0 0 0 0 0 0 0 0 0 0 0 0 0 0 0 0 0 0 0 0 0 0 0 0 0 0 0 0 0 0 0 0 0 0 0 0
0 0 0 0 0 0 0 0 0 0 0 0 0 0 0 0 0 0 0 0 0 0 0 0 0 0 0 0 0 0 0 0 0 0 0 0 0 0 0 0 0 0 0 0 0 0 0 0 0 0 0 0 37 47 40 30 40 59 71 80 87 98 116 129 132 126 113 104 98 89 72 53 36 28 26 27 34 40 40 32 16 5 15 26 31 31 26 17 11 11 16 22 22 16 10 10 9 9 13 15 12 5 3 4 3 6 8 6 4 4 3 2 3 3 3 2 2 2 2 2 2 3 2 2 4 4 3 4 5 6 5 4 4 6 7 8 8 9 9 11 12 11 14 23 35 42 47 52 53 49 42 35 30 30 34 40 44 43 40 37 35 34 33 30 26 23 21 20 20 24 29 36 44 53 58 59 56 52 47 45 42 40 39 40 46 52 53 51 45 37 32 31 32 34 35 35 35 35 34 34 35 35 35 32 29 26 26 25 22 17 12 8 10 15 21 26 28 28 28 28 29 29 28 27 26 26 27 28 29 30 31 32 33 35 37 38 38 36 34 34 34 35 35 33 30 26 22 18 17 18 20 25 31 37 41 44 45 44 43 42 40 39 38 38 37 35 31 27 23 20 19 19 18 17 15 13 12 10 9 8 7 7 9 10 11 10 8 6 4 4 3 2 2 2 2 2 2 2 2 2 2 1 2 3 4 7 11 14 18 20 22 22 24 26 32 38 42 45 46 45 43 42 40 38 36 34 31 28 25 24 25 27 29 30 29 26 24 23 23 23 23 24 24 26 29 33 37 39 40 40 40 40 41 43 46 47 48 48 47 47 46 45 44 43 43 43 42 42 42 44 49 54 57 58 57 56 58 61 61 56 47 40 40 51 64 73 75 70 65 62 58 53 49 48 53 62 71 78 82 86 89 90 86 79 73 71 72 74 74 73 73 73 73 71 65 54 43 34 29 32 41 53 61 59 53 54 65 75 71 49 20 14 22 61 113 142 149 147 144 145 143 134 124 120 127 144 160 172 176 168 147 115 67 29 8 12 22 27 26 13 3 21 25 2 0 0 0 0 0 0 0 0 0 0 0 0 0 0 0 0 0 0 0 0 0 0 0 0 0 0 0 0 0 0 0 0 0 0 0 0 0 0 0 0 0 0 0 0 0 0 0 0
0 0 0 0 0 0 0 0 0 0 0 0 0 0 0 0 0 0 0 0 0 0 0 0 0 0 0 0 0 0 0 0 0 0 0 0 0 0 0 0 0 0 0 0 0 0 0 0 0 0 0 0 33 43 36 28 40 55 67 75 83 96 113 126 129 126 118 109 101 90 74 55 36 24 22 26 34 42 44 38 21 6 13 29 37 37 31 21 12 6 12 20 22 19 12 8 7 8 12 15 14 8 3 5 4 6 9 9 7 6 6 4 2 2 3 1 2 3 3 3 2 3 3 3 4 4 3 3 4 4 3 4 5 7 8 8 8 8 9 11 12 13 18 28 38 44 48 50 50 47 41 37 32 31 35 41 45 44 40 38 36 35 33 30 25 22 20 19 22 26 32 39 47 56 63 64 61 53 45 41 39 38 39 42 48 53 55 52 46 40 35 34 35 36 36 34 32 32 32 33 34 34 33 31 28 26 24 23 22 18 14 12 13 17 22 26 28 29 28 28 30 31 32 31 29 27 27 28 30 32 32 32 33 34 35 36 36 34 33 34 35 35 34 31 27 23 19 17 16 17 20 26 32 37 41 45 47 47 46 45 42 40 40 39 38 35 30 26 21 16 13 11 9 8 6 6 5 6 7 8 8 8 9 10 11 11 10 8 6 4 4 3 2 2 2 3 3 3 3 2 1 1 2 3 4 4 4 7 11 15 18 19 20 22 26 30 34 38 40 41 41 41 41 41 40 38 37 35 34 34 34 34 32 30 27 24 21 20 20 20 20 20 20 21 23 26 29 31 34 36 38 40 41 43 45 46 47 46 45 45 44 44 43 43 43 43 42 40 41 43 49 54 56 56 54 55 57 58 53 42 31 27 33 50 67 76 78 73 69 67 66 61 55 51 50 54 59 64 70 80 89 94 94 87 78 73 72 74 76 76 75 74 73 71 67 58 48 37 26 25 33 47 59 61 55 53 59 71 72 55 26 13 16 49 103 139 153 153 147 144 141 133 123 119 123 137 153 167 175 171 153 120 72 33 10 12 21 26 24 11 3 21 24 1 0 0 0 0 0 0 0 0 0 0 0 0 0 0 0 0 0 0 0 0 0 0 0 0 0 0 0 0 0 0 0 0 0 0 0 0 0 0 0 0 0 0 0 0 0 0 0 0
0 0 0 0 0 0 0 0 0 0 0 0 0 0 0 0 0 0 0 0 0 0 0 0 0 0 0 0 0 0 0 0 0 0 0 0 0 0 0 0 0 0 0 0 0 0 0 0 0 0 0 0 28 40 34 27 37 50 60 70 82 96 113 126 130 129 122 113 102 90 74 58 39 23 20 25 35 46 49 43 27 8 12 30 42 44 39 26 14 6 8 16 21 21 15 9 7 7 9 13 15 11 4 4 5 5 8 10 8 7 7 7 4 2 2 2 4 6 6 5 3 3 3 3 5 4 3 3 3 2 2 4 5 6 6 6 5 5 6 9 12 15 20 29 39 45 49 50 49 46 42 38 34 32 37 42 46 44 40 37 35 34 32 28 24 20 18 19 24 29 35 40 49 59 67 69 64 53 43 37 35 36 40 44 50 54 56 54 49 44 40 40 40 39 37 34 31 30 31 33 34 34 32 29 26 24 23 22 21 19 17 15 17 20 24 27 29 30 30 30 32 33 33 32 29 27 27 29 31 33 33 33 33 33 33 33 32 31 31 32 33 33 32 28 24 20 17 15 15 17 20 26 32 38 42 46 49 49 49 46 43 40 37 35 33 29 26 22 18 15 12 9 7 5 4 4 4 6 8 10 11 10 9 10 10 11 11 9 8 6 5 4 3 3 3 3 3 3 2 2 2 1 1 3 5 6 5 4 6 10 13 14 15 17 19 22 26 29 32 34 36 37 38 40 40 39 39 39 40 41 42 42 40 38 34 31 28 26 25 23 21 19 18 17 18 19 20 22 26 30 34 37 40 42 44 45 45 44 43 42 42 42 42 43 44 43 41 40 40 43 49 53 53 52 52 53 55 53 43 29 20 21 34 55 71 78 78 74 71 70 69 64 58 52 48 47 47 49 53 65 79 92 98 95 87 79 74 74 76 78 77 75 72 69 67 62 53 42 28 24 30 46 62 67 60 53 55 66 72 61 34 15 13 37 87 128 151 157 151 145 140 134 127 122 124 135 149 165 175 173 156 121 72 35 12 12 21 25 22 10 4 20 22 0 0 0 0 0 0 0 0 0 0 0 0 0 0 0 0 0 0 0 0 0 0 0 0 0 0 0 0 0 0 0 0 0 0 0 0 0 0 0 0 0 0 0 0 0 0 0 0 0
0 0 0 0 0 0 0 0 0 0 0 0 0 0 0 0 0 0 0 0 0 0 0 0 0 0 0 0 0 0 0 0 0 0 0 0 0 0 0 0 0 0 0 0 0 0 0 0 0 0 0 0 25 39 34 28 33 44 54 66 81 98 116 130 135 133 124 112 100 87 74 60 44 27 21 26 38 49 53 47 32 13 11 30 46 50 45 32 18 9 6 13 20 22 18 11 8 9 10 11 14 13 7 3 6 6 6 8 8 6 7 8 6 2 2 3 5 7 8 6 4 2 2 4 6 6 4 3 2 2 3 5 6 6 5 4 5 5 5 6 10 13 18 26 37 45 50 52 52 48 43 38 33 33 37 43 46 44 40 35 33 31 30 26 22 18 18 20 26 32 37 42 51 62 70 72 66 53 41 35 34 37 41 46 51 55 57 55 51 47 45 44 44 42 38 35 32 31 32 33 34 34 31 27 25 23 23 23 23 21 19 18 19 21 24 27 30 32 33 34 34 34 32 30 28 27 27 29 32 33 33 33 32 32 33 32 31 29 29 29 30 30 30 27 25 22 18 16 15 16 20 26 33 39 44 47 49 50 48 45 40 35 31 28 25 22 19 17 15 14 13 12 10 9 8 7 7 8 10 11 11 10 9 9 10 11 11 10 9 7 6 5 3 2 3 3 3 2 2 2 2 2 1 3 6 8 8 6 4 6 9 9 10 12 14 17 20 23 26 28 29 31 33 34 35 35 36 38 41 44 47 48 49 47 46 44 42 40 38 34 29 24 20 18 15 13 13 13 17 22 27 31 35 38 40 42 43 44 43 42 41 41 42 43 44 44 41 40 40 43 47 49 48 47 48 51 51 46 33 19 15 22 41 63 76 80 78 74 72 71 69 64 59 54 50 46 42 41 41 48 62 79 94 101 97 88 79 74 75 78 79 76 72 68 65 61 55 44 31 26 31 47 64 70 65 55 54 63 70 65 40 19 13 25 66 108 140 154 151 145 139 134 130 127 127 134 147 164 177 176 158 121 72 36 13 12 20 24 21 9 3 18 20 0 0 0 0 0 0 0 0 0 0 0 0 0 0 0 0 0 0 0 0 0 0 0 0 0 0 0 0 0 0 0 0 0 0 0 0 0 0 0 0 0 0 0 0 0 0 0 0 0
0 0 0 0 0 0 0 0 0 0 0 0 0 0 0 0 0 0 0 0 0 0 0 0 0 0 0 0 0 0 0 0 0 0 0 0 0 0 0 0 0 0 0 0 0 0 0 0 0 0 0 0 23 38 35 28 30 42 52 63 80 99 120 136 140 134 122 107 94 83 73 63 49 32 25 29 40 51 56 52 38 18 11 28 47 53 50 37 21 10 5 9 16 20 19 11 6 9 11 10 12 13 10 4 3 6 5 5 6 5 5 6 5 1 1 3 4 7 7 6 3 2 3 5 7 7 5 3 1 2 4 5 6 6 5 4 6 6 6 5 7 11 15 23 34 44 51 55 55 50 43 37 32 33 37 43 46 45 41 36 32 30 27 24 20 18 19 23 28 34 39 44 53 64 72 72 66 52 41 36 35 39 43 48 52 54 55 53 50 48 48 47 46 43 39 35 33 33 34 35 35 34 32 28 26 25 24 25 24 23 21 19 19 19 22 26 30 34 36 36 35 33 31 28 27 28 29 30 32 32 31 31 32 33 34 34 33 31 29 28 28 28 29 29 28 26 22 17 15 15 20 27 35 41 45 47 48 47 45 41 36 29 25 21 19 16 15 14 14 15 15 16 16 15 14 13 12 11 10 10 10 9 9 9 10 11 10 10 8 7 6 5 4 3 3 3 2 2 2 2 3 3 2 4 8 11 11 9 4 3 4 5 7 11 14 16 18 20 22 23 25 26 27 28 28 29 30 33 37 41 45 49 51 52 53 53 54 53 50 45 38 31 25 20 14 11 11 10 11 16 22 25 28 31 35 38 41 43 44 43 42 41 42 44 45 44 41 40 40 43 46 46 45 44 45 47 45 37 23 13 14 26 48 68 78 80 78 75 74 73 69 65 61 58 55 50 44 39 37 39 45 61 83 99 103 97 86 77 75 76 78 77 74 68 62 56 50 40 30 26 32 46 62 69 65 57 54 60 66 62 41 20 15 16 44 86 123 146 149 145 137 132 127 123 123 129 143 161 178 179 162 124 76 39 15 12 19 23 20 9 3 17 18 0 0 0 0 0 0 0 0 0 0 0 0 0 0 0 0 0 0 0 0 0 0 0 0 0 0 0 0 0 0 0 0 0 0 0 0 0 0 0 0 0 0 0 0 0 0 0 0 0
0 0 0 0 0 0 0 0 0 0 0 0 0 0 0 0 0 0 0 0 0 0 0 0 0 0 0 0 0 0 0 0 0 0 0 0 0 0 0 0 0 0 0 0 0 0 0 0 0 0 0 0 22 38 34 26 30 44 54 63 79 99 121 139 143 134 118 100 89 81 74 65 53 37 28 32 42 54 59 57 45 26 13 26 45 55 53 40 22 10 4 6 12 17 17 12 4 5 10 11 11 13 13 8 3 4 5 4 4 3 2 3 3 2 1 2 3 5 5 4 2 2 3 3 4 5 4 1 2 3 3 2 4 5 5 4 4 5 5 5 7 11 14 21 31 43 52 57 57 51 43 37 33 34 38 42 45 46 43 39 35 30 26 23 19 18 20 25 30 36 41 48 56 65 70 69 62 50 41 37 38 41 46 49 51 52 51 49 48 48 48 48 45 41 38 35 35 35 36 36 36 35 33 30 28 27 26 26 25 24 21 19 17 17 19 23 28 33 35 35 34 32 29 28 28 29 30 31 30 29 28 28 30 33 36 36 35 33 30 29 27 27 29 30 30 28 23 17 13 15 21 29 36 41 43 44 42 41 39 36 30 25 21 18 17 16 16 15 15 15 17 19 20 20 19 17 15 13 12 10 9 9 9 10 10 10 10 9 8 7 6 5 4 3 3 3 2 3 3 4 5 4 3 4 9 12 12 9 4 2 3 5 9 13 17 18 18 18 19 20 21 23 24 24 24 25 26 29 33 37 40 44 48 50 52 54 56 56 54 49 42 34 26 19 18 24 26 22 16 16 21 23 24 25 27 32 37 41 43 43 42 41 42 43 44 43 41 40 41 44 46 45 44 43 44 44 39 28 16 12 15 29 50 67 74 76 76 77 77 75 71 67 64 63 62 57 49 40 36 35 37 45 67 90 102 102 94 83 77 75 76 77 76 71 62 52 43 35 28 27 32 43 56 62 61 57 54 57 60 54 38 21 14 13 32 68 107 138 148 147 138 128 120 114 113 120 134 155 175 180 167 130 83 45 18 14 20 23 20 9 5 18 18 0 0 0 0 0 0 0 0 0 0 0 0 0 0 0 0 0 0 0 0 0 0 0 0 0 0 0 0 0 0 0 0 0 0 0 0 0 0 0 0 0 0 0 0 0 0 0 0 0
0 0 0 0 0 0 0 0 0 0 0 0 0 0 0 0 0 0 0 0 0 0 0 0 0 0 0 0 0 0 0 0 0 0 0 0 0 0 0 0 0 0 0 0 0 0 0 0 0 0 0 0 22 39 33 25 31 48 58 65 80 100 123 141 143 131 113 94 86 81 76 68 57 43 33 34 43 55 63 63 53 34 19 26 44 56 54 42 23 10 2 4 9 14 17 14 7 2 8 11 11 13 14 12 6 3 5 4 3 4 4 2 2 3 4 5 4 4 4 3 2 3 2 2 4 5 3 4 6 7 6 4 4 4 4 3 2 1 2 4 8 12 14 20 30 43 53 58 57 50 43 39 37 38 40 41 43 44 43 41 37 32 27 24 21 20 22 26 31 38 45 51 58 64 67 65 57 48 41 39 40 43 47 49 49 49 47 46 47 47 48 46 43 40 36 35 36 37 38 37 36 35 34 32 31 29 28 26 24 22 20 18 16 16 18 21 26 30 31 31 30 29 28 28 28 29 30 30 29 27 26 27 30 32 34 34 33 31 29 28 27 27 27 28 27 25 20 14 12 15 21 28 34 37 38 36 34 32 31 29 26 22 19 17 18 18 18 17 16 16 18 20 22 23 22 20 18 16 14 12 11 10 10 11 11 10 9 9 8 8 7 6 5 4 3 3 2 3 3 4 6 6 4 4 8 11 11 8 3 2 3 6 9 13 15 17 18 18 18 19 20 21 21 21 22 24 26 28 30 32 36 40 43 47 49 52 53 52 50 46 40 33 24 19 31 47 51 44 29 21 24 26 24 22 22 26 31 37 40 41 40 40 40 41 42 41 40 40 41 44 46 46 45 44 43 40 32 21 12 11 17 30 47 59 65 69 73 77 79 77 73 69 67 67 66 62 54 43 36 35 36 38 53 77 94 102 99 90 80 74 72 74 75 73 65 54 42 33 27 27 32 39 47 52 54 54 54 55 54 49 38 26 17 18 33 61 97 131 148 152 144 130 117 107 105 111 126 149 171 180 170 136 92 52 23 17 23 25 19 7 7 21 20 0 0 0 0 0 0 0 0 0 0 0 0 0 0 0 0 0 0 0 0 0 0 0 0 0 0 0 0 0 0 0 0 0 0 0 0 0 0 0 0 0 0 0 0 0 0 0 0 0
0 0 0 0 0 0 0 0 0 0 0 0 0 0 0 0 0 0 0 0 0 0 0 0 0 0 0 0 0 0 0 0 0 0 0 0 0 0 0 0 0 0 0 0 0 0 0 0 0 0 0 0 22 41 35 26 32 50 60 67 81 103 125 141 140 126 106 88 82 81 79 72 63 50 39 37 44 56 66 68 61 43 27 27 44 57 57 45 26 11 4 4 7 12 16 17 12 4 5 10 11 12 14 13 9 3 4 5 4 4 5 3 1 5 8 8 7 5 3 2 4 4 4 5 6 6 6 9 12 12 11 10 10 10 8 7 6 4 2 4 8 12 13 18 29 44 54 59 56 48 42 40 40 41 41 41 41 42 42 40 37 32 28 25 23 22 23 26 32 41 49 55 60 63 63 60 54 48 44 41 42 44 46 47 47 46 46 46 47 48 48 45 42 39 36 37 39 40 40 38 35 34 33 33 32 30 28 25 23 21 20 18 16 17 19 22 26 28 28 27 27 28 28 28 28 28 29 29 29 28 27 28 30 32 32 30 28 26 26 27 27 27 26 25 23 20 16 11 10 15 21 26 30 30 29 27 26 25 25 25 23 20 17 17 18 20 21 20 18 18 19 21 23 24 24 22 20 18 16 14 13 12 12 12 11 10 10 9 9 9 8 6 5 4 3 3 3 3 2 3 5 5 4 3 5 8 8 6 3 2 4 6 8 10 13 14 16 17 18 18 19 19 19 20 21 24 26 28 29 30 32 36 41 45 49 51 51 49 45 42 38 32 23 23 43 64 69 60 41 27 28 30 28 24 22 22 26 30 34 37 38 38 39 40 40 40 40 40 43 45 46 45 44 42 40 33 25 15 10 12 20 31 44 53 59 65 71 76 78 77 74 72 71 70 69 66 60 51 40 36 36 36 44 65 84 96 99 93 83 75 69 69 72 73 69 60 47 36 28 28 31 35 39 42 46 52 56 57 54 49 43 38 35 36 44 61 89 122 145 156 152 138 121 108 104 110 125 147 170 179 173 141 100 59 26 19 26 26 19 6 9 24 21 0 0 0 0 0 0 0 0 0 0 0 0 0 0 0 0 0 0 0 0 0 0 0 0 0 0 0 0 0 0 0 0 0 0 0 0 0 0 0 0 0 0 0 0 0 0 0 0 0
0 0 0 0 0 0 0 0 0 0 0 0 0 0 0 0 0 0 0 0 0 0 0 0 0 0 0 0 0 0 0 0 0 0 0 0 0 0 0 0 0 0 0 0 0 0 0 0 0 0 0 0 21 43 39 29 32 48 59 67 83 105 126 140 136 120 99 82 78 80 80 74 66 55 45 40 44 55 67 71 66 50 34 30 43 57 58 48 30 15 8 6 6 10 15 18 16 9 2 6 10 12 13 14 11 5 2 4 3 3 4 2 2 6 10 9 7 4 2 3 5 6 8 8 8 7 9 13 16 16 14 15 16 16 13 11 8 6 3 3 6 10 12 16 27 43 54 58 53 45 39 38 40 42 42 41 40 40 40 39 36 31 27 25 23 23 24 28 35 45 54 59 62 62 60 57 54 51 48 45 43 44 45 46 46 46 46 47 48 48 46 43 40 38 37 38 40 42 41 39 36 34 33 33 32 30 27 25 23 21 19 17 16 17 20 25 28 29 28 27 27 28 29 29 28 27 28 29 29 29 29 30 32 33 32 29 26 24 25 26 28 29 27 25 22 17 13 8 9 14 20 24 26 24 22 20 19 20 21 21 20 18 16 17 19 21 22 22 21 20 21 23 24 24 24 23 22 20 18 16 15 14 13 13 12 11 10 10 9 9 8 6 4 3 2 2 2 2 2 2 3 3 2 2 2 5 6 6 5 5 5 7 8 9 10 13 14 16 18 18 17 16 16 17 19 23 26 27 28 28 29 32 37 42 47 51 51 48 45 42 40 36 29 28 44 63 67 58 41 29 30 33 33 30 26 24 22 24 26 30 33 36 38 38 38 39 40 42 45 47 46 44 42 39 34 27 18 12 12 16 26 38 48 54 59 66 72 76 76 76 75 75 75 74 73 72 69 60 46 37 36 35 40 55 74 87 93 91 84 76 68 66 68 72 72 67 56 42 32 29 29 31 32 35 40 50 58 61 59 55 52 52 54 55 57 63 81 108 135 154 158 146 128 112 107 112 126 148 168 178 173 144 104 63 28 19 26 27 20 6 9 25 20 0 0 0 0 0 0 0 0 0 0 0 0 0 0 0 0 0 0 0 0 0 0 0 0 0 0 0 0 0 0 0 0 0 0 0 0 0 0 0 0 0 0 0 0 0 0 0 0 0
0 0 0 0 0 0 0 0 0 0 0 0 0 0 0 0 0 0 0 0 0 0 0 0 0 0 0 0 0 0 0 0 0 0 0 0 0 0 0 0 0 0 0 0 0 0 0 0 0 0 0 0 19 44 40 31 31 47 59 68 84 106 126 138 134 117 96 80 78 80 79 73 65 57 50 46 47 56 67 72 68 53 38 33 43 55 57 49 33 19 12 7 4 7 13 17 17 12 4 4 9 11 13 14 13 9 4 2 2 2 3 3 4 5 7 6 4 3 2 3 5 6 7 6 5 7 13 18 20 19 18 19 21 20 16 13 10 8 6 3 2 7 11 15 26 40 52 54 50 41 35 34 37 40 42 41 41 41 40 39 34 29 26 24 23 22 25 30 39 49 57 62 63 62 59 56 54 53 51 47 45 44 45 45 46 46 47 48 48 47 44 40 38 36 36 38 40 41 42 40 37 35 34 33 32 29 27 24 22 21 19 16 14 15 20 25 30 31 30 29 29 30 30 29 28 27 27 28 29 29 30 30 32 34 33 31 27 25 26 28 30 31 29 26 21 17 12 7 8 13 18 21 21 20 17 16 16 17 18 18 18 17 17 18 20 22 23 23 22 22 23 24 24 24 24 23 23 22 20 17 16 14 13 13 12 11 10 9 9 8 7 5 3 2 2 2 2 2 2 2 2 2 2 1 1 3 5 7 8 7 7 8 8 9 11 13 14 16 17 16 14 13 13 14 17 20 23 25 26 26 26 27 32 37 42 47 48 48 46 45 45 44 40 36 40 48 49 42 32 28 31 36 39 39 36 30 24 20 20 23 27 32 34 35 36 38 40 44 47 48 47 44 42 38 31 23 16 13 16 26 38 48 56 61 66 71 76 77 76 75 77 80 80 80 78 78 77 69 53 39 35 35 38 49 65 78 85 85 83 77 71 67 67 71 74 72 64 51 38 32 30 30 30 32 37 46 56 62 62 58 56 58 64 67 66 64 72 93 120 145 157 149 131 113 105 109 122 143 162 174 170 143 104 63 27 18 25 28 20 6 9 25 19 0 0 0 0 0 0 0 0 0 0 0 0 0 0 0 0 0 0 0 0 0 0 0 0 0 0 0 0 0 0 0 0 0 0 0 0 0 0 0 0 0 0 0 0 0 0 0 0 0
0 0 0 0 0 0 0 0 0 0 0 0 0 0 0 0 0 0 0 0 0 0 0 0 0 0 0 0 0 0 0 0 0 0 0 0 0 0 0 0 0 0 0 0 0 0 0 0 0 0 0 0 18 44 40 30 32 50 63 72 86 107 126 137 132 116 97 84 82 84 80 71 63 57 53 51 52 58 68 73 68 55 41 38 45 53 54 48 35 22 13 7 3 7 12 16 16 13 6 6 10 12 13 15 14 12 7 3 3 4 4 5 5 5 5 5 5 5 4 4 4 3 1 3 7 13 19 22 23 23 23 24 25 23 19 16 14 13 12 10 4 3 11 17 25 37 46 50 46 39 32 30 33 37 40 40 40 41 40 38 34 29 26 23 21 21 25 32 40 50 58 62 63 61 57 54 53 52 51 48 46 45 45 46 46 46 47 48 47 45 41 38 36 34 35 36 38 40 41 40 37 36 35 33 32 29 26 24 22 20 18 14 13 14 18 24 30 33 32 31 30 30 31 30 28 26 26 27 28 28 28 29 30 33 34 32 30 28 28 30 31 31 28 25 20 16 11 6 7 11 15 17 17 15 15 14 15 15 15 15 16 18 20 21 22 22 22 22 22 23 23 23 22 22 22 22 23 22 21 18 16 15 14 14 14 13 11 10 9 8 7 6 4 3 2 3 3 4 3 3 2 2 2 2 2 3 4 6 7 7 6 6 8 10 12 13 14 15 15 14 13 12 13 14 15 17 19 22 23 24 24 24 27 31 36 40 42 44 45 48 51 53 52 48 44 41 39 34 31 33 37 42 47 50 47 41 32 23 19 19 22 26 29 31 33 37 41 44 47 48 47 46 44 39 30 22 16 16 24 37 50 59 65 68 72 76 79 78 75 75 79 83 86 85 84 83 82 76 59 42 36 36 37 44 58 70 78 80 80 78 75 72 71 73 76 77 71 59 46 37 33 32 32 33 34 40 49 55 57 53 51 53 62 69 69 64 64 78 104 134 152 148 130 108 98 100 112 132 151 166 166 142 104 60 23 18 26 27 18 5 12 26 20 0 0 0 0 0 0 0 0 0 0 0 0 0 0 0 0 0 0 0 0 0 0 0 0 0 0 0 0 0 0 0 0 0 0 0 0 0 0 0 0 0 0 0 0 0 0 0 0 0
0 0 0 0 0 0 0 0 0 0 0 0 0 0 0 0 0 0 0 0 0 0 0 0 0 0 0 0 0 0 0 0 0 0 0 0 0 0 0 0 0 0 0 0 0 0 0 0 0 0 0 0 18 44 39 30 36 55 68 76 88 108 126 136 133 118 102 91 89 89 83 72 63 58 56 56 55 59 69 74 70 57 45 43 47 52 52 47 37 24 15 6 4 11 15 17 17 13 10 11 13 14 15 16 16 13 9 4 3 3 4 5 5 5 5 6 7 7 6 5 4 4 7 12 17 22 26 26 25 26 28 31 32 29 25 22 20 19 18 15 10 1 11 17 23 31 40 45 44 39 31 28 30 35 38 39 39 39 40 39 36 31 27 24 21 20 25 33 42 52 59 63 63 60 56 52 51 50 50 48 47 47 46 46 46 46 47 47 46 43 40 37 35 34 34 35 37 39 39 38 37 35 34 32 31 29 26 24 22 20 17 14 13 14 18 24 29 32 32 31 31 31 31 30 28 26 26 26 26 27 27 28 29 31 33 32 30 29 29 30 30 29 26 22 18 15 10 6 6 10 12 13 13 13 13 13 13 13 13 14 16 19 21 23 23 23 22 22 22 22 22 21 20 19 19 20 21 22 21 19 17 16 15 15 15 14 13 10 9 8 7 6 5 4 3 3 4 4 4 3 3 3 2 2 2 2 3 4 5 5 4 4 6 9 12 13 13 13 13 13 12 13 13 14 14 15 16 18 20 22 23 25 27 30 33 36 38 40 43 48 53 57 58 57 54 52 48 46 44 45 48 52 56 58 57 53 45 36 29 25 23 23 25 27 31 36 41 44 46 47 48 49 47 40 29 20 16 20 32 46 58 65 69 71 74 78 79 76 73 73 78 84 88 89 87 86 86 81 67 51 40 38 38 42 53 65 72 73 74 75 76 77 77 78 79 80 76 67 55 45 38 35 35 34 33 35 40 45 48 46 43 46 57 67 68 61 55 64 89 123 147 147 130 107 93 93 104 123 144 161 164 144 107 60 21 20 27 27 16 4 15 30 21 0 0 0 0 0 0 0 0 0 0 0 0 0 0 0 0 0 0 0 0 0 0 0 0 0 0 0 0 0 0 0 0 0 0 0 0 0 0 0 0 0 0 0 0 0 0 0 0 0
0 0 0 0 0 0 0 0 0 0 0 0 0 0 0 0 0 0 0 0 0 0 0 0 0 0 0 0 0 0 0 0 0 0 0 0 0 0 0 0 0 0 0 0 0 0 0 0 0 0 0 0 17 45 40 34 41 59 71 78 89 109 127 137 134 120 105 93 90 90 86 75 66 61 59 58 56 57 66 73 71 59 48 45 48 51 50 46 39 27 16 7 10 16 20 22 21 17 15 16 18 19 20 20 19 16 12 7 6 6 6 6 4 3 4 5 5 6 6 5 5 6 10 17 24 28 29 27 26 26 31 36 38 37 33 29 26 25 23 20 14 4 8 15 19 26 34 41 44 40 34 29 30 34 37 38 37 37 38 38 37 33 27 23 20 20 27 36 45 54 61 65 64 61 55 51 49 49 49 49 48 48 47 46 45 45 45 46 44 42 39 37 35 35 35 35 36 37 37 36 34 32 31 30 28 27 25 23 22 20 18 16 15 16 20 24 28 30 31 31 32 32 32 30 28 26 26 26 26 26 27 28 29 31 32 31 29 28 28 29 29 27 24 20 17 14 10 5 5 8 10 10 11 12 12 12 11 11 12 14 17 19 21 22 23 23 23 22 21 21 21 20 19 18 18 19 20 21 21 20 18 17 16 16 16 15 13 11 9 8 8 6 5 3 3 3 4 4 3 3 3 3 3 3 2 2 2 2 3 4 3 2 4 6 9 10 11 12 13 14 14 15 15 15 14 13 14 16 19 21 24 26 29 32 34 36 37 39 41 47 53 56 59 60 60 58 56 54 54 55 57 59 61 61 61 60 58 52 45 38 31 26 24 26 30 36 40 43 44 46 49 50 47 37 24 16 14 22 37 51 60 65 67 70 73 76 76 73 70 70 75 81 87 89 89 88 88 86 78 64 49 41 39 41 50 61 67 67 66 67 72 78 81 83 83 83 81 74 64 53 43 37 35 35 33 33 36 40 43 43 42 44 53 61 61 53 43 48 72 110 142 148 135 111 96 95 105 125 145 163 169 151 115 66 24 22 29 28 15 4 19 33 22 0 0 0 0 0 0 0 0 0 0 0 0 0 0 0 0 0 0 0 0 0 0 0 0 0 0 0 0 0 0 0 0 0 0 0 0 0 0 0 0 0 0 0 0 0 0 0 0 0
0 0 0 0 0 0 0 0 0 0 0 0 0 0 0 0 0 0 0 0 0 0 0 0 0 0 0 0 0 0 0 0 0 0 0 0 0 0 0 0 0 0 0 0 0 0 0 0 0 0 0 0 17 48 43 37 43 59 71 77 88 109 128 138 135 120 103 89 86 88 85 76 67 62 60 59 56 54 60 68 67 57 45 42 45 49 49 46 40 29 18 12 16 24 27 29 27 24 22 23 24 25 24 24 22 19 16 14 13 11 10 7 5 3 2 2 2 2 3 4 5 5 9 17 24 29 31 30 27 27 31 36 40 42 40 37 33 30 27 24 18 9 6 11 13 19 30 39 44 42 36 31 31 34 37 38 36 36 37 38 36 31 25 20 18 21 30 40 50 58 64 66 64 60 53 50 48 48 48 49 49 49 48 46 44 44 43 43 42 40 38 36 36 36 35 35 35 34 34 32 31 29 28 27 26 26 25 24 22 20 19 17 16 18 21 24 27 29 31 33 35 35 34 32 30 28 26 26 26 26 26 28 30 32 32 30 27 26 26 27 27 25 22 19 17 14 11 5 4 7 8 9 10 11 11 10 10 11 13 15 17 18 19 21 22 23 23 22 22 21 21 20 20 19 19 20 21 22 22 21 19 18 16 15 15 13 12 10 9 9 8 6 4 3 2 2 3 4 3 3 2 3 3 3 3 2 2 1 2 2 3 3 3 5 6 7 8 9 12 13 14 14 14 13 13 13 13 16 19 21 22 25 27 31 34 36 37 38 40 45 50 53 55 56 56 56 54 53 54 56 59 60 59 58 59 61 63 62 58 51 41 32 27 26 29 34 38 40 42 45 49 49 42 29 16 11 13 24 39 50 57 61 65 68 71 73 73 71 68 68 71 76 82 86 88 88 89 90 88 78 64 50 43 44 51 62 67 65 61 60 65 73 81 86 87 87 86 81 74 62 49 39 35 34 35 36 38 41 45 47 47 48 52 54 51 40 28 31 53 94 132 147 141 120 106 103 113 133 154 171 175 159 123 75 31 24 31 29 16 4 19 35 22 0 0 0 0 0 0 0 0 0 0 0 0 0 0 0 0 0 0 0 0 0 0 0 0 0 0 0 0 0 0 0 0 0 0 0 0 0 0 0 0 0 0 0 0 0 0 0 0 0
0 0 0 0 0 0 0 0 0 0 0 0 0 0 0 0 0 0 0 0 0 0 0 0 0 0 0 0 0 0 0 0 0 0 0 0 0 0 0 0 0 0 0 0 0 0 0 0 0 0 0 0 15 49 45 39 43 58 71 78 89 109 129 140 137 121 100 83 79 83 82 74 63 56 55 58 58 54 55 60 59 49 35 33 39 44 45 43 38 30 23 19 23 29 34 36 35 32 29 28 28 28 26 25 22 21 20 19 16 13 9 6 5 4 4 4 5 7 7 7 7 6 9 16 24 30 34 36 35 33 33 35 38 41 43 41 39 35 31 27 21 13 6 6 7 14 28 39 44 44 38 32 31 34 38 38 36 35 35 36 35 29 23 18 18 23 33 43 53 60 65 65 61 56 50 46 45 46 48 49 50 49 47 45 43 42 42 41 40 39 37 37 37 37 36 35 34 33 32 30 29 28 27 27 26 26 26 25 24 22 20 18 17 18 21 23 26 29 32 36 38 39 37 34 31 29 28 26 25 24 25 27 30 32 32 30 27 25 24 25 25 23 20 17 14 13 10 5 3 4 6 8 10 11 11 10 10 11 13 15 16 16 17 18 20 22 23 23 23 22 22 22 22 22 22 22 23 23 23 22 20 18 16 14 13 12 10 9 9 9 8 6 4 2 2 2 3 3 3 3 2 2 2 3 3 2 1 1 1 2 2 3 4 4 5 4 5 6 9 10 10 11 11 11 12 12 13 15 18 19 19 20 22 26 30 33 36 38 40 43 47 49 50 51 51 50 49 49 50 52 53 54 54 53 53 54 58 60 60 56 48 39 32 29 28 29 31 33 38 43 46 44 35 20 11 9 14 27 40 49 53 58 64 68 71 71 70 68 67 67 68 72 78 83 86 87 89 91 92 88 77 62 53 53 59 68 72 68 61 56 57 65 74 82 87 89 90 89 83 73 58 45 38 35 36 38 40 44 50 53 53 52 50 47 40 28 19 19 35 76 116 139 142 128 114 108 117 137 159 176 178 160 125 78 37 27 32 30 18 4 18 34 20 0 0 0 0 0 0 0 0 0 0 0 0 0 0 0 0 0 0 0 0 0 0 0 0 0 0 0 0 0 0 0 0 0 0 0 0 0 0 0 0 0 0 0 0 0 0 0 0 0
0 0 0 0 0 0 0 0 0 0 0 0 0 0 0 0 0 0 0 0 0 0 0 0 0 0 0 0 0 0 0 0 0 0 0 0 0 0 0 0 0 0 0 0 0 0 0 0 0 0 0 0 14 49 45 39 43 58 73 81 91 111 131 143 142 124 101 82 76 80 79 69 55 47 47 54 58 58 56 55 50 38 24 22 29 35 37 34 30 28 27 26 27 32 37 40 41 38 35 32 31 30 28 25 23 23 24 23 19 14 10 8 8 8 8 9 10 11 11 11 12 13 14 19 26 33 40 44 45 43 39 37 38 41 43 44 42 39 34 29 23 15 6 1 5 15 29 41 47 47 41 35 33 35 39 40 38 35 35 36 34 30 24 22 23 26 34 44 53 61 64 62 57 51 44 42 42 45 48 49 49 48 45 43 42 42 42 41 40 40 39 39 39 39 38 36 34 33 32 30 28 28 28 28 28 28 28 27 27 25 22 19 18 19 21 24 26 30 33 37 40 40 37 34 32 30 29 28 26 25 25 27 30 32 32 29 26 24 23 23 23 20 17 13 11 11 9 6 3 3 5 8 11 12 12 11 11 12 13 14 15 15 16 17 19 21 22 23 23 23 23 23 23 24 24 24 24 24 23 22 21 19 17 15 13 11 9 8 8 8 8 6 4 2 1 1 2 2 2 2 2 1 2 2 2 1 1 1 2 2 2 3 4 5 5 4 4 6 7 7 6 7 9 10 11 11 12 13 14 15 15 16 19 23 27 32 35 37 40 42 45 47 48 49 50 50 49 48 47 47 48 49 50 50 49 49 50 53 55 55 52 46 40 35 31 27 26 28 33 39 41 37 26 13 9 11 20 33 43 48 52 57 64 69 70 69 67 66 66 66 67 69 74 80 85 87 88 91 93 91 85 74 67 66 71 80 82 77 67 58 55 57 64 72 79 84 90 93 92 84 71 57 47 40 35 34 36 41 49 55 57 54 49 43 35 25 18 16 26 57 94 121 134 129 116 108 113 132 156 174 176 156 120 75 38 29 32 31 20 4 18 34 19 0 0 0 0 0 0 0 0 0 0 0 0 0 0 0 0 0 0 0 0 0 0 0 0 0 0 0 0 0 0 0 0 0 0 0 0 0 0 0 0 0 0 0 0 0 0 0 0 0
0 0 0 0 0 0 0 0 0 0 0 0 0 0 0 0 0 0 0 0 0 0 0 0 0 0 0 0 0 0 0 0 0 0 0 0 0 0 0 0 0 0 0 0 0 0 0 0 0 0 0 0 13 48 44 38 42 59 76 84 93 112 134 148 148 132 108 89 80 81 80 68 51 40 39 48 56 61 61 56 47 31 16 14 19 24 26 24 21 24 28 29 30 33 39 44 46 42 37 34 35 36 35 32 28 29 32 31 27 22 18 18 20 20 18 15 13 12 12 14 18 22 26 28 32 37 44 50 52 51 48 45 44 45 47 46 44 40 35 30 24 17 7 2 8 18 32 44 51 52 46 40 37 38 42 43 42 38 35 35 35 32 29 29 29 31 37 45 54 61 63 60 53 47 41 39 40 43 47 49 48 46 44 42 42 42 43 42 42 41 41 41 41 40 39 37 36 35 33 31 29 28 28 29 30 31 31 32 31 29 26 23 21 21 23 25 27 30 33 36 39 38 36 33 31 31 31 31 30 29 29 30 32 33 32 29 26 24 23 22 21 18 14 10 9 9 9 7 5 5 7 9 12 13 13 13 13 13 13 13 14 15 16 17 19 20 22 23 23 23 23 23 23 24 23 23 23 23 23 23 22 20 18 16 14 12 10 8 8 8 7 5 3 1 1 1 2 1 2 3 3 2 2 2 2 1 1 2 2 2 2 2 3 5 6 7 7 8 7 6 6 8 11 12 12 11 10 11 12 13 15 17 21 25 29 33 35 38 40 42 44 46 48 50 53 53 52 50 46 44 44 45 48 49 48 47 47 49 52 53 54 52 49 45 39 32 28 28 32 37 37 30 19 9 9 15 26 39 45 48 50 56 62 66 66 63 61 61 62 64 65 67 71 78 83 87 89 90 91 91 87 80 76 77 81 89 91 87 77 65 58 56 56 60 66 74 85 93 96 93 84 71 60 49 38 30 29 34 44 53 58 57 50 43 36 28 22 20 22 41 70 98 118 121 112 103 105 122 147 170 174 153 117 69 36 28 33 32 20 4 20 35 19 0 0 0 0 0 0 0 0 0 0 0 0 0 0 0 0 0 0 0 0 0 0 0 0 0 0 0 0 0 0 0 0 0 0 0 0 0 0 0 0 0 0 0 0 0 0 0 0 0
0 0 0 0 0 0 0 0 0 0 0 0 0 0 0 0 0 0 0 0 0 0 0 0 0 0 0 0 0 0 0 0 0 0 0 0 0 0 0 0 0 0 0 0 0 0 0 0 0 0 0 0 12 49 43 36 42 61 78 84 91 109 134 152 155 138 115 96 88 89 86 73 52 38 35 41 51 58 63 60 50 32 14 14 16 15 16 14 13 18 25 27 29 33 40 48 50 44 36 34 38 44 46 43 40 41 45 45 40 35 34 36 37 36 31 24 18 14 13 17 23 29 35 38 39 40 43 47 49 50 51 52 53 54 53 51 47 42 35 30 25 18 9 2 8 18 32 45 53 56 52 44 40 41 46 48 46 40 33 32 33 32 32 34 35 37 41 49 57 63 64 59 53 45 40 38 39 42 46 48 48 46 45 44 44 44 44 43 42 41 41 42 41 40 39 38 37 37 36 33 30 29 29 31 32 33 34 34 34 32 29 25 22 22 24 26 27 29 31 34 35 35 34 32 31 32 34 35 35 35 35 36 37 36 34 31 28 26 25 23 21 18 13 10 8 8 9 8 7 8 9 11 12 13 13 13 13 12 12 12 13 15 16 17 18 19 20 21 22 23 24 24 24 23 22 22 22 23 23 23 22 21 19 17 15 12 10 9 8 8 6 4 2 1 1 1 2 2 2 2 3 2 2 2 2 2 2 2 3 2 2 2 2 5 7 9 9 9 8 8 9 11 13 13 12 11 10 12 14 16 18 21 25 28 31 34 36 38 39 40 41 43 46 49 52 53 51 48 43 40 40 41 44 46 47 47 47 49 51 53 55 57 56 54 49 41 37 35 37 39 36 28 17 11 13 21 32 42 46 47 49 53 56 57 56 54 53 55 58 61 63 65 68 74 80 86 89 90 90 88 84 80 79 80 84 91 93 92 85 75 68 62 57 54 55 62 75 88 95 97 92 84 74 62 46 33 26 28 39 51 58 59 53 46 39 32 27 23 22 30 51 76 100 110 107 99 101 118 143 167 174 155 119 70 37 28 33 33 21 5 23 38 19 0 0 0 0 0 0 0 0 0 0 0 0 0 0 0 0 0 0 0 0 0 0 0 0 0 0 0 0 0 0 0 0 0 0 0 0 0 0 0 0 0 0 0 0 0 0 0 0 0
0 0 0 0 0 0 0 0 0 0 0 0 0 0 0 0 0 0 0 0 0 0 0 0 0 0 0 0 0 0 0 0 0 0 0 0 0 0 0 0 0 0 0 0 0 0 0 0 0 0 0 0 11 49 44 35 41 62 77 81 85 103 132 152 157 141 118 100 94 96 95 81 58 40 35 39 46 52 58 61 53 35 14 18 24 21 16 13 12 15 20 23 25 30 38 46 48 40 29 26 34 45 49 47 44 47 51 51 47 43 43 47 48 46 40 32 24 18 15 17 23 30 37 39 39 37 36 37 39 42 48 54 59 62 61 57 51 43 35 28 24 19 12 5 5 14 28 41 51 55 52 45 40 41 46 49 47 40 29 25 26 27 29 34 39 43 49 54 59 62 62 57 51 44 39 37 38 41 45 47 48 47 46 46 46 46 45 42 40 39 40 40 40 39 38 38 38 39 38 35 32 31 31 33 34 35 35 35 34 32 29 25 23 22 24 26 27 28 29 31 33 34 33 31 31 33 35 37 38 38 39 40 40 39 36 33 30 28 26 24 21 17 13 10 9 9 9 8 8 8 10 12 13 13 13 13 13 12 11 11 12 13 15 16 17 18 19 20 21 22 23 24 24 23 23 22 23 24 24 24 22 21 19 17 14 13 11 9 9 9 8 5 3 2 1 2 3 3 2 1 1 2 3 3 2 1 2 3 3 3 2 2 2 4 7 8 7 7 8 10 10 11 11 11 10 11 13 16 18 19 21 23 26 27 30 32 34 35 34 34 33 34 36 38 40 40 40 38 34 32 32 33 36 38 40 42 45 48 51 52 53 55 55 56 54 50 46 44 43 42 38 30 23 19 23 30 39 44 46 47 48 49 50 49 48 47 48 51 55 59 61 62 64 70 77 83 88 90 88 84 80 77 76 77 81 87 91 92 90 85 80 73 65 56 52 54 64 78 89 94 95 92 86 77 61 44 32 28 36 47 57 61 56 50 42 35 30 26 24 29 44 67 90 102 102 98 103 119 144 169 176 160 124 76 41 31 36 35 22 6 26 40 20 0 0 0 0 0 0 0 0 0 0 0 0 0 0 0 0 0 0 0 0 0 0 0 0 0 0 0 0 0 0 0 0 0 0 0 0 0 0 0 0 0 0 0 0 0 0 0 0 0
0 0 0 0 0 0 0 0 0 0 0 0 0 0 0 0 0 0 0 0 0 0 0 0 0 0 0 0 0 0 0 0 0 0 0 0 0 0 0 0 0 0 0 0 0 0 0 0 0 0 0 0 10 50 45 35 41 62 76 77 79 95 126 147 153 137 116 101 98 102 100 87 63 44 39 42 47 48 52 58 55 36 9 22 35 36 30 24 20 19 20 22 24 27 32 37 37 29 16 7 17 31 35 33 30 33 37 39 37 34 36 40 40 38 33 27 22 16 13 13 19 26 31 33 31 28 27 29 32 38 45 54 62 67 67 62 54 46 35 26 23 20 17 11 6 9 21 34 43 49 47 41 37 37 41 45 44 38 26 19 18 20 24 32 41 49 54 56 58 58 57 53 48 43 39 37 37 40 44 47 48 48 47 47 47 47 44 41 38 37 38 39 39 39 38 38 39 40 40 38 36 34 34 35 35 35 35 34 33 31 28 25 23 23 25 26 27 28 28 30 33 34 34 32 32 32 34 36 36 37 38 39 40 39 37 34 31 28 26 24 20 16 13 10 10 10 10 9 8 8 10 12 13 14 14 14 13 12 11 11 12 13 14 16 17 18 19 20 21 22 23 23 24 24 23 23 24 24 24 23 21 18 16 15 14 13 11 10 11 11 10 7 4 2 1 2 3 3 2 0 1 3 3 2 1 1 2 3 3 3 3 3 3 3 4 4 3 4 7 9 9 8 8 8 9 12 15 18 19 19 20 21 22 23 24 26 26 26 25 23 22 21 21 20 20 20 21 21 21 21 21 23 25 27 29 33 37 41 44 45 45 45 46 49 51 52 52 52 50 48 43 37 33 32 36 41 45 46 46 45 46 46 46 45 44 45 47 51 55 58 59 59 61 67 74 81 87 87 84 80 77 76 75 76 78 82 87 90 92 92 89 84 74 62 53 50 55 67 79 88 93 95 94 88 74 58 43 34 35 44 53 59 57 52 44 38 33 31 30 37 51 69 88 97 98 97 105 122 146 170 176 161 126 80 47 35 38 37 23 7 28 40 19 0 0 0 0 0 0 0 0 0 0 0 0 0 0 0 0 0 0 0 0 0 0 0 0 0 0 0 0 0 0 0 0 0 0 0 0 0 0 0 0 0 0 0 0 0 0 0 0 0
0 0 0 0 0 0 0 0 0 0 0 0 0 0 0 0 0 0 0 0 0 0 0 0 0 0 0 0 0 0 0 0 0 0 0 0 0 0 0 0 0 0 0 0 0 0 0 0 0 0 0 0 8 48 44 34 40 61 74 73 73 90 120 142 148 134 115 103 101 103 99 86 65 49 45 49 53 50 47 51 50 32 5 27 44 48 45 39 33 30 30 32 33 31 29 28 27 23 19 15 11 10 10 9 11 12 12 12 12 13 18 21 20 16 13 13 12 11 10 13 19 25 28 29 28 27 29 34 40 46 53 62 69 73 72 66 58 48 36 26 23 24 23 17 9 3 13 25 34 40 40 38 34 35 39 43 42 37 27 19 16 17 22 31 42 51 56 56 54 53 52 49 46 43 39 37 38 40 44 48 50 49 48 47 47 46 45 41 39 37 37 38 39 39 39 40 40 41 40 40 38 37 37 36 35 34 33 33 33 31 29 26 24 24 26 28 29 30 31 32 34 36 36 34 32 32 32 33 34 34 34 35 36 37 36 33 31 28 26 24 20 16 13 10 10 10 11 10 9 8 9 11 14 15 15 14 13 13 12 13 13 14 15 16 17 19 21 21 22 22 22 22 23 23 23 23 23 23 23 21 18 15 13 13 13 12 11 10 11 11 11 9 6 4 2 1 2 2 1 1 2 4 4 3 3 3 3 3 3 3 3 4 4 3 2 2 3 6 8 9 8 7 7 8 11 13 15 16 16 16 16 17 16 15 15 16 17 17 17 16 14 13 11 10 9 10 10 11 12 13 15 16 19 21 23 26 29 33 34 34 33 32 33 37 42 48 53 56 56 54 50 45 42 43 45 47 46 45 43 42 42 42 42 41 42 44 47 51 55 58 59 59 60 66 73 80 85 85 81 79 77 77 77 77 78 80 85 90 93 95 94 90 80 67 55 49 50 58 68 80 89 94 96 93 82 68 53 40 36 41 50 57 58 55 48 41 38 38 40 49 61 75 89 95 96 96 105 120 143 166 173 159 126 81 49 36 39 37 23 7 27 39 17 0 0 0 0 0 0 0 0 0 0 0 0 0 0 0 0 0 0 0 0 0 0 0 0 0 0 0 0 0 0 0 0 0 0 0 0 0 0 0 0 0 0 0 0 0 0 0 0 0
0 0 0 0 0 0 0 0 0 0 0 0 0 0 0 0 0 0 0 0 0 0 0 0 0 0 0 0 0 0 0 0 0 0 0 0 0 0 0 0 0 0 0 0 0 0 0 0 0 0 0 0 7 44 40 32 40 59 70 69 70 86 118 141 147 136 119 107 102 101 95 83 66 54 51 54 55 50 41 40 38 24 17 37 50 55 55 51 47 46 48 51 51 46 39 32 29 29 31 32 29 25 25 27 29 28 23 18 16 18 22 24 25 26 29 30 30 27 25 26 29 33 35 35 36 38 43 51 57 63 69 75 80 81 78 70 60 49 36 25 22 25 25 19 12 5 9 20 28 35 39 40 40 40 43 46 46 42 34 25 20 19 23 32 42 52 56 55 53 50 48 47 46 44 41 38 38 40 44 49 52 51 49 47 46 46 45 43 40 38 37 38 39 40 40 40 40 40 40 39 39 38 38 37 35 33 32 33 33 33 31 28 26 25 26 29 31 33 34 35 36 37 36 34 32 31 31 32 32 32 32 33 34 35 35 34 31 29 27 25 21 17 13 10 9 10 11 12 11 10 10 12 13 15 15 14 13 13 13 14 15 15 15 16 18 21 22 23 23 22 21 21 21 21 21 21 21 20 20 18 16 13 12 11 12 12 11 10 10 10 11 10 8 6 3 1 1 2 2 3 4 5 4 4 3 3 3 3 2 2 3 4 4 3 3 4 6 8 10 10 9 8 9 11 12 13 13 12 11 11 11 10 10 10 12 13 14 14 15 15 15 14 13 13 13 14 14 15 15 16 16 18 21 24 26 28 29 29 28 27 25 23 22 25 31 39 47 54 59 60 57 54 51 50 49 47 44 40 38 38 38 37 37 36 37 39 42 47 53 57 58 58 60 66 73 79 82 82 80 78 79 80 80 79 79 80 85 90 95 97 95 91 81 69 58 51 49 54 62 72 82 90 94 94 86 74 59 44 38 40 47 56 61 60 54 46 43 43 47 55 65 76 88 94 96 96 102 114 134 159 168 158 127 83 50 35 36 36 21 6 26 37 15 0 0 0 0 0 0 0 0 0 0 0 0 0 0 0 0 0 0 0 0 0 0 0 0 0 0 0 0 0 0 0 0 0 0 0 0 0 0 0 0 0 0 0 0 0 0 0 0 0
0 0 0 0 0 0 0 0 0 0 0 0 0 0 0 0 0 0 0 0 0 0 0 0 0 0 0 0 0 0 0 0 0 0 0 0 0 0 0 0 0 0 0 0 0 0 0 0 0 0 0 0 5 42 39 32 39 56 67 68 69 86 119 144 152 143 124 111 104 99 94 84 69 58 52 51 49 42 34 29 26 21 30 46 54 57 58 58 57 60 66 70 70 63 52 43 38 38 42 45 45 44 44 46 47 44 40 36 34 35 36 38 41 46 50 53 52 48 43 41 43 45 46 48 50 53 58 66 72 77 80 84 86 85 80 72 62 51 38 24 18 20 20 15 9 9 14 22 29 36 42 47 49 50 50 50 49 46 39 30 24 21 24 33 43 52 56 55 53 49 47 47 47 46 43 40 39 40 44 50 53 53 51 47 46 45 45 44 41 38 36 35 37 39 40 40 40 39 38 37 37 38 38 37 35 33 32 33 34 34 33 31 27 25 26 28 32 35 37 38 37 36 34 32 30 30 30 31 32 33 32 32 33 35 35 34 32 29 27 25 22 19 15 11 10 11 13 14 13 12 11 12 13 14 14 14 13 13 14 15 16 16 15 16 17 20 22 23 23 22 21 20 20 19 19 19 18 18 18 16 14 12 10 10 11 11 10 9 9 9 10 10 8 7 5 2 1 1 2 3 4 4 4 3 2 1 1 2 2 2 2 3 3 4 5 6 8 10 11 11 10 10 10 12 12 12 11 9 8 7 7 8 11 13 16 17 17 16 16 16 17 18 18 17 17 18 20 21 21 21 21 23 26 29 33 35 36 34 32 28 25 21 18 16 18 25 34 44 53 59 61 60 58 55 52 47 42 39 37 36 36 35 33 31 30 30 33 39 45 51 53 54 56 62 68 73 77 78 77 78 79 80 80 80 80 82 87 92 96 97 95 89 80 70 63 56 54 55 59 66 76 85 93 97 92 81 67 49 39 38 44 56 65 67 61 51 44 42 44 50 58 70 84 94 99 99 99 106 123 149 164 160 133 89 53 34 33 33 20 6 25 34 13 0 0 0 0 0 0 0 0 0 0 0 0 0 0 0 0 0 0 0 0 0 0 0 0 0 0 0 0 0 0 0 0 0 0 0 0 0 0 0 0 0 0 0 0 0 0 0 0 0
0 0 0 0 0 0 0 0 0 0 0 0 0 0 0 0 0 0 0 0 0 0 0 0 0 0 0 0 0 0 0 0 0 0 0 0 0 0 0 0 0 0 0 0 0 0 0 0 0 0 0 0 4 42 41 34 37 53 67 70 72 87 119 146 155 148 130 115 107 103 99 90 75 60 50 42 36 30 26 24 21 24 38 51 55 55 58 60 62 67 76 81 81 75 62 52 46 46 50 55 57 56 56 56 55 53 51 50 50 50 50 49 51 56 61 64 63 59 54 52 52 54 57 61 65 67 70 74 78 81 82 82 81 79 75 67 60 52 40 26 14 12 13 7 3 12 21 28 33 37 44 51 55 55 53 49 46 43 39 32 27 25 27 34 42 50 54 54 52 48 46 47 48 48 46 41 39 39 42 49 53 54 53 48 46 45 45 44 40 36 33 33 35 38 40 40 40 39 38 38 37 37 37 37 35 34 33 34 35 36 36 34 30 26 25 27 31 35 38 39 38 36 34 31 30 30 31 32 33 34 33 33 34 36 36 35 32 29 26 23 21 19 15 12 11 12 14 16 15 13 12 12 13 14 15 15 15 14 15 15 15 15 15 16 17 19 21 22 22 22 21 20 19 19 18 17 17 17 17 15 13 11 9 8 9 10 9 8 7 7 8 8 7 5 4 4 2 2 2 3 3 3 2 1 1 1 1 1 2 2 2 3 4 6 7 8 9 10 10 10 10 10 10 11 12 12 13 13 13 13 15 18 20 22 23 23 21 19 18 19 21 22 23 23 23 24 25 26 26 26 25 26 28 32 36 40 41 41 39 36 32 28 24 19 14 13 18 27 40 50 56 61 63 63 59 55 50 47 45 43 41 39 37 34 30 28 29 32 36 40 43 45 48 53 58 63 68 71 73 75 77 78 78 79 81 87 92 95 97 96 94 89 82 75 70 66 62 60 60 64 72 83 95 103 102 93 76 55 40 35 40 54 67 73 68 55 43 36 34 38 47 63 82 96 103 102 97 99 113 139 159 161 139 99 62 38 32 32 20 5 24 32 12 0 0 0 0 0 0 0 0 0 0 0 0 0 0 0 0 0 0 0 0 0 0 0 0 0 0 0 0 0 0 0 0 0 0 0 0 0 0 0 0 0 0 0 0 0 0 0 0 0
0 0 0 0 0 0 0 0 0 0 0 0 0 0 0 0 0 0 0 0 0 0 0 0 0 0 0 0 0 0 0 0 0 0 0 0 0 0 0 0 0 0 0 0 0 0 0 0 0 0 0 0 3 45 46 39 35 49 66 73 76 88 116 141 152 147 132 120 113 111 107 99 83 64 48 35 27 25 26 27 26 29 41 53 55 54 57 60 62 67 78 86 86 80 68 57 51 51 57 63 66 65 63 62 61 60 60 62 64 64 62 58 57 60 65 67 67 64 59 55 54 57 62 68 73 75 77 79 80 81 80 76 71 66 61 56 51 46 37 23 10 8 13 13 12 18 27 34 35 36 40 48 54 55 51 44 39 36 34 32 30 29 29 33 39 45 50 51 49 45 45 48 51 51 49 44 39 38 40 47 53 54 53 49 47 46 46 44 40 36 32 32 35 38 40 41 41 41 41 41 40 38 37 37 36 35 35 34 35 36 37 36 33 28 26 26 29 34 38 40 39 38 36 34 33 32 33 34 34 35 34 34 35 37 38 36 33 29 26 22 19 16 14 12 11 13 15 16 15 13 11 12 13 15 16 17 16 16 16 16 16 16 16 17 18 20 21 21 22 22 22 21 21 20 19 18 17 17 16 15 13 10 7 7 7 8 7 6 5 5 5 4 3 3 4 4 4 2 2 2 2 2 2 2 3 2 2 1 2 3 4 5 6 8 9 9 9 9 10 10 10 11 12 13 15 17 19 21 23 24 26 27 28 28 29 28 26 25 24 25 26 27 28 28 29 30 31 32 31 29 28 27 29 33 37 40 43 44 44 42 40 37 33 29 23 17 13 13 22 33 43 53 61 66 67 66 64 62 60 57 53 50 47 45 41 37 34 32 32 34 35 36 39 43 48 53 58 62 67 70 73 74 74 77 83 91 97 99 97 95 93 91 87 83 79 75 71 68 66 66 72 83 97 109 112 105 88 64 43 32 33 46 63 75 74 60 43 30 25 27 38 57 81 98 106 103 94 93 105 131 153 159 141 106 71 45 35 33 22 4 22 30 10 0 0 0 0 0 0 0 0 0 0 0 0 0 0 0 0 0 0 0 0 0 0 0 0 0 0 0 0 0 0 0 0 0 0 0 0 0 0 0 0 0 0 0 0 0 0 0 0 0
0 0 0 0 0 0 0 0 0 0 0 0 0 0 0 0 0 0 0 0 0 0 0 0 0 0 0 0 0 0 0 0 0 0 0 0 0 0 0 0 0 0 0 0 0 0 0 0 0 0 0 0 2 48 51 41 31 42 62 73 77 85 107 131 143 142 131 121 117 116 115 107 89 66 47 34 29 31 35 38 37 38 46 53 53 53 57 60 61 66 78 86 88 83 70 59 52 53 62 69 72 70 67 64 64 66 69 74 77 76 72 65 60 62 67 70 72 69 63 56 53 56 62 70 76 78 78 79 80 80 78 71 63 55 49 44 39 34 26 13 7 14 21 22 18 22 29 36 36 35 36 44 52 55 51 43 36 32 30 29 29 28 29 30 34 39 44 47 46 45 45 49 53 53 51 45 40 39 41 46 51 53 52 49 48 48 48 46 40 36 33 34 37 40 42 43 43 44 45 44 41 39 37 37 37 37 36 34 34 36 37 37 34 30 27 26 28 33 37 39 40 40 39 37 36 35 35 35 35 35 35 35 36 38 39 38 35 32 28 23 19 16 13 12 12 13 14 14 12 10 10 11 13 15 16 17 17 17 17 17 17 18 19 20 21 21 21 21 21 21 21 21 22 21 20 18 17 16 15 14 12 9 7 6 7 7 6 5 3 3 3 2 3 4 5 5 4 3 1 1 2 3 4 4 4 3 1 1 2 3 4 7 9 12 12 11 10 10 11 12 13 15 17 20 22 24 27 29 30 31 31 31 30 31 31 32 31 31 30 30 30 30 30 31 32 33 34 34 33 31 30 30 32 34 37 40 42 43 45 46 45 43 40 36 30 25 20 14 11 15 25 36 48 57 64 69 73 74 73 69 64 61 59 58 53 47 40 35 33 33 34 35 36 39 43 47 51 55 59 64 68 69 71 75 83 92 97 97 94 92 92 93 94 91 87 83 81 79 75 72 74 81 95 110 117 114 100 75 52 34 27 37 54 70 74 62 43 26 19 21 31 52 79 97 106 102 92 88 98 123 145 152 137 107 76 53 41 36 24 4 20 29 9 0 0 0 0 0 0 0 0 0 0 0 0 0 0 0 0 0 0 0 0 0 0 0 0 0 0 0 0 0 0 0 0 0 0 0 0 0 0 0 0 0 0 0 0 0 0 0 0 0
0 0 0 0 0 0 0 0 0 0 0 0 0 0 0 0 0 0 0 0 0 0 0 0 0 0 0 0 0 0 0 0 0 0 0 0 0 0 0 0 0 0 0 0 0 0 0 0 0 0 0 0 1 50 52 43 27 36 57 71 75 81 99 122 135 137 127 117 113 114 115 107 90 65 46 37 36 40 43 46 46 47 49 50 48 50 56 60 61 67 78 86 88 83 72 60 53 55 63 70 73 70 66 64 64 69 76 81 85 84 79 69 60 60 65 71 74 72 66 59 55 58 65 73 78 78 76 74 73 73 71 66 58 50 43 36 30 24 16 12 16 24 28 25 17 15 24 33 37 37 40 48 56 59 55 47 40 35 31 28 27 27 27 28 30 35 41 45 46 46 47 50 53 53 50 45 41 41 43 47 50 50 49 48 48 50 50 47 40 35 33 34 38 41 42 42 43 44 45 44 41 39 38 38 39 38 37 35 34 34 35 34 32 29 27 26 28 32 36 39 40 40 39 37 36 36 35 35 35 35 35 35 36 37 38 38 37 35 32 26 22 17 14 13 13 13 13 12 10 8 8 10 13 15 15 16 16 17 17 17 18 19 21 22 22 22 21 20 19 19 19 19 20 20 19 17 15 13 13 12 10 7 5 5 6 7 6 4 3 3 3 4 6 8 8 6 4 2 1 1 2 3 4 3 3 2 2 2 2 3 5 8 12 13 13 13 12 12 14 16 19 22 25 26 28 30 32 33 33 32 31 30 30 30 32 34 35 35 34 33 32 31 31 32 32 33 34 33 32 32 32 34 35 37 38 40 41 43 45 47 46 44 41 38 34 30 25 20 14 10 11 17 27 38 47 57 66 71 73 71 69 67 66 64 56 46 37 32 32 34 36 37 37 39 43 47 50 52 54 58 63 66 68 72 80 87 91 91 88 86 89 94 98 98 95 92 91 89 84 78 74 77 88 103 114 117 109 88 64 41 26 29 44 61 68 59 41 23 16 16 25 45 72 93 105 103 93 87 95 118 139 146 131 103 76 55 45 40 27 7 19 29 9 0 0 0 0 0 0 0 0 0 0 0 0 0 0 0 0 0 0 0 0 0 0 0 0 0 0 0 0 0 0 0 0 0 0 0 0 0 0 0 0 0 0 0 0 0 0 0 0 0
0 0 0 0 0 0 0 0 0 0 0 0 0 0 0 0 0 0 0 0 0 0 0 0 0 0 0 0 0 0 0 0 0 0 0 0 0 0 0 0 0 0 0 0 0 0 0 0 0 0 0 0 0 49 51 42 25 32 56 71 74 79 96 119 134 135 122 109 103 107 110 105 88 63 45 38 39 41 41 43 48 51 47 40 36 42 51 59 64 72 80 85 86 82 72 61 54 55 62 68 70 67 64 62 64 70 77 83 88 88 82 70 58 55 60 67 71 69 65 59 57 62 69 76 79 77 71 65 62 61 60 57 52 47 41 34 27 21 16 18 25 29 30 25 15 9 19 32 40 44 50 58 64 64 58 49 41 37 33 29 27 28 29 29 31 35 40 45 47 47 49 51 52 51 47 43 41 42 45 48 49 48 46 46 47 50 50 46 39 34 32 34 38 41 42 41 41 42 43 43 41 40 40 40 41 41 39 37 35 33 32 31 30 28 28 28 29 32 35 38 39 38 37 35 34 33 33 34 35 35 35 35 35 35 35 36 36 35 33 28 23 18 15 13 13 13 13 11 9 7 8 11 14 15 16 16 16 17 17 17 18 19 20 21 22 21 20 19 17 16 16 16 17 17 16 14 13 11 10 9 7 4 2 4 6 6 5 3 2 4 5 7 9 10 9 8 6 4 3 3 3 3 3 2 3 4 4 3 1 2 5 8 11 13 14 14 15 17 20 24 26 28 30 31 32 33 34 34 33 32 30 30 30 32 34 35 36 36 35 34 34 34 34 34 34 33 33 32 32 32 33 35 37 38 39 39 40 42 44 46 45 43 40 38 35 32 29 26 23 19 16 15 15 20 27 36 47 55 60 63 66 68 68 63 51 38 30 27 27 30 32 32 32 35 40 46 51 52 52 55 59 64 66 70 75 81 84 84 82 82 85 93 99 101 101 100 100 98 92 81 73 71 78 92 106 115 114 100 78 52 31 26 36 52 59 52 36 20 14 14 20 37 63 87 105 108 98 90 94 115 135 142 127 99 73 55 47 42 29 9 19 30 8 0 0 0 0 0 0 0 0 0 0 0 0 0 0 0 0 0 0 0 0 0 0 0 0 0 0 0 0 0 0 0 0 0 0 0 0 0 0 0 0 0 0 0 0 0 0 0 0 0
0 0 0 0 0 0 0 0 0 0 0 0 0 0 0 0 0 0 0 0 0 0 0 0 0 0 0 0 0 0 0 0 0 0 0 0 0 0 0 0 0 0 0 0 0 0 0 0 0 0 0 0 0 49 50 41 27 35 58 72 76 80 97 122 137 137 121 104 96 101 107 103 87 62 45 37 38 37 32 33 44 49 43 28 23 32 43 55 65 73 79 81 80 78 69 61 55 56 62 67 68 66 64 63 65 69 74 78 83 86 81 70 57 52 55 60 64 63 59 54 54 59 67 74 76 72 65 56 51 49 49 49 47 44 40 34 26 20 18 22 27 30 29 23 14 10 19 33 43 50 57 64 67 64 56 45 38 33 30 27 27 29 31 31 32 35 40 45 47 48 48 50 51 50 46 42 40 41 44 46 47 45 43 43 45 46 46 42 37 32 32 34 39 41 42 41 41 42 43 43 43 43 43 44 44 43 41 39 37 34 31 29 28 29 30 32 32 34 35 37 38 37 35 33 31 31 31 32 33 34 35 35 35 34 34 33 32 31 29 26 23 18 15 13 14 14 14 12 10 10 11 13 16 17 18 18 18 17 17 18 18 19 20 20 20 20 19 18 17 15 14 14 14 15 15 13 12 11 10 8 6 3 1 3 4 4 3 3 5 7 8 10 11 11 9 7 6 5 4 3 2 2 4 6 7 8 7 5 2 3 6 9 11 13 14 16 19 23 27 30 32 32 31 31 32 33 34 34 33 31 30 31 34 36 37 37 36 35 34 34 36 37 37 37 36 34 33 32 32 33 34 35 36 36 36 36 38 40 41 42 42 40 38 35 34 33 33 32 30 29 27 26 23 21 20 22 28 35 41 49 59 67 69 64 50 36 30 29 27 26 24 21 20 23 31 41 49 51 51 53 58 63 66 69 74 79 82 83 82 82 84 91 98 103 105 105 105 103 97 85 74 68 71 82 96 109 115 107 88 62 36 26 31 43 51 45 32 18 13 14 17 32 56 83 105 113 105 94 95 113 134 144 130 102 74 54 47 44 32 9 19 30 8 0 0 0 0 0 0 0 0 0 0 0 0 0 0 0 0 0 0 0 0 0 0 0 0 0 0 0 0 0 0 0 0 0 0 0 0 0 0 0 0 0 0 0 0 0 0 0 0 0
0 0 0 0 0 0 0 0 0 0 0 0 0 0 0 0 0 0 0 0 0 0 0 0 0 0 0 0 0 0 0 0 0 0 0 0 0 0 0 0 0 0 0 0 0 0 0 0 0 0 0 0 0 47 48 40 29 40 62 75 77 80 98 124 140 141 124 107 99 104 109 105 89 65 47 38 37 34 24 23 41 50 42 25 15 26 37 48 59 67 71 72 72 70 65 59 57 59 67 71 72 69 67 65 65 66 67 69 74 80 79 70 60 53 54 58 61 59 54 49 47 51 59 66 68 66 59 51 44 43 44 46 47 45 40 31 22 14 15 23 28 30 28 24 19 17 23 33 42 49 55 61 62 58 51 41 34 29 26 24 26 29 32 32 33 37 42 47 48 48 48 50 52 52 49 43 40 40 41 43 44 43 42 41 41 42 41 39 35 33 34 37 41 43 44 44 43 44 45 45 45 45 45 45 44 42 41 39 37 33 29 26 26 29 32 34 34 34 34 35 37 37 35 33 31 30 30 31 32 33 35 36 36 36 35 33 31 29 26 23 21 19 17 15 15 15 15 13 12 12 13 15 17 18 18 19 19 18 18 18 19 20 20 20 20 19 19 18 17 15 14 14 15 16 16 15 14 13 13 12 10 8 6 5 4 5 6 8 10 11 12 12 12 10 8 6 5 4 4 2 1 4 7 10 12 12 10 7 2 3 7 10 12 14 16 19 23 28 32 34 34 33 31 30 31 33 35 35 33 31 31 34 37 40 40 37 34 32 32 33 35 37 37 37 35 33 33 33 34 35 35 34 33 32 32 33 34 36 38 39 38 37 35 34 34 35 35 36 36 37 36 35 33 31 28 25 23 23 26 35 49 62 68 67 56 45 39 37 34 30 25 20 18 16 21 31 41 46 48 52 57 63 67 71 76 80 85 89 89 88 88 93 99 104 107 107 107 105 100 91 80 73 70 76 88 103 113 111 94 68 40 26 27 37 45 41 31 19 14 15 17 29 52 80 106 117 109 96 94 111 135 149 139 111 80 56 47 45 33 10 19 30 7 0 0 0 0 0 0 0 0 0 0 0 0 0 0 0 0 0 0 0 0 0 0 0 0 0 0 0 0 0 0 0 0 0 0 0 0 0 0 0 0 0 0 0 0 0 0 0 0 0
0 0 0 0 0 0 0 0 0 0 0 0 0 0 0 0 0 0 0 0 0 0 0 0 0 0 0 0 0 0 0 0 0 0 0 0 0 0 0 0 0 0 0 0 0 0 0 0 0 0 0 0 0 45 47 40 31 44 65 75 75 78 95 122 140 142 128 113 108 112 116 109 93 70 53 43 40 38 25 20 42 54 49 30 17 25 34 42 48 53 58 62 65 65 62 59 59 64 72 77 77 73 69 67 65 61 59 60 67 75 78 74 65 58 58 62 64 61 55 47 41 42 49 55 60 59 55 50 45 44 45 47 49 46 39 26 13 8 15 25 30 32 31 29 26 25 27 33 40 44 49 53 55 53 47 40 34 29 24 22 24 28 32 34 36 39 44 49 50 49 48 50 53 54 51 45 40 37 37 39 41 42 41 40 39 37 36 35 35 36 37 40 42 44 45 46 46 45 45 45 45 44 44 43 41 40 38 37 34 30 27 25 25 29 33 34 34 32 31 32 33 35 35 33 31 29 29 29 30 32 34 36 37 38 37 36 34 31 27 24 22 21 20 17 16 16 16 13 12 13 15 16 17 17 17 17 18 18 18 18 19 20 20 20 19 18 18 17 16 15 14 15 17 18 19 19 19 18 18 18 17 16 14 12 12 12 13 13 13 13 13 12 11 9 6 4 3 4 4 4 4 6 9 11 12 12 11 8 3 5 10 13 16 18 20 23 26 31 35 36 35 33 31 31 32 34 35 35 33 32 32 36 40 41 40 37 33 30 30 32 33 34 33 32 31 31 32 35 36 37 35 33 31 30 30 30 32 34 35 36 36 36 36 37 37 38 39 40 40 42 43 43 41 40 39 36 33 29 26 27 38 52 62 67 64 58 55 53 50 44 36 28 22 17 18 25 32 37 41 48 57 64 70 75 80 85 91 95 98 97 97 99 102 106 108 109 108 107 104 98 91 81 75 74 82 96 109 111 98 73 43 26 24 31 40 40 32 21 16 16 16 27 51 79 106 118 111 97 93 109 135 154 149 124 92 62 49 45 33 11 22 31 7 0 0 0 0 0 0 0 0 0 0 0 0 0 0 0 0 0 0 0 0 0 0 0 0 0 0 0 0 0 0 0 0 0 0 0 0 0 0 0 0 0 0 0 0 0 0 0 0 0
0 0 0 0 0 0 0 0 0 0 0 0 0 0 0 0 0 0 0 0 0 0 0 0 0 0 0 0 0 0 0 0 0 0 0 0 0 0 0 0 0 0 0 0 0 0 0 0 0 0 0 0 0 44 48 41 30 42 63 74 73 75 92 120 138 141 130 120 117 120 121 113 96 75 60 51 48 44 30 23 44 59 55 38 24 28 36 40 41 43 47 54 61 64 64 61 61 67 76 80 80 75 70 67 65 59 55 55 62 73 79 77 69 63 63 67 68 64 56 47 38 37 43 50 56 58 57 54 51 48 48 49 49 45 36 21 6 10 22 30 34 35 35 35 34 31 29 32 37 42 46 49 51 49 46 40 36 30 26 22 24 29 34 37 39 42 47 51 52 49 47 49 52 53 52 46 39 35 35 37 39 40 40 39 36 34 32 33 36 39 40 41 42 43 45 47 47 46 45 43 42 41 40 40 39 36 35 33 32 29 26 25 25 28 32 33 32 28 26 27 29 32 33 32 31 29 28 28 28 30 33 36 38 39 39 38 37 35 31 26 24 22 21 20 18 17 16 14 12 13 14 16 16 15 14 15 17 18 18 17 18 18 18 18 17 16 15 14 13 13 13 15 17 20 22 23 24 25 25 25 25 24 22 21 20 20 20 19 16 14 12 10 8 7 4 3 4 6 7 7 7 8 9 9 9 8 7 5 4 8 14 18 21 23 24 26 29 32 34 35 35 34 33 33 33 34 35 34 33 32 33 36 40 41 40 37 33 31 31 32 32 31 30 28 29 31 34 37 38 37 35 31 29 28 28 29 31 32 34 35 36 38 39 40 42 43 43 43 45 46 48 48 48 48 47 47 45 41 36 30 28 37 49 58 63 65 67 69 69 65 56 47 38 31 28 27 27 28 32 42 55 67 75 81 85 89 94 100 105 107 106 106 107 108 110 111 110 109 108 105 99 91 81 77 80 90 105 110 103 81 52 31 23 26 33 36 32 23 17 16 16 26 50 79 106 118 111 97 93 107 132 154 155 134 103 70 53 46 33 12 22 31 6 0 0 0 0 0 0 0 0 0 0 0 0 0 0 0 0 0 0 0 0 0 0 0 0 0 0 0 0 0 0 0 0 0 0 0 0 0 0 0 0 0 0 0 0 0 0 0 0 0
0 0 0 0 0 0 0 0 0 0 0 0 0 0 0 0 0 0 0 0 0 0 0 0 0 0 0 0 0 0 0 0 0 0 0 0 0 0 0 0 0 0 0 0 0 0 0 0 0 0 0 0 0 43 49 43 30 38 59 71 73 75 91 118 136 140 132 123 122 125 122 112 96 77 64 55 51 47 34 26 42 57 54 41 31 32 37 38 37 37 40 50 59 66 67 65 64 68 76 81 80 75 71 69 67 62 56 55 61 72 79 78 72 66 66 68 68 62 53 44 37 36 41 50 57 61 62 59 55 52 51 51 48 43 33 17 4 15 26 34 37 38 40 42 41 38 32 31 37 43 47 49 49 48 45 41 37 32 27 24 25 30 36 40 41 43 46 49 49 46 44 45 48 51 51 45 39 35 34 36 38 39 39 37 34 31 30 32 37 40 42 42 42 42 44 46 48 47 44 42 40 39 39 38 37 34 32 31 30 29 27 26 26 29 32 33 30 26 24 24 26 29 31 31 30 29 28 28 29 30 34 37 39 39 39 38 38 37 34 29 26 23 22 21 20 18 17 15 13 13 14 15 15 14 13 14 15 17 17 16 16 16 16 16 15 14 14 13 13 12 13 14 16 20 24 26 28 30 31 32 31 30 29 28 27 26 25 23 19 15 11 8 7 5 3 4 7 9 10 9 9 9 10 11 10 8 5 1 4 12 18 23 26 26 27 29 31 33 34 34 35 35 34 34 33 33 34 34 33 32 33 36 38 40 40 37 35 34 34 34 33 32 30 29 31 34 38 40 39 36 32 28 26 26 27 28 30 31 33 35 37 39 41 43 46 47 47 48 49 50 52 53 53 52 52 52 51 49 44 36 26 24 31 42 53 61 68 74 78 78 75 70 63 57 50 40 30 25 26 36 53 68 79 85 87 88 93 101 108 112 112 110 109 110 112 114 114 112 110 107 103 97 89 81 80 86 98 107 107 93 66 43 29 24 27 31 30 24 18 17 16 25 49 80 107 117 110 97 92 105 128 149 153 136 109 78 58 49 34 12 20 29 5 0 0 0 0 0 0 0 0 0 0 0 0 0 0 0 0 0 0 0 0 0 0 0 0 0 0 0 0 0 0 0 0 0 0 0 0 0 0 0 0 0 0 0 0 0 0 0 0 0
0 0 0 0 0 0 0 0 0 0 0 0 0 0 0 0 0 0 0 0 0 0 0 0 0 0 0 0 0 0 0 0 0 0 0 0 0 0 0 0 0 0 0 0 0 0 0 0 0 0 0 0 0 41 50 46 32 34 54 68 73 76 91 117 136 141 135 128 126 127 122 110 94 76 63 54 49 43 32 26 40 52 49 39 32 32 34 35 34 33 35 43 55 65 69 68 66 68 75 80 80 77 74 73 71 66 58 54 58 68 76 78 73 68 66 66 63 55 47 41 38 39 43 51 58 63 64 62 57 54 53 51 47 40 29 13 4 17 28 36 40 41 44 47 48 44 36 30 35 43 48 50 49 46 42 39 36 33 29 25 26 31 38 41 41 41 42 44 43 41 40 41 45 49 50 45 39 36 35 36 36 37 36 34 31 30 30 33 38 42 44 43 42 42 44 46 47 47 44 42 40 39 38 37 35 32 30 29 28 28 26 26 26 29 32 32 31 27 25 25 26 28 29 30 30 30 30 30 30 32 36 39 40 40 39 37 37 36 34 30 26 24 22 22 21 21 20 18 15 14 14 15 15 14 14 14 15 16 16 16 15 15 14 14 14 13 14 14 15 14 14 14 16 20 25 28 32 34 36 36 36 35 34 32 31 29 27 24 20 15 11 7 6 5 4 5 8 10 11 9 8 9 11 12 12 10 7 5 9 15 21 25 27 28 30 32 33 34 33 33 34 35 35 34 32 32 32 33 34 34 34 35 37 38 39 37 36 35 36 36 35 34 32 32 34 37 39 39 37 34 30 26 25 25 25 26 28 30 32 35 37 39 41 44 46 48 49 50 51 53 55 56 56 55 54 53 51 49 45 40 31 22 18 26 40 52 60 68 75 80 82 82 81 77 70 57 41 29 24 30 46 63 74 80 80 80 86 96 107 112 113 111 109 111 114 117 118 116 112 108 106 102 95 87 81 81 90 100 107 102 84 62 42 29 24 25 26 24 20 17 16 26 49 79 106 116 108 96 92 103 124 144 147 134 111 83 64 53 37 13 17 26 4 0 0 0 0 0 0 0 0 0 0 0 0 0 0 0 0 0 0 0 0 0 0 0 0 0 0 0 0 0 0 0 0 0 0 0 0 0 0 0 0 0 0 0 0 0 0 0 0 0
0 0 0 0 0 0 0 0 0 0 0 0 0 0 0 0 0 0 0 0 0 0 0 0 0 0 0 0 0 0 0 0 0 0 0 0 0 0 0 0 0 0 0 0 0 0 0 0 0 0 0 0 0 39 49 47 34 33 51 67 73 77 89 115 135 143 139 132 129 129 123 111 95 78 64 53 44 37 27 26 41 50 45 34 27 27 29 31 31 29 28 35 47 60 68 69 67 67 73 80 82 80 78 77 75 68 59 53 55 65 74 78 74 67 63 60 56 50 44 41 41 44 49 54 59 63 63 61 57 55 54 52 45 35 23 9 4 18 29 38 43 45 47 50 51 46 37 27 30 40 47 49 48 44 40 36 33 31 29 26 27 32 38 42 42 40 40 39 37 37 38 40 45 49 49 45 39 35 34 34 35 35 34 32 30 29 30 34 40 44 45 45 43 42 42 44 45 45 44 42 40 39 38 36 34 30 28 26 25 24 23 23 24 26 30 31 31 29 27 26 27 28 28 29 29 29 30 30 30 32 36 40 42 42 40 38 37 36 34 30 27 24 22 21 22 22 22 21 19 17 16 16 16 15 14 14 14 15 15 15 15 14 14 14 14 14 16 17 18 18 17 17 18 21 26 31 35 37 39 38 38 37 35 34 32 30 27 24 21 17 12 8 6 5 5 5 6 7 7 6 6 7 9 9 9 8 7 9 13 18 21 24 25 27 30 33 34 34 33 32 33 34 34 33 32 31 32 34 36 36 36 36 36 37 37 37 36 36 36 36 35 34 33 33 34 36 36 35 32 30 28 26 26 25 24 25 26 29 32 35 37 38 40 43 46 48 49 50 52 54 56 58 58 56 54 52 48 45 43 40 36 30 22 16 26 39 50 60 68 74 79 82 85 85 82 72 55 40 30 29 39 50 58 61 62 65 75 91 103 109 111 110 109 111 115 119 120 119 115 111 109 107 102 94 85 79 81 91 101 105 97 81 61 40 26 22 22 23 22 19 18 26 47 77 105 115 108 95 91 102 122 141 145 133 112 86 68 56 39 15 16 24 3 0 0 0 0 0 0 0 0 0 0 0 0 0 0 0 0 0 0 0 0 0 0 0 0 0 0 0 0 0 0 0 0 0 0 0 0 0 0 0 0 0 0 0 0 0 0 0 0 0
0 0 0 0 0 0 0 0 0 0 0 0 0 0 0 0 0 0 0 0 0 0 0 0 0 0 0 0 0 0 0 0 0 0 0 0 0 0 0 0 0 0 0 0 0 0 0 0 0 0 0 0 0 39 50 50 39 34 48 65 72 75 86 111 133 143 140 133 130 130 126 117 102 85 68 55 43 34 27 31 47 56 50 37 24 21 23 26 28 26 24 29 42 56 67 70 68 67 72 80 83 82 80 79 77 70 60 53 54 63 73 76 72 63 56 54 53 49 45 43 45 50 54 58 61 61 59 56 55 54 54 50 39 26 14 3 10 21 32 41 46 48 48 49 48 43 33 22 26 37 45 49 48 44 39 35 32 30 28 27 28 33 39 43 44 42 40 38 36 36 37 40 44 48 48 43 37 32 30 30 31 31 31 30 29 28 30 34 40 44 46 46 44 42 41 41 42 42 41 41 40 39 38 36 34 31 28 26 23 21 19 19 21 25 28 31 31 30 29 28 28 28 28 28 27 27 28 28 28 30 34 38 41 42 42 40 39 37 35 32 28 24 21 18 19 21 23 23 22 20 19 18 17 17 16 14 13 13 13 13 14 14 15 15 14 15 16 18 19 20 21 22 24 27 31 35 38 40 40 39 38 37 36 35 33 30 27 25 22 19 15 11 8 7 7 7 7 5 4 4 5 6 7 7 7 8 11 14 17 19 20 21 22 24 27 30 32 32 31 31 32 34 35 34 32 32 33 36 38 39 39 38 37 37 37 37 37 37 36 35 34 32 30 30 30 31 30 29 27 27 27 27 27 26 25 25 26 29 32 35 37 38 40 44 47 49 50 50 51 53 55 57 57 56 54 50 46 42 40 39 38 36 31 21 16 24 37 49 60 67 73 78 82 85 86 81 69 54 42 35 35 37 37 37 40 50 67 88 102 107 109 109 110 112 115 119 121 121 119 115 113 112 108 100 90 81 78 84 93 103 103 94 77 53 33 22 19 22 24 22 21 26 44 73 103 116 110 97 92 102 122 141 145 134 114 89 71 58 41 17 14 22 2 0 0 0 0 0 0 0 0 0 0 0 0 0 0 0 0 0 0 0 0 0 0 0 0 0 0 0 0 0 0 0 0 0 0 0 0 0 0 0 0 0 0 0 0 0 0 0 0 0
0 0 0 0 0 0 0 0 0 0 0 0 0 0 0 0 0 0 0 0 0 0 0 0 0 0 0 0 0 0 0 0 0 0 0 0 0 0 0 0 0 0 0 0 0 0 0 0 0 0 0 0 0 36 51 53 45 35 43 60 70 74 84 107 129 139 137 130 127 129 130 124 112 94 76 62 50 40 35 38 52 61 57 43 26 17 18 23 27 27 27 32 44 57 68 73 71 69 71 77 81 81 80 80 78 72 62 55 55 63 72 74 69 59 52 51 52 51 47 46 48 53 57 59 60 57 54 51 50 50 48 41 28 14 5 9 18 28 37 44 48 49 49 48 45 40 30 22 27 38 47 51 50 45 39 34 31 30 29 28 30 34 40 45 47 45 43 40 37 36 38 40 42 44 44 40 35 31 29 28 27 27 27 27 28 29 31 35 40 44 46 46 44 43 42 41 41 40 40 40 40 40 40 39 38 35 32 28 24 20 18 19 21 26 30 32 32 31 30 29 30 30 29 28 27 27 26 27 27 28 31 34 38 41 42 43 42 40 38 35 31 26 22 17 17 20 23 25 24 22 20 19 19 18 16 14 13 12 12 13 14 15 15 15 15 14 15 17 19 22 25 28 32 36 39 40 42 42 42 40 39 38 38 36 34 31 28 26 24 23 20 16 13 11 10 10 10 10 10 10 9 9 8 8 10 13 16 18 20 21 20 19 19 21 23 25 27 28 29 31 33 35 35 34 33 33 34 37 39 40 40 40 39 38 38 38 38 38 37 35 32 29 27 26 26 26 26 25 24 25 26 26 26 25 25 25 27 30 33 35 37 39 41 46 49 51 52 51 51 51 53 54 54 54 52 49 45 42 40 39 39 39 37 29 20 15 21 35 50 60 67 73 78 83 86 85 77 67 56 47 41 34 26 21 27 44 68 92 103 107 107 107 109 111 113 117 120 121 120 117 114 113 111 106 97 88 83 85 91 98 102 98 87 66 42 26 18 19 23 22 20 24 40 69 103 119 114 100 93 102 121 140 146 136 117 93 74 60 43 19 12 17 1 0 0 0 0 0 0 0 0 0 0 0 0 0 0 0 0 0 0 0 0 0 0 0 0 0 0 0 0 0 0 0 0 0 0 0 0 0 0 0 0 0 0 0 0 0 0 0 0 0
0 0 0 0 0 0 0 0 0 0 0 0 0 0 0 0 0 0 0 0 0 0 0 0 0 0 0 0 0 0 0 0 0 0 0 0 0 0 0 0 0 0 0 0 0 0 0 0 0 0 0 0 0 31 49 54 49 35 36 52 66 73 83 104 125 135 134 126 123 127 131 128 117 101 83 71 61 53 48 46 53 61 57 44 26 17 16 21 26 30 32 38 47 58 68 73 73 72 72 74 77 78 79 80 79 73 65 59 58 63 70 72 68 59 52 51 52 50 47 44 45 48 52 54 55 53 51 48 47 44 40 31 18 8 7 14 24 33 41 46 48 48 49 49 45 40 33 30 36 44 52 55 52 44 37 32 31 30 30 29 30 34 39 44 46 45 43 40 37 37 38 38 39 39 38 36 33 31 30 28 25 23 23 24 26 29 33 37 41 45 46 46 45 43 43 42 42 42 41 41 41 42 43 43 42 40 35 30 25 20 19 20 24 28 31 34 34 32 31 32 32 33 33 31 30 29 29 29 29 29 31 33 36 40 42 43 43 42 41 39 36 31 26 20 18 19 22 25 24 22 20 19 19 18 16 14 12 11 11 12 13 14 14 14 13 13 14 16 18 23 28 33 39 42 44 44 44 43 42 41 40 40 39 38 35 31 28 26 25 25 24 22 19 15 13 11 12 13 13 13 13 11 9 9 12 15 18 21 22 22 21 20 20 20 21 23 24 26 29 31 34 36 36 35 34 33 34 36 38 40 40 40 39 38 37 37 38 38 36 33 30 27 25 25 24 24 23 22 22 22 23 23 23 23 23 26 28 30 33 35 37 39 41 46 49 52 52 51 50 49 50 51 51 51 50 49 47 45 43 42 42 42 41 36 28 20 15 21 36 49 60 68 75 80 85 86 80 73 66 60 53 42 28 20 26 46 72 95 105 105 104 105 107 108 110 113 117 120 120 116 112 111 111 108 103 96 92 91 93 95 98 98 93 76 53 32 19 16 19 20 18 21 36 67 104 122 118 104 94 101 119 138 144 135 118 94 77 63 45 22 9 10 0 0 0 0 0 0 0 0 0 0 0 0 0 0 0 0 0 0 0 0 0 0 0 0 0 0 0 0 0 0 0 0 0 0 0 0 0 0 0 0 0 0 0 0 0 0 0 0 0 0
0 0 0 0 0 0 0 0 0 0 0 0 0 0 0 0 0 0 0 0 0 0 0 0 0 0 0 0 0 0 0 0 0 0 0 0 0 0 0 0 0 0 0 0 0 0 0 0 0 0 0 0 0 25 43 51 48 33 29 46 64 73 84 104 125 135 134 125 122 126 132 129 118 101 86 78 73 67 60 53 52 55 52 39 22 16 18 21 24 28 32 37 44 53 62 70 73 74 72 71 71 73 76 79 79 74 67 61 59 62 68 72 70 63 56 52 50 46 41 38 37 40 43 47 50 51 49 48 46 41 35 27 18 13 9 13 23 33 40 44 45 46 49 50 46 41 39 38 43 50 55 56 51 41 34 30 31 32 32 31 31 34 37 40 41 40 39 36 35 36 37 37 36 34 33 32 32 33 33 30 26 21 19 20 25 30 34 39 43 46 47 47 44 43 42 42 42 43 43 44 44 45 46 46 44 40 35 29 24 20 19 21 24 27 30 32 33 33 33 34 35 35 34 33 32 32 33 34 34 33 33 34 37 40 42 43 43 42 42 42 40 37 32 26 21 20 21 22 23 21 19 17 17 16 15 13 10 8 8 8 9 10 10 9 9 11 13 15 18 22 27 33 39 43 45 44 43 42 41 41 41 40 40 39 36 32 28 26 25 26 26 25 22 18 13 11 11 12 14 14 13 10 8 9 12 16 19 21 22 23 23 23 23 23 24 24 25 26 29 31 33 35 36 35 35 34 34 35 36 38 39 39 38 37 36 36 37 37 35 31 28 26 26 25 25 23 21 20 19 19 19 19 19 20 22 25 27 30 32 34 36 38 40 42 45 48 49 49 49 48 48 48 49 49 50 50 49 49 48 48 49 49 47 41 35 28 22 16 22 36 50 62 72 79 84 86 81 75 70 66 60 51 38 28 32 49 73 93 102 102 101 102 104 105 107 111 116 120 119 115 111 111 111 109 105 99 95 94 93 92 93 97 98 88 67 43 23 14 14 15 15 19 34 67 106 125 121 106 95 101 119 136 141 132 115 95 79 66 48 26 7 4 0 0 0 0 0 0 0 0 0 0 0 0 0 0 0 0 0 0 0 0 0 0 0 0 0 0 0 0 0 0 0 0 0 0 0 0 0 0 0 0 0 0 0 0 0 0 0 0 0 0
0 0 0 0 0 0 0 0 0 0 0 0 0 0 0 0 0 0 0 0 0 0 0 0 0 0 0 0 0 0 0 0 0 0 0 0 0 0 0 0 0 0 0 0 0 0 0 0 0 0 0 0 0 22 39 46 45 30 26 46 66 76 86 105 126 138 137 128 123 126 133 130 118 100 85 80 78 73 64 54 49 51 48 36 18 16 21 22 22 25 28 31 35 40 50 62 70 73 71 66 64 66 72 76 77 73 66 60 58 62 68 71 70 65 57 50 44 39 34 30 29 33 38 43 47 48 46 44 43 40 35 31 27 22 14 10 20 30 39 42 42 42 47 49 45 40 36 37 41 48 53 53 48 39 33 32 35 36 34 31 31 34 37 38 36 34 32 31 32 35 36 36 34 33 31 30 32 34 34 32 27 21 17 18 23 30 35 40 44 48 49 47 43 40 39 39 41 44 46 47 48 48 48 46 43 39 34 28 24 20 19 20 22 24 27 30 32 33 34 35 35 34 32 31 31 33 36 38 37 35 34 34 36 39 41 42 41 40 40 40 41 40 37 30 23 19 18 18 19 18 16 14 13 13 13 12 9 7 5 5 6 6 6 5 5 7 11 13 16 19 22 27 32 38 41 42 41 40 40 40 40 40 40 39 37 34 30 26 25 25 26 25 22 17 13 10 10 11 13 13 11 9 9 10 13 17 19 21 21 22 23 24 26 26 26 27 27 28 30 30 31 32 33 34 35 35 35 36 37 39 40 40 39 37 36 35 36 35 33 31 28 28 27 27 25 22 18 16 15 16 16 16 16 19 22 25 27 29 31 34 36 37 38 39 41 43 45 47 47 47 46 46 47 48 49 50 51 51 52 53 54 55 53 48 42 36 30 24 19 23 36 53 66 77 84 87 84 77 70 65 60 53 43 34 35 47 66 85 94 97 99 100 101 103 106 110 116 119 119 115 113 112 112 108 103 96 92 90 88 86 87 93 101 99 83 57 30 13 11 13 14 18 34 67 107 126 122 106 94 100 119 136 139 129 112 93 81 69 51 29 10 7 0 0 0 0 0 0 0 0 0 0 0 0 0 0 0 0 0 0 0 0 0 0 0 0 0 0 0 0 0 0 0 0 0 0 0 0 0 0 0 0 0 0 0 0 0 0 0 0 0 0
0 0 0 0 0 0 0 0 0 0 0 0 0 0 0 0 0 0 0 0 0 0 0 0 0 0 0 0 0 0 0 0 0 0 0 0 0 0 0 0 0 0 0 0 0 0 0 0 0 0 0 0 0 25 40 44 42 29 28 49 70 80 89 106 126 139 140 130 123 127 135 134 121 101 83 77 75 72 63 51 44 48 50 40 22 17 22 22 20 22 25 26 26 29 39 54 67 72 69 61 56 60 69 76 76 71 62 56 55 59 65 68 67 60 50 42 37 32 28 25 26 31 37 42 46 43 36 32 35 38 37 36 34 30 23 17 24 34 42 45 41 40 43 45 41 33 26 26 33 42 49 51 46 40 36 37 38 37 33 29 30 35 39 39 36 32 31 30 32 34 35 35 34 34 32 31 32 33 33 31 26 21 16 15 21 28 34 39 44 47 49 47 42 38 35 36 40 45 49 52 53 53 52 49 45 39 34 29 25 20 17 17 18 22 26 30 33 35 36 35 33 31 28 28 31 34 37 38 36 34 32 32 34 37 40 41 41 39 38 37 38 39 36 30 23 17 15 16 17 16 13 11 9 9 10 11 11 9 8 8 8 8 8 8 8 8 9 11 13 14 16 19 24 30 36 39 40 40 40 40 40 40 40 39 38 35 31 27 25 25 26 24 21 16 13 10 10 11 12 12 12 11 11 12 15 19 21 22 21 21 22 24 26 27 28 28 29 30 30 29 29 29 30 33 34 36 36 37 38 40 42 43 42 40 37 36 36 36 34 32 31 30 30 27 24 19 14 12 13 14 15 16 17 19 23 26 28 29 31 35 38 39 38 39 40 41 43 45 46 45 45 44 45 46 48 49 51 51 52 53 55 56 56 54 50 44 40 33 26 21 25 40 56 70 82 90 89 82 73 64 57 52 45 38 36 40 53 69 82 91 97 99 100 100 104 109 115 118 117 114 113 113 113 109 102 93 88 86 82 77 76 82 94 103 94 72 40 14 9 12 13 16 33 67 107 126 122 104 91 97 117 137 140 129 110 92 81 72 54 30 13 11 0 0 0 0 0 0 0 0 0 0 0 0 0 0 0 0 0 0 0 0 0 0 0 0 0 0 0 0 0 0 0 0 0 0 0 0 0 0 0 0 0 0 0 0 0 0 0 0 0 0
0 0 0 0 0 0 0 0 0 0 0 0 0 0 0 0 0 0 0 0 0 0 0 0 0 0 0 0 0 0 0 0 0 0 0 0 0 0 0 0 0 0 0 0 0 0 0 0 0 0 0 0 0 28 44 48 46 34 31 51 72 83 91 105 125 138 139 130 121 125 137 140 127 104 80 70 69 68 62 51 41 45 52 47 31 23 24 20 14 16 23 24 23 25 34 52 66 71 67 56 49 53 66 75 74 66 54 48 48 52 59 62 60 52 41 34 31 29 26 23 25 29 34 38 38 31 19 16 28 37 38 37 36 34 31 30 37 46 52 53 45 39 39 40 35 26 16 16 28 40 49 52 49 45 42 42 40 35 29 25 28 35 41 42 38 35 32 31 32 33 33 33 34 35 35 35 34 32 31 29 25 20 14 12 19 27 32 36 40 45 47 47 43 38 36 36 40 46 51 55 58 59 59 55 50 42 37 32 27 22 18 16 17 22 27 32 35 37 37 36 34 31 30 32 35 38 39 37 34 32 31 32 33 36 39 42 42 41 39 36 35 35 33 28 21 15 13 15 17 17 13 8 5 4 7 10 13 13 13 13 13 12 11 11 11 13 13 13 13 13 14 15 17 22 29 34 38 40 41 41 41 40 40 39 37 35 31 28 26 26 26 25 21 17 13 11 10 11 12 13 13 13 14 15 17 20 21 22 22 22 23 24 25 26 26 27 29 30 29 28 26 26 28 30 33 34 35 36 38 40 43 44 43 41 38 37 36 36 35 34 33 32 31 27 22 16 12 10 12 14 16 17 18 20 23 26 28 30 32 36 39 40 40 40 41 42 44 45 45 45 44 44 44 45 46 48 49 50 50 50 51 53 55 56 55 52 47 42 36 29 23 26 41 58 74 88 93 92 83 70 60 54 48 42 38 36 40 50 64 78 90 96 97 97 101 107 111 114 113 110 109 111 112 110 104 98 93 91 84 73 64 65 76 91 94 80 51 20 7 10 12 14 30 62 101 121 120 101 87 91 110 134 142 132 111 92 80 72 55 31 14 13 0 0 0 0 0 0 0 0 0 0 0 0 0 0 0 0 0 0 0 0 0 0 0 0 0 0 0 0 0 0 0 0 0 0 0 0 0 0 0 0 0 0 0 0 0 0 0 0 0 0
0 0 0 0 0 0 0 0 0 0 0 0 0 0 0 0 0 0 0 0 0 0 0 0 0 0 0 0 0 0 0 0 0 0 0 0 0 0 0 0 0 0 0 0 0 0 0 0 0 0 0 0 0 28 47 52 53 44 34 46 69 83 91 104 123 136 138 129 120 123 137 145 134 109 80 66 63 65 63 54 43 42 49 48 36 28 26 20 7 10 22 26 25 26 34 51 65 69 62 49 40 43 57 67 66 56 43 36 39 46 54 58 54 45 33 26 25 25 23 21 22 24 25 24 21 11 4 19 34 40 39 37 35 36 36 39 48 56 61 60 51 40 35 33 27 18 12 18 34 47 55 57 54 50 48 46 41 33 25 21 26 34 41 43 40 36 32 30 30 30 30 30 32 35 37 38 36 33 30 27 25 21 14 10 16 25 30 33 36 40 44 46 44 41 39 39 40 44 48 53 57 61 63 60 54 47 41 37 32 26 22 19 19 22 27 32 35 37 38 37 36 35 36 39 41 42 40 37 35 34 34 35 36 37 40 43 45 45 42 38 35 34 31 26 19 14 13 15 19 19 15 9 5 6 9 13 16 17 18 18 17 15 13 13 13 15 16 17 17 17 17 16 15 17 23 29 35 39 41 42 42 41 40 38 36 34 31 28 26 26 26 26 23 19 15 12 10 9 10 12 15 16 17 17 18 19 21 22 23 24 24 24 24 24 25 26 27 28 28 27 26 25 26 28 31 32 33 34 36 39 41 43 42 40 37 36 35 35 35 35 34 33 31 27 23 17 13 12 14 16 18 19 20 21 24 26 27 29 31 35 38 40 41 42 43 44 44 45 45 45 45 45 46 46 46 47 49 50 50 49 49 50 52 54 56 55 52 48 43 38 30 22 27 43 62 81 94 99 96 84 71 63 57 53 47 39 31 32 41 57 76 88 93 94 98 103 108 111 109 107 106 107 109 110 108 106 105 104 97 80 63 53 57 72 81 78 57 28 9 7 9 11 25 53 89 111 112 97 81 83 102 128 140 133 114 92 79 69 54 32 12 10 0 0 0 0 0 0 0 0 0 0 0 0 0 0 0 0 0 0 0 0 0 0 0 0 0 0 0 0 0 0 0 0 0 0 0 0 0 0 0 0 0 0 0 0 0 0 0 0 0 0
0 0 0 0 0 0 0 0 0 0 0 0 0 0 0 0 0 0 0 0 0 0 0 0 0 0 0 0 0 0 0 0 0 0 0 0 0 0 0 0 0 0 0 0 0 0 0 0 0 0 0 0 0 23 45 53 59 53 39 40 63 80 90 103 122 136 140 131 120 120 135 147 140 116 84 66 62 63 63 57 47 41 44 44 36 28 27 23 11 8 20 26 25 25 32 48 62 65 55 39 28 30 42 53 52 41 30 26 33 45 55 57 52 40 26 17 16 18 17 15 14 13 11 6 3 8 18 30 40 43 40 36 34 34 35 40 49 58 63 62 53 42 33 27 20 14 16 27 44 57 64 64 59 53 50 47 41 32 24 21 26 34 40 42 38 32 28 26 26 26 26 26 29 32 36 38 37 34 30 27 26 23 18 11 12 20 25 28 32 36 40 43 44 43 41 40 40 40 41 45 50 56 59 59 55 49 43 39 35 30 25 22 20 21 25 29 32 34 36 36 36 37 41 44 46 45 41 37 35 36 38 40 40 39 40 43 46 47 45 41 38 35 31 26 18 14 13 16 20 21 18 14 12 13 15 17 19 20 20 21 21 19 16 14 14 16 18 21 22 22 20 19 17 16 19 24 29 34 38 40 41 41 40 39 37 35 32 29 27 27 27 26 25 22 17 12 8 8 9 12 15 18 19 20 19 19 20 21 23 24 25 25 24 24 25 25 26 26 26 25 24 24 25 27 29 30 31 33 35 38 40 41 40 38 35 34 34 34 34 34 33 32 30 28 25 21 17 15 16 17 19 20 21 23 24 26 27 28 30 33 36 39 40 42 43 44 44 45 47 48 49 49 49 49 48 49 51 52 53 53 51 50 50 52 54 55 53 51 47 43 37 27 21 30 48 70 88 101 105 97 85 74 68 65 61 51 35 24 24 35 55 74 85 91 96 101 106 109 109 107 105 104 106 107 108 109 112 115 112 99 79 61 53 58 68 71 59 37 17 7 6 10 22 44 75 97 103 93 79 76 91 118 134 133 117 95 80 67 53 36 12 7 0 0 0 0 0 0 0 0 0 0 0 0 0 0 0 0 0 0 0 0 0 0 0 0 0 0 0 0 0 0 0 0 0 0 0 0 0 0 0 0 0 0 0 0 0 0 0 0 0 0
0 0 0 0 0 0 0 0 0 0 0 0 0 0 0 0 0 0 0 0 0 0 0 0 0 0 0 0 0 0 0 0 0 0 0 0 0 0 0 0 0 0 0 0 0 0 0 0 0 0 0 0 0 18 41 52 61 58 41 35 56 78 90 103 123 137 141 132 120 118 133 148 146 124 91 70 64 64 64 59 51 43 44 45 36 26 28 29 20 7 13 21 21 18 24 40 54 58 49 31 18 17 27 37 36 28 20 21 31 46 57 57 49 34 19 8 6 10 11 8 5 5 7 11 16 21 26 32 39 41 39 36 33 30 30 34 42 51 56 57 52 42 32 25 18 16 22 34 51 64 71 70 63 56 51 48 42 34 27 26 30 35 40 40 35 28 22 20 22 24 24 24 26 28 33 37 38 34 30 28 27 26 22 14 9 14 20 25 30 36 40 43 45 44 43 42 40 39 37 38 42 49 53 55 53 49 45 41 38 33 28 25 23 22 24 26 29 31 31 31 31 34 40 43 45 43 39 35 34 36 39 40 40 39 39 41 44 46 45 42 38 35 30 25 19 15 14 16 19 21 19 17 16 18 20 22 22 21 21 22 23 23 21 18 17 17 19 22 23 23 22 21 19 19 19 22 25 29 34 37 40 41 41 40 39 37 35 32 29 28 27 26 25 22 17 12 9 9 10 12 15 18 20 21 21 20 19 20 22 23 24 25 25 25 25 25 24 23 23 23 22 22 24 25 27 29 30 32 35 38 40 40 40 38 36 35 35 35 35 34 32 31 30 29 27 25 22 19 18 19 20 22 24 25 26 26 26 27 29 32 35 38 40 43 44 45 45 47 49 50 52 52 52 51 50 50 52 54 56 56 55 53 51 51 52 53 53 52 49 46 41 32 22 23 37 58 77 93 104 104 95 84 77 75 74 67 51 32 23 24 38 57 73 85 93 99 103 106 108 107 105 103 103 104 105 107 110 116 120 118 105 85 67 59 62 65 58 41 25 14 12 16 25 41 65 84 94 90 78 72 82 106 125 131 120 102 84 70 55 40 16 11 0 0 0 0 0 0 0 0 0 0 0 0 0 0 0 0 0 0 0 0 0 0 0 0 0 0 0 0 0 0 0 0 0 0 0 0 0 0 0 0 0 0 0 0 0 0 0 0 0 0
0 0 0 0 0 0 0 0 0 0 0 0 0 0 0 0 0 0 0 0 0 0 0 0 0 0 0 0 0 0 0 0 0 0 0 0 0 0 0 0 0 0 0 0 0 0 0 0 0 0 0 0 0 16 39 50 59 58 41 31 53 77 90 103 122 136 139 130 117 115 131 151 153 133 98 74 65 65 66 63 56 50 50 50 40 27 30 37 31 14 6 15 15 11 11 25 42 49 42 26 13 10 19 28 28 22 16 19 30 44 53 50 39 25 13 7 7 11 13 13 14 15 19 24 29 32 31 32 35 39 39 38 35 30 28 29 36 42 47 49 46 40 31 24 18 17 23 35 53 67 74 74 66 58 53 49 44 38 33 32 35 38 40 40 35 27 23 22 24 26 26 25 25 27 32 37 38 35 31 28 28 28 26 19 11 10 18 26 33 40 43 46 47 48 47 47 45 42 40 39 40 46 52 54 55 52 49 45 41 36 30 26 25 24 24 26 29 30 29 27 26 29 35 40 41 40 37 33 32 34 37 38 38 37 38 40 42 43 42 40 37 33 29 24 19 16 16 17 18 18 17 15 17 20 23 24 23 21 20 21 24 25 25 23 21 20 20 22 23 23 22 21 20 20 21 22 24 26 30 35 39 41 42 42 40 39 37 34 32 29 27 25 23 20 16 13 12 12 13 13 14 17 20 21 21 20 19 20 21 23 24 25 26 26 26 24 22 20 19 19 19 20 21 22 24 26 29 32 35 38 40 41 40 39 38 37 37 36 35 34 32 30 29 28 28 26 24 21 20 21 22 25 26 27 27 27 27 28 30 33 36 40 42 45 46 47 48 49 50 51 52 53 53 52 51 50 51 53 55 56 56 54 51 50 51 53 53 53 50 47 42 34 25 20 28 46 64 81 96 104 100 92 84 81 81 79 69 53 38 29 30 41 56 72 86 93 95 97 101 103 103 102 103 104 106 106 106 109 117 125 124 112 91 71 63 61 55 42 29 22 22 27 35 45 61 76 88 88 79 71 75 95 116 127 123 107 90 74 58 41 18 14 0 0 0 0 0 0 0 0 0 0 0 0 0 0 0 0 0 0 0 0 0 0 0 0 0 0 0 0 0 0 0 0 0 0 0 0 0 0 0 0 0 0 0 0 0 0 0 0 0 0
0 0 0 0 0 0 0 0 0 0 0 0 0 0 0 0 0 0 0 0 0 0 0 0 0 0 0 0 0 0 0 0 0 0 0 0 0 0 0 0 0 0 0 0 0 0 0 0 0 0 0 0 0 16 40 48 56 55 40 29 50 76 90 103 121 134 137 128 115 112 128 152 158 140 105 76 65 66 69 69 63 56 54 53 43 28 32 43 40 24 10 15 18 15 8 9 28 39 37 24 12 11 20 28 28 22 17 21 27 38 43 39 28 22 20 18 15 17 20 22 24 26 29 34 39 42 40 38 38 40 42 43 41 37 35 35 38 42 44 44 41 36 29 23 18 17 21 32 50 66 75 75 68 60 53 49 45 41 38 37 38 38 39 40 37 31 27 28 30 32 32 29 28 29 34 38 39 36 32 30 30 31 29 23 13 9 17 27 38 44 47 48 49 50 52 53 52 50 46 44 44 48 53 58 60 58 54 50 44 38 32 28 26 26 26 28 31 32 29 26 26 28 33 38 40 40 37 34 33 34 36 37 37 37 38 40 41 41 41 39 36 32 28 23 19 18 18 18 17 16 13 13 16 20 24 25 23 20 19 21 24 26 26 25 23 22 21 22 23 23 23 22 20 20 20 21 22 24 29 35 40 42 42 41 40 39 38 36 33 31 28 25 22 18 14 12 12 13 13 13 14 16 18 19 20 19 19 20 21 23 24 25 26 26 24 22 19 16 15 15 16 17 17 19 21 24 26 29 32 36 38 40 40 40 39 39 38 37 36 34 32 30 28 26 26 26 24 22 22 23 25 27 28 29 29 29 29 30 32 35 38 42 45 48 49 50 50 50 50 51 52 52 53 52 50 49 48 49 50 52 53 52 50 49 49 51 52 52 51 47 43 36 28 21 23 36 52 69 87 100 103 98 91 84 82 82 79 69 56 41 29 29 39 55 73 82 85 86 89 93 96 100 104 107 110 109 106 105 110 121 129 124 107 84 69 61 53 41 29 24 27 37 45 53 62 73 84 89 82 74 74 90 109 122 121 108 91 75 59 43 19 15 0 0 0 0 0 0 0 0 0 0 0 0 0 0 0 0 0 0 0 0 0 0 0 0 0 0 0 0 0 0 0 0 0 0 0 0 0 0 0 0 0 0 0 0 0 0 0 0 0 0
0 0 0 0 0 0 0 0 0 0 0 0 0 0 0 0 0 0 0 0 0 0 0 0 0 0 0 0 0 0 0 0 0 0 0 0 0 0 0 0 0 0 0 0 0 0 0 0 0 0 0 0 0 15 39 48 54 54 41 29 46 72 90 105 124 137 140 130 117 113 128 151 160 145 109 78 64 65 72 74 69 60 55 51 40 26 30 43 44 32 22 24 26 24 19 5 15 30 33 24 15 15 23 29 29 25 24 28 31 36 39 35 30 31 31 28 24 23 26 29 31 32 34 38 44 49 49 47 45 45 46 47 46 45 45 46 48 49 48 45 40 33 27 22 18 17 20 29 46 62 72 74 69 62 55 51 47 43 41 40 38 36 36 38 37 34 31 31 35 38 38 35 33 32 35 37 38 36 34 32 32 33 31 26 15 7 13 26 39 47 48 48 48 49 52 54 55 54 51 48 47 49 54 59 62 61 57 51 44 38 31 28 27 28 28 29 31 33 31 29 28 30 35 39 40 40 37 35 35 36 38 38 38 37 38 39 40 40 40 40 38 34 29 24 20 18 18 19 17 14 13 13 16 21 24 25 23 20 20 21 24 26 26 26 25 23 22 23 23 24 24 22 20 18 17 18 19 21 27 34 39 41 42 40 39 39 38 37 35 33 31 26 22 17 13 11 10 11 11 12 14 16 17 18 18 18 18 19 21 23 24 25 25 24 22 20 17 14 13 12 12 13 14 16 19 22 25 27 28 31 34 37 39 40 40 39 38 36 35 34 32 30 27 25 24 24 23 23 23 25 26 28 29 29 29 30 30 32 34 36 39 43 47 50 52 52 51 50 49 49 50 50 51 50 49 47 47 47 48 50 50 50 49 48 47 47 49 50 49 47 43 37 31 24 20 28 43 60 80 96 104 104 98 89 82 79 76 72 65 52 34 24 26 38 58 72 77 78 79 83 89 96 104 110 114 114 109 105 106 115 124 125 113 93 77 65 53 40 27 20 26 39 51 59 65 73 82 89 87 79 77 89 106 119 118 104 86 71 57 43 20 16 0 0 0 0 0 0 0 0 0 0 0 0 0 0 0 0 0 0 0 0 0 0 0 0 0 0 0 0 0 0 0 0 0 0 0 0 0 0 0 0 0 0 0 0 0 0 0 0 0 0
0 0 0 0 0 0 0 0 0 0 0 0 0 0 0 0 0 0 0 0 0 0 0 0 0 0 0 0 0 0 0 0 0 0 0 0 0 0 0 0 0 0 0 0 0 0 0 0 0 0 0 0 0 12 36 46 53 55 46 32 40 67 88 107 129 143 147 137 123 119 130 152 161 148 113 79 61 60 68 73 70 62 54 48 39 25 26 40 46 41 35 33 31 28 24 13 9 21 27 23 15 14 21 27 29 29 32 36 37 40 42 42 40 41 41 37 33 31 33 36 37 37 38 42 48 55 57 55 52 48 47 46 46 48 50 53 55 55 53 49 41 33 26 21 18 18 20 28 42 57 68 72 69 64 59 54 50 47 44 41 38 34 33 36 37 35 32 32 36 40 41 39 37 35 34 36 37 37 35 34 33 32 31 27 20 10 7 21 36 45 47 46 45 45 47 50 53 53 51 48 46 47 50 55 58 59 56 50 43 36 30 28 29 30 30 30 30 31 31 30 29 31 35 39 40 39 37 36 37 38 40 40 39 37 37 37 38 38 38 39 38 35 30 24 19 17 17 18 17 15 14 14 18 23 25 25 23 21 21 22 24 26 26 26 25 24 23 23 24 25 25 23 20 17 15 15 15 18 24 32 38 40 40 40 40 40 40 38 37 35 32 28 22 16 11 9 8 8 9 11 14 16 17 17 17 18 18 19 21 23 24 24 23 22 20 18 15 12 10 9 8 9 11 14 18 22 25 26 26 27 30 34 38 40 40 39 37 35 34 33 32 30 27 25 23 22 23 23 24 26 27 28 29 29 29 29 30 32 34 37 39 42 47 51 53 53 53 50 49 48 47 47 47 46 46 46 48 49 50 51 51 51 49 47 46 45 45 46 47 46 43 39 33 27 21 22 35 53 74 93 103 107 104 96 86 77 70 69 67 61 45 29 22 27 45 63 72 75 75 78 84 93 102 108 113 115 112 108 107 112 120 122 114 98 83 71 57 42 26 17 22 37 52 62 68 72 80 87 87 82 80 90 105 117 115 100 81 66 55 44 23 19 0 0 0 0 0 0 0 0 0 0 0 0 0 0 0 0 0 0 0 0 0 0 0 0 0 0 0 0 0 0 0 0 0 0 0 0 0 0 0 0 0 0 0 0 0 0 0 0 0 0
0 0 0 0 0 0 0 0 0 0 0 0 0 0 0 0 0 0 0 0 0 0 0 0 0 0 0 0 0 0 0 0 0 0 0 0 0 0 0 0 0 0 0 0 0 0 0 0 0 0 0 0 0 8 31 42 51 55 49 36 38 62 86 107 132 148 152 144 131 125 134 153 164 155 120 82 59 52 58 66 67 63 55 50 41 29 26 38 48 48 42 38 33 29 25 18 12 13 17 16 11 9 15 24 30 34 37 39 40 43 48 51 52 52 50 47 43 41 42 43 43 43 44 49 55 62 63 60 54 48 44 42 43 46 49 52 53 54 53 49 42 34 26 22 20 19 21 27 40 53 64 69 69 67 63 59 54 50 47 43 39 34 33 35 37 35 32 30 32 36 39 40 38 36 34 34 36 37 36 33 31 30 31 32 29 20 9 14 30 42 46 46 44 42 42 43 46 49 49 48 45 44 46 50 54 56 55 51 44 37 31 29 30 32 32 30 29 29 29 28 28 29 33 36 37 36 35 34 35 37 38 38 38 37 36 36 36 35 36 36 36 34 29 23 18 15 14 16 16 16 16 17 20 24 25 25 23 21 20 22 24 26 26 25 24 23 22 22 24 26 26 25 22 18 15 14 14 17 23 31 37 39 39 38 39 41 41 40 37 35 32 27 22 15 10 8 8 8 9 10 13 15 17 18 19 19 20 20 21 22 23 23 22 20 18 16 13 10 6 5 6 8 10 13 18 23 26 26 26 26 27 31 35 39 40 39 37 35 33 32 31 29 27 25 24 23 24 24 25 26 26 26 27 27 28 28 30 33 36 38 40 42 46 51 53 54 53 51 49 47 45 44 43 42 43 46 49 52 54 54 53 53 51 49 46 44 43 44 46 47 45 42 38 32 25 20 27 45 67 85 97 104 106 102 93 81 72 70 73 73 61 42 26 22 35 53 67 73 74 75 80 89 97 104 108 112 112 110 109 113 119 121 115 101 87 76 62 45 28 16 18 33 51 64 70 72 76 81 81 79 78 88 103 115 114 99 80 64 54 46 26 22 0 0 0 0 0 0 0 0 0 0 0 0 0 0 0 0 0 0 0 0 0 0 0 0 0 0 0 0 0 0 0 0 0 0 0 0 0 0 0 0 0 0 0 0 0 0 0 0 0 0
0 0 0 0 0 0 0 0 0 0 0 0 0 0 0 0 0 0 0 0 0 0 0 0 0 0 0 0 0 0 0 0 0 0 0 0 0 0 0 0 0 0 0 0 0 0 0 0 0 0 0 0 0 7 28 39 48 55 52 40 37 58 82 105 131 148 154 147 134 129 135 154 167 162 131 90 60 46 49 59 66 65 59 53 44 32 27 37 48 50 45 40 36 32 26 23 20 17 13 9 5 6 13 24 33 38 40 40 40 44 52 58 61 62 61 58 54 52 52 51 50 49 51 55 60 65 66 61 54 46 41 40 40 44 47 49 49 47 46 44 40 34 28 24 22 21 23 28 39 51 60 66 67 67 65 61 56 51 47 44 40 36 33 34 37 36 32 27 26 30 34 37 38 37 35 36 39 40 37 33 28 28 32 36 36 31 21 16 26 39 46 47 45 41 39 39 42 47 50 50 48 46 46 48 52 56 57 55 49 41 34 31 31 33 33 31 29 28 27 26 26 28 32 34 35 35 33 33 33 34 35 36 37 37 38 38 37 36 36 35 35 33 28 23 17 13 13 13 14 16 17 19 21 23 24 24 22 21 20 21 23 25 25 24 23 20 19 20 23 26 27 26 25 22 19 18 17 19 24 31 36 38 37 36 38 40 40 39 35 32 28 24 18 12 9 9 10 9 9 10 12 15 17 19 21 22 22 22 22 23 23 22 21 19 16 14 11 7 4 6 9 11 13 14 18 23 26 27 26 25 25 27 31 35 38 38 37 34 31 30 29 28 27 26 25 25 26 26 26 25 24 24 24 26 26 28 31 36 40 42 43 43 45 48 51 53 53 52 50 47 45 42 41 41 42 45 49 53 55 56 55 54 52 50 47 45 44 45 47 49 49 47 44 39 31 21 21 35 56 76 89 97 104 104 98 89 80 78 83 86 77 55 33 20 26 42 59 68 71 72 77 86 94 100 105 109 112 112 111 114 119 121 117 103 89 77 63 48 31 17 16 29 48 64 71 71 72 74 74 72 73 84 101 114 116 102 82 65 54 46 28 24 0 0 0 0 0 0 0 0 0 0 0 0 0 0 0 0 0 0 0 0 0 0 0 0 0 0 0 0 0 0 0 0 0 0 0 0 0 0 0 0 0 0 0 0 0 0 0 0 0 0
0 0 0 0 0 0 0 0 0 0 0 0 0 0 0 0 0 0 0 0 0 0 0 0 0 0 0 0 0 0 0 0 0 0 0 0 0 0 0 0 0 0 0 0 0 0 0 0 0 0 0 0 0 7 28 39 48 55 53 42 37 54 76 99 125 145 153 149 136 129 134 151 167 167 141 100 67 48 46 57 66 67 61 53 43 30 25 33 45 50 48 45 43 40 33 29 29 28 22 13 8 8 14 26 35 41 43 43 43 47 55 65 71 74 73 70 67 63 61 59 56 55 55 58 61 63 63 58 52 45 40 39 40 44 48 49 47 44 42 41 39 34 28 25 24 24 25 30 38 48 55 62 65 64 62 58 52 46 42 39 35 32 30 31 33 33 30 25 23 25 30 34 37 37 37 40 43 44 40 34 28 28 32 37 40 39 32 26 26 35 42 46 45 41 38 38 41 47 52 53 53 50 48 49 52 56 59 58 53 45 37 32 32 34 35 33 31 29 28 27 28 30 33 35 36 36 35 35 35 35 36 38 39 40 42 42 41 40 39 38 36 33 29 23 18 13 11 11 13 14 17 19 22 23 24 24 23 21 21 22 24 26 26 24 22 19 18 19 22 26 27 27 26 24 23 22 21 21 25 30 35 36 35 34 36 38 39 37 33 29 25 20 14 9 8 10 11 10 9 10 12 14 16 19 22 23 24 23 23 23 23 22 20 18 15 13 10 7 8 11 14 15 16 17 19 23 26 27 26 25 25 26 27 31 34 35 35 33 31 29 28 27 26 25 25 26 27 26 25 23 21 20 20 21 24 27 32 38 43 46 46 45 44 45 47 49 51 52 51 49 46 45 45 45 46 46 48 51 53 56 56 54 52 50 48 47 46 47 49 51 52 52 50 46 38 26 19 26 45 66 80 92 100 103 101 94 86 85 89 92 84 63 38 20 19 31 48 61 68 72 78 87 95 100 104 109 113 113 112 114 119 122 119 106 90 76 61 48 33 20 15 24 41 60 71 74 75 74 71 68 70 82 100 115 118 105 86 67 55 47 30 26 0 0 0 0 0 0 0 0 0 0 0 0 0 0 0 0 0 0 0 0 0 0 0 0 0 0 0 0 0 0 0 0 0 0 0 0 0 0 0 0 0 0 0 0 0 0 0 0 0 0
0 0 0 0 0 0 0 0 0 0 0 0 0 0 0 0 0 0 0 0 0 0 0 0 0 0 0 0 0 0 0 0 0 0 0 0 0 0 0 0 0 0 0 0 0 0 0 0 0 0 0 0 0 7 27 39 49 57 55 45 38 50 69 91 118 140 153 151 139 129 131 147 165 169 149 110 76 53 47 57 66 67 59 50 40 27 22 29 43 51 52 52 51 48 40 34 35 35 29 18 10 10 15 26 36 43 48 50 51 54 63 72 80 84 85 81 78 74 71 67 63 60 59 59 60 59 58 54 49 43 39 38 39 44 50 52 52 49 46 44 40 33 26 24 25 26 27 30 36 43 50 57 62 63 59 53 45 38 33 29 25 22 21 23 27 29 27 25 24 26 30 34 37 38 40 45 50 50 46 38 31 30 33 38 42 43 40 36 31 32 36 40 43 41 38 36 38 43 49 52 53 51 49 49 51 55 58 58 54 46 38 33 32 34 35 35 33 30 29 29 31 33 35 37 38 38 39 39 38 39 40 41 43 45 46 46 45 44 43 40 38 34 29 24 19 15 11 10 11 13 16 20 23 24 25 25 24 23 22 23 25 26 26 25 22 19 18 20 23 25 26 26 25 24 24 24 22 21 24 29 34 37 37 36 37 38 38 36 32 27 23 17 11 6 7 10 10 9 8 9 10 13 15 18 21 23 24 24 24 24 23 22 20 18 15 13 10 10 13 16 19 21 23 23 23 24 26 26 26 26 26 26 26 27 29 30 31 31 31 30 29 28 26 24 24 24 25 25 24 21 18 15 13 14 18 25 32 39 44 47 48 47 45 43 44 46 50 52 53 51 49 48 49 50 50 49 47 48 51 54 55 54 52 49 48 48 48 48 49 51 53 54 54 51 43 31 21 22 37 56 72 86 97 102 101 96 90 87 88 89 81 64 43 24 17 24 39 56 70 80 87 94 99 102 106 111 114 114 113 114 119 124 121 107 89 71 55 45 35 22 14 18 32 53 70 80 83 80 74 69 70 83 101 117 120 107 88 69 57 50 33 28 0 0 0 0 0 0 0 0 0 0 0 0 0 0 0 0 0 0 0 0 0 0 0 0 0 0 0 0 0 0 0 0 0 0 0 0 0 0 0 0 0 0 0 0 0 0 0 0 0 0
0 0 0 0 0 0 0 0 0 0 0 0 0 0 0 0 0 0 0 0 0 0 0 0 0 0 0 0 0 0 0 0 0 0 0 0 0 0 0 0 0 0 0 0 0 0 0 0 0 0 0 0 0 6 24 37 47 56 55 44 36 47 63 82 110 136 153 155 142 130 128 142 161 169 154 118 84 58 48 54 64 65 57 47 38 27 23 31 45 55 57 56 55 51 43 38 38 39 33 20 10 10 15 26 36 44 53 59 62 66 72 80 87 91 91 88 84 81 78 73 68 64 62 61 60 58 56 53 48 42 37 35 36 42 50 54 56 54 51 47 40 30 22 20 23 27 29 32 35 40 46 53 60 62 57 49 38 29 24 18 13 11 12 16 22 27 29 29 30 32 36 38 38 39 42 49 54 54 49 41 34 33 35 37 40 42 42 40 36 32 32 37 41 42 39 35 34 36 40 45 48 48 48 48 49 53 55 55 53 47 40 35 33 33 34 34 32 30 29 29 30 32 35 37 38 40 40 41 41 41 42 43 44 45 45 45 44 44 43 41 38 34 29 25 20 16 12 9 10 12 15 20 24 25 26 25 24 23 23 23 24 26 26 25 23 20 19 21 24 26 26 25 24 23 24 23 21 19 22 29 35 39 40 41 41 40 39 36 31 27 22 16 10 5 5 8 9 8 8 8 10 12 14 17 20 22 23 23 24 24 24 23 21 18 15 13 12 14 17 20 24 27 30 31 29 27 26 26 27 28 30 30 29 27 26 26 26 27 29 31 31 30 28 26 24 23 22 23 23 22 19 15 11 8 11 19 28 36 41 46 48 49 49 47 46 46 49 53 53 52 50 50 52 53 53 50 46 46 49 53 54 53 51 49 48 48 48 48 49 50 53 55 56 53 46 36 25 21 30 47 65 80 94 101 101 98 92 87 84 81 75 65 50 32 19 20 32 53 76 92 101 104 104 104 107 112 115 115 114 116 121 126 122 105 83 62 47 40 35 25 14 13 23 46 71 87 93 88 78 69 70 85 104 120 121 109 89 69 58 52 36 31 0 0 0 0 0 0 0 0 0 0 0 0 0 0 0 0 0 0 0 0 0 0 0 0 0 0 0 0 0 0 0 0 0 0 0 0 0 0 0 0 0 0 0 0 0 0 0 0 0 0
0 0 0 0 0 0 0 0 0 0 0 0 0 0 0 0 0 0 0 0 0 0 0 0 0 0 0 0 0 0 0 0 0 0 0 0 0 0 0 0 0 0 0 0 0 0 0 0 0 0 0 0 0 5 20 33 43 53 53 41 34 44 59 76 103 132 152 157 145 130 125 136 156 167 156 123 89 61 46 50 60 64 57 48 39 30 26 35 50 61 62 59 55 52 46 41 42 42 36 21 9 8 15 26 37 47 57 67 73 76 79 83 88 92 92 90 86 82 78 73 69 65 64 63 62 59 56 53 48 42 36 32 33 40 47 53 54 52 48 44 36 25 18 18 23 28 32 35 38 41 45 52 59 60 55 46 33 25 20 18 18 19 20 21 25 29 32 34 36 38 40 40 37 35 39 47 52 52 47 40 34 34 36 37 37 38 39 39 36 33 34 39 44 46 42 37 32 30 32 37 41 45 47 48 49 51 53 53 53 49 43 38 34 32 32 31 30 28 26 26 27 29 32 35 37 39 40 41 41 41 42 43 43 43 42 41 41 41 41 40 37 33 29 25 20 16 12 9 9 12 15 19 24 25 25 24 23 22 22 22 23 25 26 25 23 20 19 22 26 28 28 27 26 25 24 22 19 17 22 30 37 41 44 44 44 42 39 34 29 25 20 15 11 6 6 8 9 9 9 10 12 13 15 17 19 20 21 22 23 24 25 24 22 18 15 13 14 16 19 22 26 32 36 37 35 31 28 28 29 31 32 32 31 29 26 24 23 24 27 29 31 33 33 32 30 27 26 26 27 26 25 22 19 15 11 14 23 31 39 44 49 53 54 52 49 47 49 52 53 52 49 49 52 54 53 49 45 44 47 51 52 51 49 48 49 50 50 49 49 51 53 56 57 55 48 38 27 21 24 38 55 73 88 96 99 98 93 88 82 77 74 70 62 46 28 20 27 51 80 102 113 113 108 105 107 111 115 115 115 118 123 126 118 97 72 50 37 36 36 29 17 12 18 42 71 92 99 91 76 65 67 84 105 120 122 109 90 70 58 53 39 33 0 0 0 0 0 0 0 0 0 0 0 0 0 0 0 0 0 0 0 0 0 0 0 0 0 0 0 0 0 0 0 0 0 0 0 0 0 0 0 0 0 0 0 0 0 0 0 0 0 0
0 0 0 0 0 0 0 0 0 0 0 0 0 0 0 0 0 0 0 0 0 0 0 0 0 0 0 0 0 0 0 0 0 0 0 0 0 0 0 0 0 0 0 0 0 0 0 0 0 0 0 0 0 6 19 32 40 48 49 40 34 44 58 74 99 127 149 158 148 131 121 129 147 162 157 128 93 62 43 45 58 65 62 53 43 33 28 37 53 65 67 62 57 54 50 47 48 47 40 25 10 7 16 29 40 49 59 72 80 82 81 82 85 89 91 90 86 81 76 72 68 66 65 63 59 55 52 50 47 42 37 34 34 39 44 47 47 42 39 35 28 21 18 21 27 33 37 41 43 46 48 53 57 57 51 42 32 27 27 30 34 36 37 35 34 34 35 36 38 40 41 39 31 26 31 39 44 43 40 35 29 28 31 33 33 33 34 34 34 36 39 44 48 49 46 40 34 30 30 32 37 41 45 47 49 51 52 52 52 51 46 41 36 31 28 28 27 25 23 23 25 27 31 34 37 39 40 40 40 41 41 42 42 41 40 39 39 39 39 39 37 34 30 25 19 15 12 9 9 11 14 18 23 25 24 23 22 21 22 23 24 25 25 24 22 20 19 23 27 30 32 31 30 28 25 22 19 19 25 32 39 41 43 42 42 40 37 32 27 23 19 15 11 8 8 10 11 11 12 13 15 16 18 19 20 20 21 21 22 24 24 23 20 16 14 14 15 17 20 23 27 33 37 38 36 33 31 31 33 34 34 33 32 31 29 27 26 25 26 28 30 33 37 38 37 35 34 35 37 36 35 34 32 29 23 17 18 26 36 45 52 58 59 54 48 45 46 49 51 51 48 48 50 53 53 49 45 43 45 48 49 48 47 47 49 51 52 52 52 53 55 58 58 56 49 39 28 20 18 29 46 63 79 89 93 94 93 89 83 78 77 79 76 63 40 25 25 47 80 107 119 118 109 105 106 111 115 116 116 119 123 124 113 90 63 41 30 32 36 32 21 13 17 40 70 92 99 88 70 58 62 82 104 120 120 108 91 72 60 53 40 34 0 0 0 0 0 0 0 0 0 0 0 0 0 0 0 0 0 0 0 0 0 0 0 0 0 0 0 0 0 0 0 0 0 0 0 0 0 0 0 0 0 0 0 0 0 0 0 0 0 0
0 0 0 0 0 0 0 0 0 0 0 0 0 0 0 0 0 0 0 0 0 0 0 0 0 0 0 0 0 0 0 0 0 0 0 0 0 0 0 0 0 0 0 0 0 0 0 0 0 0 0 0 0 6 21 35 41 48 49 41 36 46 60 73 96 124 147 160 152 133 119 120 138 156 158 135 100 67 44 45 59 70 69 59 47 35 27 33 52 67 70 67 62 59 57 56 56 54 45 29 12 8 17 30 40 47 57 73 84 87 83 81 82 86 91 92 89 83 77 73 70 67 63 58 52 46 42 42 41 40 38 37 38 40 42 42 38 31 27 25 23 22 23 26 32 38 43 47 49 49 50 52 53 51 44 36 31 33 37 43 48 52 51 48 42 39 38 37 38 39 39 36 27 18 19 26 31 32 31 28 22 17 18 21 24 26 27 29 33 38 43 46 48 48 45 41 37 33 32 33 35 38 41 45 47 48 49 50 51 51 48 42 35 29 26 25 25 24 22 22 24 28 33 36 39 40 40 40 40 41 43 43 43 42 40 39 38 38 39 40 39 36 30 24 17 13 10 8 9 10 13 16 21 24 24 23 22 22 23 25 26 26 26 25 23 20 20 23 26 30 33 33 32 29 26 22 20 21 27 34 38 39 39 39 39 40 38 34 29 24 20 15 12 10 11 13 14 14 14 15 18 19 20 21 21 22 22 22 22 23 23 21 18 14 13 14 17 19 22 24 28 32 34 34 33 31 31 33 35 36 35 33 33 34 35 34 33 32 31 31 32 34 37 38 38 38 40 43 46 46 46 45 45 42 36 26 19 23 34 46 55 61 60 53 45 41 40 44 48 49 48 47 49 52 52 48 45 43 45 47 48 47 45 46 49 52 53 53 53 54 56 57 57 55 48 39 29 20 14 22 37 54 71 80 85 89 91 90 85 80 79 83 85 75 51 30 25 42 76 105 120 120 110 104 106 112 117 118 117 118 120 121 111 90 66 44 32 34 37 34 23 13 15 37 67 91 98 86 67 55 60 80 102 117 118 107 92 75 62 54 40 34 0 0 0 0 0 0 0 0 0 0 0 0 0 0 0 0 0 0 0 0 0 0 0 0 0 0 0 0 0 0 0 0 0 0 0 0 0 0 0 0 0 0 0 0 0 0 0 0 0 0
0 0 0 0 0 0 0 0 0 0 0 0 0 0 0 0 0 0 0 0 0 0 0 0 0 0 0 0 0 0 0 0 0 0 0 0 0 0 0 0 0 0 0 0 0 0 0 0 0 0 0 0 0 7 20 37 44 51 52 45 38 47 60 72 92 119 145 162 159 139 120 116 132 154 163 146 112 76 49 47 61 75 77 66 51 39 30 31 48 67 74 72 67 64 64 65 66 62 52 33 13 8 17 27 36 41 53 73 87 92 88 82 80 84 91 94 94 89 82 77 72 66 58 51 42 35 31 32 34 37 40 41 42 43 41 36 29 23 21 22 24 25 26 29 34 40 46 49 50 49 48 48 47 43 36 29 29 35 43 51 58 61 60 55 49 43 40 39 39 40 40 39 32 22 14 14 19 21 23 23 19 13 9 8 13 18 23 27 33 40 43 45 45 44 42 40 38 36 35 34 35 37 39 40 42 44 46 47 49 50 46 40 33 27 24 24 24 24 23 23 25 29 35 39 41 41 41 41 42 44 45 45 44 42 40 39 39 39 39 40 39 36 30 23 15 12 9 8 9 10 12 15 20 23 24 24 23 24 26 27 28 29 28 27 25 22 21 23 26 28 31 31 29 27 23 20 20 23 30 35 37 37 36 37 40 42 43 40 36 30 25 19 15 14 14 16 16 16 16 17 20 21 22 23 23 23 23 22 22 22 22 20 16 13 13 14 17 20 23 26 29 31 31 29 28 29 31 35 38 39 39 38 37 38 40 41 41 41 40 40 39 39 38 37 36 38 41 47 51 53 53 54 54 51 43 31 21 22 32 45 55 60 58 50 42 38 37 41 45 47 46 46 48 50 50 47 44 43 45 49 50 49 47 47 48 51 52 53 53 53 54 54 54 52 46 39 30 22 15 17 30 47 64 74 79 84 90 92 88 82 79 82 85 79 59 37 26 38 68 99 118 120 112 106 107 115 121 120 117 114 116 119 115 100 79 57 41 39 40 35 23 13 14 35 67 92 102 91 71 58 61 80 100 114 114 103 89 74 63 55 42 36 0 0 0 0 0 0 0 0 0 0 0 0 0 0 0 0 0 0 0 0 0 0 0 0 0 0 0 0 0 0 0 0 0 0 0 0 0 0 0 0 0 0 0 0 0 0 0 0 0 0
0 0 0 0 0 0 0 0 0 0 0 0 0 0 0 0 0 0 0 0 0 0 0 0 0 0 0 0 0 0 0 0 0 0 0 0 0 0 0 0 0 0 0 0 0 0 0 0 0 0 0 0 0 10 16 35 44 52 55 48 37 45 59 70 86 112 141 163 164 146 124 117 132 156 171 160 128 90 58 50 61 76 80 70 55 43 35 33 47 67 77 76 69 66 67 70 72 69 58 38 17 9 13 22 30 36 50 73 91 97 93 84 80 81 89 95 97 93 85 78 70 61 50 42 35 28 25 26 31 37 42 45 46 43 37 29 22 21 24 26 27 28 28 31 36 43 47 50 50 48 46 45 42 37 30 24 26 36 46 54 62 66 65 61 53 46 42 40 40 42 44 45 41 33 24 18 16 18 21 22 21 19 16 15 18 23 28 32 36 40 43 44 44 42 41 40 39 37 36 36 37 38 39 38 39 40 43 45 47 48 44 38 32 26 24 24 25 25 24 24 26 31 37 41 43 43 43 43 45 46 47 46 44 41 40 38 38 38 38 39 38 35 30 23 16 13 11 11 11 12 12 14 18 22 23 24 24 26 27 28 29 30 29 28 27 25 23 23 25 27 28 28 26 23 19 17 19 24 31 35 36 36 36 38 42 47 49 48 44 38 31 25 21 19 18 17 16 16 17 19 21 23 23 23 23 23 22 21 21 21 22 20 17 13 13 13 16 19 23 27 29 29 27 26 26 27 30 35 40 42 43 43 44 44 45 45 46 46 47 47 46 44 41 38 36 36 40 45 51 54 57 58 57 53 42 28 18 19 29 41 51 56 54 48 41 38 37 40 43 44 43 43 45 47 46 44 41 41 44 49 52 52 50 48 49 50 50 50 49 49 50 50 50 48 44 39 33 26 20 16 24 40 57 67 74 81 90 95 94 87 80 78 80 78 63 42 29 34 60 91 113 121 115 110 111 120 126 125 117 110 112 120 123 115 96 71 50 42 40 35 24 14 15 36 69 97 109 99 79 63 63 78 97 110 110 98 84 69 59 54 45 39 0 0 0 0 0 0 0 0 0 0 0 0 0 0 0 0 0 0 0 0 0 0 0 0 0 0 0 0 0 0 0 0 0 0 0 0 0 0 0 0 0 0 0 0 0 0 0 0 0 0
0 0 0 0 0 0 0 0 0 0 0 0 0 0 0 0 0 0 0 0 0 0 0 0 0 0 0 0 0 0 0 0 0 0 0 0 0 0 0 0 0 0 0 0 0 0 0 0 0 0 0 0 0 14 15 32 42 51 57 49 33 39 57 67 82 107 136 162 168 152 129 120 134 161 180 174 144 105 67 53 59 74 80 74 61 49 41 36 45 67 78 77 70 66 67 72 76 74 65 47 28 16 13 18 26 34 50 75 93 101 96 85 77 77 83 91 94 91 82 72 63 51 40 33 30 26 25 27 32 39 44 46 45 40 30 21 17 23 28 30 30 30 31 35 41 47 51 51 50 48 46 43 39 31 24 21 27 40 49 57 64 68 69 66 58 51 46 44 44 46 48 49 47 41 34 26 22 22 24 25 25 23 23 24 27 33 37 38 40 42 45 46 46 45 43 41 39 36 36 37 38 40 41 40 39 39 41 43 45 45 42 37 31 27 26 26 27 27 26 26 28 32 37 41 44 45 46 47 47 48 48 46 43 40 39 37 37 37 37 38 38 36 31 25 19 15 14 14 14 14 14 14 17 21 22 23 24 25 26 27 28 28 28 29 28 26 25 25 26 28 28 27 25 21 17 16 19 25 31 34 34 33 33 37 41 47 51 51 47 41 35 28 24 22 20 18 16 15 17 19 22 24 24 24 23 21 20 19 19 21 23 23 19 15 13 13 13 16 20 25 26 26 25 24 24 26 28 32 38 42 44 45 45 45 46 46 46 47 48 49 49 48 45 43 40 40 41 44 48 52 55 57 55 49 36 21 12 14 24 35 45 51 52 48 44 40 40 40 41 40 40 40 41 43 43 41 40 39 42 48 52 53 53 51 50 50 49 48 46 46 47 48 48 46 43 39 35 31 26 20 22 34 50 61 68 78 90 99 101 95 85 78 76 74 64 47 33 33 53 81 107 120 118 114 115 124 131 129 119 109 111 122 131 127 108 80 54 43 40 34 23 14 15 39 74 103 115 105 84 67 64 78 96 108 107 94 78 63 53 52 47 41 0 0 0 0 0 0 0 0 0 0 0 0 0 0 0 0 0 0 0 0 0 0 0 0 0 0 0 0 0 0 0 0 0 0 0 0 0 0 0 0 0 0 0 0 0 0 0 0 0 0
0 0 0 0 0 0 0 0 0 0 0 0 0 0 0 0 0 0 0 0 0 0 0 0 0 0 0 0 0 0 0 0 0 0 0 0 0 0 0 0 0 0 0 0 0 0 0 0 0 0 0 0 0 16 16 32 41 50 57 50 31 35 55 67 81 104 134 162 171 157 134 123 136 162 185 183 156 117 77 56 57 70 79 77 67 56 48 39 42 62 76 77 70 65 66 71 77 78 72 59 42 29 21 19 23 34 52 76 93 100 94 82 72 70 75 81 84 82 73 63 54 42 31 26 26 26 28 32 36 40 43 43 40 33 24 15 16 26 32 34 34 35 37 42 48 53 54 53 50 47 44 40 34 26 21 23 34 46 53 57 62 67 70 69 64 58 53 51 51 51 52 52 50 45 39 33 29 28 28 28 26 25 25 28 33 39 41 42 44 46 49 51 51 49 46 42 38 36 36 38 40 42 43 43 41 40 40 41 41 41 40 36 33 31 30 30 30 29 29 29 30 32 36 40 43 46 47 48 49 49 48 46 43 41 39 38 37 36 37 38 38 36 32 27 21 17 15 15 16 16 16 17 19 21 22 22 22 23 24 25 25 26 26 27 27 26 26 26 28 29 29 28 26 23 19 18 21 26 30 30 27 26 26 29 34 40 46 47 44 38 32 26 23 21 19 17 14 14 16 19 22 24 24 23 22 21 19 18 19 22 24 24 21 17 14 13 13 13 16 20 22 23 23 22 23 24 26 28 32 35 38 38 38 38 39 40 41 43 44 46 47 48 49 50 49 48 46 46 47 49 52 54 53 46 32 17 8 10 19 30 41 49 53 52 48 45 42 41 40 39 37 37 39 41 43 42 40 39 40 46 51 54 54 53 52 51 51 49 48 48 49 50 50 47 42 39 36 34 31 25 22 29 43 53 62 73 88 100 107 104 94 84 78 74 65 51 37 33 47 72 99 117 119 116 117 125 133 132 121 112 114 126 138 134 114 84 56 44 40 33 21 12 14 41 77 106 119 108 88 70 66 79 97 110 109 94 76 60 51 51 49 42 0 0 0 0 0 0 0 0 0 0 0 0 0 0 0 0 0 0 0 0 0 0 0 0 0 0 0 0 0 0 0 0 0 0 0 0 0 0 0 0 0 0 0 0 0 0 0 0 0 0
0 0 0 0 0 0 0 0 0 0 0 0 0 0 0 0 0 0 0 0 0 0 0 0 0 0 0 0 0 0 0 0 0 0 0 0 0 0 0 0 0 0 0 0 0 0 0 0 0 0 0 0 0 17 15 32 42 51 58 53 34 34 54 68 81 104 134 163 176 163 142 128 137 161 185 187 163 126 85 60 56 66 77 78 72 63 54 44 40 56 72 77 72 67 67 72 79 82 80 70 53 39 28 20 20 32 51 73 87 93 87 76 67 63 66 69 72 70 63 55 49 40 29 24 24 27 32 35 37 39 38 36 33 27 21 18 22 30 36 38 39 40 43 48 53 55 54 52 48 43 40 34 27 21 21 30 44 53 56 56 57 62 67 68 67 64 62 60 58 57 56 54 52 48 43 39 35 33 32 30 27 25 26 30 36 41 43 44 46 49 52 53 53 50 46 41 38 36 37 39 40 43 44 44 43 42 40 39 38 37 36 36 35 35 34 34 33 32 31 31 31 32 35 39 42 45 47 48 48 48 48 47 45 43 40 38 36 35 36 37 37 35 32 26 21 17 14 14 15 15 16 19 21 22 22 21 21 22 23 23 24 24 25 26 26 26 27 28 29 29 29 28 26 24 22 21 22 24 25 22 18 14 14 17 24 31 37 38 36 30 24 20 18 18 17 15 14 13 15 18 21 22 23 24 23 22 21 21 21 23 25 25 22 18 16 14 13 13 14 16 18 19 20 20 21 22 23 23 24 25 26 26 26 26 27 30 33 36 39 40 43 45 49 52 53 53 53 51 50 50 52 53 53 47 35 22 12 8 14 26 39 50 57 57 53 49 46 44 42 40 37 36 37 40 44 46 44 42 42 46 51 54 55 54 53 53 53 52 51 51 53 53 52 48 42 38 37 37 34 28 24 26 37 47 57 69 86 100 109 111 105 94 84 76 67 55 41 34 42 65 92 114 119 116 116 123 132 132 123 115 118 131 142 137 115 84 57 47 43 34 18 9 12 39 76 105 119 111 92 75 70 82 101 115 113 98 79 62 54 54 51 43 0 0 0 0 0 0 0 0 0 0 0 0 0 0 0 0 0 0 0 0 0 0 0 0 0 0 0 0 0 0 0 0 0 0 0 0 0 0 0 0 0 0 0 0 0 0 0 0 0 0
0 0 0 0 0 0 0 0 0 0 0 0 0 0 0 0 0 0 0 0 0 0 0 0 0 0 0 0 0 0 0 0 0 0 0 0 0 0 0 0 0 0 0 0 0 0 0 0 0 0 0 0 0 18 13 30 42 52 61 59 41 34 52 67 81 103 133 164 181 173 151 134 138 160 182 187 168 134 93 66 56 61 71 74 71 66 59 50 40 49 65 74 74 70 70 76 84 89 87 77 59 42 28 17 17 29 46 65 77 81 78 69 62 58 58 60 60 59 55 52 47 41 33 28 27 30 33 35 35 35 33 30 27 25 25 27 31 36 40 41 42 43 45 48 50 51 49 46 42 38 32 26 19 18 26 40 54 61 60 54 51 52 56 61 64 66 66 65 62 59 58 56 55 52 48 44 40 38 35 31 27 25 26 30 37 41 44 45 47 51 53 54 53 49 45 40 37 35 37 39 41 43 44 44 43 41 39 37 35 34 34 35 36 37 37 36 35 33 32 32 31 32 34 38 41 44 45 45 45 45 46 47 47 44 41 38 35 34 34 35 34 32 28 24 19 15 13 13 13 15 17 21 23 24 22 21 20 21 22 23 24 25 25 25 26 26 28 29 30 29 27 26 25 25 23 21 20 19 17 13 8 5 5 9 15 22 27 29 26 22 18 16 17 18 18 17 14 14 15 17 19 21 23 24 25 25 25 24 24 25 26 25 23 20 17 15 14 13 13 13 14 16 17 17 18 18 18 17 15 15 15 15 16 17 19 22 25 28 31 34 36 39 42 46 49 52 53 53 53 52 53 55 55 51 42 31 22 15 13 21 35 49 59 61 57 52 49 47 46 44 41 37 37 40 44 48 49 47 45 47 51 53 55 54 53 53 53 53 53 53 55 56 54 49 42 39 38 40 38 32 25 23 31 41 53 68 86 100 110 115 111 102 91 80 71 60 46 34 37 55 84 110 120 118 115 120 128 130 124 117 120 133 144 136 113 81 56 49 46 36 18 8 10 35 72 101 116 111 95 80 75 85 103 116 116 101 82 67 59 57 53 46 0 0 0 0 0 0 0 0 0 0 0 0 0 0 0 0 0 0 0 0 0 0 0 0 0 0 0 0 0 0 0 0 0 0 0 0 0 0 0 0 0 0 0 0 0 0 0 0 0 0
0 0 0 0 0 0 0 0 0 0 0 0 0 0 0 0 0 0 0 0 0 0 0 0 0 0 0 0 0 0 0 0 0 0 0 0 0 0 0 0 0 0 0 0 0 0 0 0 0 0 0 0 0 21 14 23 38 49 62 64 49 32 45 63 80 101 129 162 183 178 157 137 137 154 176 185 171 141 101 73 59 58 64 67 67 63 60 55 45 44 57 68 74 74 75 80 89 94 92 80 60 42 27 16 17 27 41 56 66 71 70 65 60 56 55 56 55 53 51 49 46 43 38 34 32 32 31 31 30 31 30 28 27 27 32 37 41 44 44 43 43 43 43 44 44 42 40 39 36 31 26 19 16 23 35 50 62 67 64 55 47 43 46 52 59 64 65 64 61 57 56 57 58 57 54 50 45 41 37 33 28 26 27 31 37 41 43 45 48 51 53 53 52 49 45 40 37 36 36 39 41 43 43 43 41 40 38 37 36 34 34 35 36 38 38 37 35 33 32 32 31 32 34 37 40 42 42 41 41 42 44 47 47 44 40 36 33 33 33 32 31 28 24 20 17 14 13 13 14 15 18 21 24 24 23 21 20 21 23 24 25 26 25 25 24 25 27 29 30 29 27 25 25 24 23 20 16 13 10 6 4 5 7 9 13 17 20 22 20 17 16 17 19 21 20 18 16 15 15 17 19 21 22 24 26 26 26 25 25 26 26 26 25 22 19 18 16 14 13 13 14 15 15 15 14 14 13 12 10 10 10 11 12 13 15 17 19 21 22 24 26 28 31 34 38 42 47 50 51 52 54 55 56 54 48 40 32 25 17 16 28 44 56 60 57 52 49 49 50 50 46 41 39 39 43 48 50 49 48 47 49 51 53 53 53 53 53 53 53 53 56 57 54 49 42 39 40 42 40 33 25 21 26 37 51 68 87 100 110 115 113 105 95 85 76 66 51 34 30 45 75 108 122 121 117 119 125 128 123 118 121 134 143 134 107 74 51 46 47 37 18 8 9 34 70 99 113 109 93 79 75 85 101 113 113 99 81 67 60 57 54 46 0 0 0 0 0 0 0 0 0 0 0 0 0 0 0 0 0 0 0 0 0 0 0 0 0 0 0 0 0 0 0 0 0 0 0 0 0 0 0 0 0 0 0 0 0 0 0 0 0 0
0 0 0 0 0 0 0 0 0 0 0 0 0 0 0 0 0 0 0 0 0 0 0 0 0 0 0 0 0 0 0 0 0 0 0 0 0 0 0 0 0 0 0 0 0 0 0 0 0 0 0 0 0 22 17 17 32 44 59 65 53 31 36 56 76 96 123 155 177 175 156 135 131 145 166 180 173 148 113 84 67 58 58 59 59 59 60 59 53 46 52 63 71 74 76 82 92 97 94 82 62 45 31 21 20 26 37 50 59 64 66 64 60 58 56 56 54 52 49 46 44 42 40 38 35 31 26 23 23 27 30 31 31 34 40 45 50 50 47 44 41 40 39 39 38 36 34 32 30 26 21 17 22 33 45 56 67 69 66 57 49 44 44 48 54 60 61 60 57 54 54 57 61 63 61 56 49 42 39 35 31 30 31 34 38 41 43 44 47 50 51 51 51 49 46 43 40 37 37 39 41 43 43 42 40 39 38 38 38 36 35 35 35 37 37 36 34 33 32 32 32 32 34 37 40 40 39 37 37 39 42 46 46 43 39 35 33 32 32 31 28 25 21 17 15 14 14 14 15 16 18 21 23 24 23 22 22 23 24 26 26 26 25 24 22 23 26 29 32 31 29 26 25 24 22 19 14 10 6 5 7 9 10 12 13 15 16 17 17 17 17 20 21 22 21 18 16 15 15 17 18 20 21 22 24 24 24 23 24 26 27 28 28 26 23 21 19 18 16 16 16 16 16 15 13 13 12 11 11 12 13 13 13 13 13 13 13 13 13 14 16 18 20 22 24 28 34 40 44 47 50 52 54 53 50 44 39 33 25 17 21 34 48 54 53 50 47 48 51 52 51 46 42 40 42 45 48 48 47 46 46 48 50 51 52 53 53 54 54 55 56 56 53 48 42 40 41 43 41 34 26 20 22 33 49 68 87 99 107 111 110 105 96 88 81 73 56 34 24 35 66 104 123 125 119 118 122 125 122 119 123 135 143 131 102 67 43 41 44 36 17 6 8 36 73 101 112 104 88 74 71 82 97 108 106 93 77 64 57 55 52 44 0 0 0 0 0 0 0 0 0 0 0 0 0 0 0 0 0 0 0 0 0 0 0 0 0 0 0 0 0 0 0 0 0 0 0 0 0 0 0 0 0 0 0 0 0 0 0 0 0 0
0 0 0 0 0 0 0 0 0 0 0 0 0 0 0 0 0 0 0 0 0 0 0 0 0 0 0 0 0 0 0 0 0 0 0 0 0 0 0 0 0 0 0 0 0 0 0 0 0 0 0 0 0 22 18 13 26 40 55 63 55 30 26 48 70 91 115 145 167 168 151 130 123 133 153 172 172 157 128 100 79 63 54 53 53 55 59 63 60 52 50 58 67 71 74 81 92 98 96 84 67 51 38 27 23 26 34 46 54 60 63 63 62 60 59 58 57 53 49 45 42 41 41 41 39 31 22 14 15 23 31 35 38 41 46 52 54 53 48 43 38 35 36 37 38 37 35 30 26 23 19 21 31 43 52 59 65 67 65 60 55 53 52 53 55 57 58 57 55 54 56 60 65 67 66 60 52 44 40 38 38 37 38 38 40 41 42 43 45 47 47 48 49 49 49 47 44 40 39 40 41 42 42 41 40 39 38 39 39 37 35 34 34 35 36 35 34 33 32 32 32 33 34 36 38 38 35 33 33 36 41 45 46 43 39 36 34 33 33 31 27 23 19 15 13 13 14 15 16 17 19 20 22 23 23 23 24 25 26 26 26 26 25 23 22 23 26 30 34 34 32 28 25 23 21 18 14 11 9 9 10 11 12 13 14 15 15 16 17 18 20 22 23 22 20 17 14 13 13 15 17 18 19 20 21 22 22 22 22 25 27 29 30 29 28 26 24 22 21 21 20 19 18 17 16 15 15 15 15 15 16 17 17 15 13 11 10 10 9 10 11 13 14 15 15 17 21 26 32 37 41 45 48 49 48 44 41 37 31 23 18 25 38 46 49 47 45 45 47 50 51 50 47 43 40 41 42 44 45 44 44 46 47 49 51 52 54 55 56 57 57 56 52 47 42 40 41 43 40 34 26 21 21 31 47 66 84 95 102 107 107 104 96 90 85 79 63 37 20 25 54 97 122 127 121 117 120 122 121 120 124 136 143 130 99 63 40 39 43 35 15 5 8 40 79 107 114 102 83 69 68 80 95 104 99 86 72 62 57 53 49 41 0 0 0 0 0 0 0 0 0 0 0 0 0 0 0 0 0 0 0 0 0 0 0 0 0 0 0 0 0 0 0 0 0 0 0 0 0 0 0 0 0 0 0 0 0 0 0 0 0 0
0 0 0 0 0 0 0 0 0 0 0 0 0 0 0 0 0 0 0 0 0 0 0 0 0 0 0 0 0 0 0 0 0 0 0 0 0 0 0 0 0 0 0 0 0 0 0 0 0 0 0 0 0 21 19 11 23 36 52 62 56 32 20 40 64 86 109 137 161 163 150 130 120 126 144 164 171 164 143 117 93 70 54 49 50 53 58 63 64 56 52 56 64 68 70 78 90 98 97 88 72 58 45 32 26 26 34 44 51 56 59 61 62 62 62 61 60 58 53 49 45 43 43 44 41 33 21 11 10 21 32 39 43 47 52 55 56 53 48 41 34 31 32 36 41 44 41 35 27 22 22 27 40 51 56 58 60 62 62 62 63 63 63 60 58 56 56 57 58 59 61 64 67 69 67 62 53 45 42 42 43 44 43 42 42 42 44 45 45 45 44 45 46 49 51 51 49 45 42 41 41 41 41 41 40 40 39 39 38 36 34 32 33 34 35 35 34 33 32 32 32 32 33 34 34 34 31 29 30 33 39 44 45 43 40 38 36 35 33 30 26 22 18 15 13 13 15 16 18 19 20 20 21 22 23 24 25 26 26 26 25 25 24 24 24 25 28 32 35 35 32 28 25 22 19 17 14 12 11 11 12 13 13 14 15 17 18 19 20 21 23 24 23 22 20 16 13 12 12 13 15 17 18 19 20 21 22 22 23 25 27 29 31 31 31 29 27 26 26 25 24 22 21 19 19 18 18 17 17 17 18 20 20 18 14 12 10 9 9 9 10 11 13 12 11 10 12 15 20 26 32 37 40 43 44 42 41 40 37 31 23 20 29 40 46 47 45 43 43 45 48 50 49 45 39 36 37 40 43 45 45 45 47 48 50 52 53 55 57 58 57 54 51 46 42 40 41 42 40 34 28 23 21 29 44 63 80 90 96 103 106 103 97 91 88 84 70 43 20 18 43 87 118 128 124 118 117 120 120 119 124 134 140 127 98 63 41 40 44 36 15 5 8 40 80 109 117 104 84 70 70 82 95 102 96 84 72 64 60 55 48 40 0 0 0 0 0 0 0 0 0 0 0 0 0 0 0 0 0 0 0 0 0 0 0 0 0 0 0 0 0 0 0 0 0 0 0 0 0 0 0 0 0 0 0 0 0 0 0 0 0 0
0 0 0 0 0 0 0 0 0 0 0 0 0 0 0 0 0 0 0 0 0 0 0 0 0 0 0 0 0 0 0 0 0 0 0 0 0 0 0 0 0 0 0 0 0 0 0 0 0 0 0 0 0 21 21 11 21 34 51 62 59 36 17 35 61 84 107 135 161 167 156 137 126 129 142 161 170 168 154 132 107 80 58 50 50 52 55 59 62 58 53 54 61 66 68 75 87 97 98 90 76 63 50 37 30 30 36 44 50 53 57 60 63 65 66 65 65 64 61 56 51 46 45 44 41 34 22 12 12 22 33 40 46 51 55 58 58 54 47 39 31 26 27 34 42 48 48 41 33 27 27 35 46 55 58 57 56 58 61 65 69 71 69 65 59 55 55 57 59 61 62 64 67 68 67 62 54 46 43 43 45 45 44 43 42 44 47 49 48 46 43 43 44 47 50 52 52 49 45 42 41 40 40 41 40 40 39 38 36 34 31 30 30 32 33 34 33 33 32 32 31 31 30 31 31 30 28 27 28 32 37 42 43 43 41 39 36 34 32 28 26 23 19 16 14 15 17 20 22 23 22 22 21 21 21 23 26 26 26 25 23 22 23 25 26 28 30 32 33 33 30 27 24 21 18 15 13 11 11 11 13 13 14 15 17 19 21 23 25 26 26 26 25 23 21 18 14 12 11 12 14 17 18 19 21 22 24 26 26 26 27 28 29 30 30 30 29 29 29 28 27 24 22 20 20 20 19 18 17 17 18 20 20 19 15 13 11 10 10 9 10 11 12 11 10 9 8 9 12 16 23 29 34 38 40 40 39 39 40 37 30 22 23 33 43 47 47 43 40 40 43 46 47 44 37 33 34 39 44 47 46 46 46 47 49 50 51 53 55 56 55 52 49 45 42 41 41 41 40 36 31 26 22 28 42 59 75 84 92 99 105 104 98 92 90 89 79 53 26 16 32 73 108 126 126 120 117 117 117 118 121 130 133 121 95 64 43 42 46 38 17 5 7 35 76 107 119 108 89 76 75 86 98 103 96 85 75 67 64 57 48 40 0 0 0 0 0 0 0 0 0 0 0 0 0 0 0 0 0 0 0 0 0 0 0 0 0 0 0 0 0 0 0 0 0 0 0 0 0 0 0 0 0 0 0 0 0 0 0 0 0 0
0 0 0 0 0 0 0 0 0 0 0 0 0 0 0 0 0 0 0 0 0 0 0 0 0 0 0 0 0 0 0 0 0 0 0 0 0 0 0 0 0 0 0 0 0 0 0 0 0 0 0 0 0 21 23 12 19 33 51 63 62 39 18 34 62 87 109 137 164 174 165 148 137 138 147 161 170 170 160 142 120 93 67 54 51 50 49 51 56 57 54 54 60 65 67 71 83 94 98 92 79 67 54 43 37 38 43 48 52 54 56 61 66 70 71 71 70 69 67 63 57 52 47 44 40 34 24 17 18 27 36 41 47 53 59 61 60 54 46 37 29 24 25 31 40 48 48 44 37 32 34 41 52 59 60 58 56 57 61 67 72 74 71 66 58 54 54 56 58 59 59 60 63 66 66 61 54 46 43 43 44 44 42 41 42 46 51 53 52 48 44 42 42 45 48 51 52 50 47 44 42 41 41 42 41 40 38 36 35 32 30 29 29 31 32 33 33 32 32 31 31 30 29 29 29 28 27 27 28 31 36 39 41 41 40 38 35 32 30 28 26 25 22 19 18 18 21 24 26 27 26 24 21 19 20 22 25 27 26 24 21 20 22 25 28 30 31 30 29 27 26 24 22 20 17 15 13 12 12 13 14 15 16 17 18 20 22 25 28 30 30 29 27 26 24 21 17 13 12 12 13 16 18 19 21 24 26 29 30 29 28 27 27 28 29 29 29 30 31 30 28 25 22 20 20 20 20 18 16 16 17 19 20 18 15 13 11 11 11 10 10 11 12 12 11 10 9 9 9 11 15 22 28 34 38 39 37 36 39 40 38 31 24 26 37 45 48 45 40 37 38 41 43 40 35 32 33 39 44 48 47 46 46 47 48 49 49 50 52 53 52 49 46 44 42 41 41 42 41 39 35 29 24 28 40 57 73 82 90 97 104 104 98 92 91 93 88 66 38 19 23 55 92 117 126 122 117 116 116 117 120 126 127 116 93 64 44 42 45 38 20 6 7 30 69 102 117 110 93 80 79 88 99 103 97 86 76 68 64 56 46 39 0 0 0 0 0 0 0 0 0 0 0 0 0 0 0 0 0 0 0 0 0 0 0 0 0 0 0 0 0 0 0 0 0 0 0 0 0 0 0 0 0 0 0 0 0 0 0 0 0 0
0 0 0 0 0 0 0 0 0 0 0 0 0 0 0 0 0 0 0 0 0 0 0 0 0 0 0 0 0 0 0 0 0 0 0 0 0 0 0 0 0 0 0 0 0 0 0 0 0 0 0 0 0 20 24 13 16 30 50 64 64 41 19 35 65 89 110 136 164 176 171 156 147 148 156 166 171 170 161 149 132 107 80 63 53 47 43 43 49 53 52 52 58 64 65 68 77 89 95 93 82 70 59 50 46 48 51 55 57 57 59 64 70 75 77 76 74 72 70 68 65 60 53 47 41 33 26 23 27 34 40 45 52 59 64 65 61 53 44 37 31 27 29 34 41 46 46 42 38 36 39 47 56 63 63 60 58 59 63 67 71 71 67 62 56 53 54 55 56 54 53 54 59 63 65 61 53 46 43 42 43 43 42 41 43 47 52 54 53 49 44 41 41 44 47 49 50 48 46 44 44 44 44 44 42 40 37 36 34 32 30 29 30 31 33 33 32 31 31 31 31 30 28 27 27 26 26 27 29 32 35 37 38 38 37 35 32 30 28 27 26 25 23 21 19 19 22 25 28 29 28 26 22 19 19 21 25 27 27 25 22 21 23 26 30 31 29 26 24 22 22 21 21 19 17 15 13 13 15 17 19 20 19 18 19 20 22 26 31 34 34 33 30 28 26 24 20 16 13 12 12 13 15 17 20 23 26 29 31 30 28 27 26 26 27 27 28 30 31 31 28 25 22 21 21 21 20 18 16 16 18 20 20 18 15 13 12 12 12 12 12 12 13 13 13 12 12 12 11 11 12 15 22 29 36 39 37 35 35 40 42 40 33 26 29 38 44 44 40 36 34 36 37 37 34 32 34 39 44 47 46 46 46 48 49 48 48 48 49 49 49 46 44 43 43 43 43 44 43 40 36 31 27 30 41 56 72 83 90 97 103 104 99 92 91 94 95 80 53 27 18 37 71 103 120 123 119 115 115 118 120 124 123 113 92 66 43 39 40 36 21 8 8 29 66 98 115 108 91 77 76 87 99 103 95 83 74 66 60 53 43 36 0 0 0 0 0 0 0 0 0 0 0 0 0 0 0 0 0 0 0 0 0 0 0 0 0 0 0 0 0 0 0 0 0 0 0 0 0 0 0 0 0 0 0 0 0 0 0 0 0 0
0 0 0 0 0 0 0 0 0 0 0 0 0 0 0 0 0 0 0 0 0 0 0 0 0 0 0 0 0 0 0 0 0 0 0 0 0 0 0 0 0 0 0 0 0 0 0 0 0 0 0 0 0 20 26 13 13 27 47 63 65 44 20 33 64 89 107 131 159 174 173 161 154 157 164 172 173 170 162 153 141 121 93 71 56 47 42 40 43 45 45 46 54 62 64 65 71 81 91 93 85 72 61 55 55 57 60 62 63 63 64 68 75 80 82 80 76 73 72 73 74 72 66 57 46 34 26 26 31 38 44 50 57 66 70 68 61 50 41 36 33 34 38 42 46 47 44 41 38 37 41 50 59 64 64 61 60 61 65 67 68 66 62 58 55 55 56 57 54 51 49 51 56 63 65 61 54 47 43 43 45 45 44 43 44 48 52 53 52 48 45 43 43 46 48 48 48 46 45 45 46 47 47 45 43 40 38 36 35 33 31 31 32 32 33 32 31 30 30 30 30 29 28 26 26 26 27 28 30 32 33 35 35 35 34 32 29 27 26 25 24 22 19 16 14 14 17 22 26 27 27 25 22 19 19 22 26 29 29 26 24 23 26 28 31 31 28 26 23 21 21 21 21 20 18 16 15 16 19 23 24 24 22 20 19 20 23 28 33 37 37 35 32 30 29 27 24 19 15 13 12 12 13 14 17 21 25 28 29 28 27 27 26 26 26 26 28 29 30 30 27 24 22 22 23 23 21 19 18 18 20 21 22 20 17 14 13 12 12 12 12 12 13 13 13 13 13 13 13 12 10 11 15 23 33 39 40 37 34 37 42 46 43 34 28 30 38 40 39 35 32 31 33 33 33 33 35 39 42 45 46 47 48 49 49 49 48 47 48 48 47 45 44 44 45 46 47 46 44 40 37 33 30 33 41 54 70 81 89 96 102 103 99 92 89 94 100 93 70 40 21 26 54 88 114 123 120 115 114 117 120 122 120 111 94 69 45 35 33 30 20 10 10 31 65 97 113 104 83 68 69 83 96 99 91 79 70 64 58 50 40 34 0 0 0 0 0 0 0 0 0 0 0 0 0 0 0 0 0 0 0 0 0 0 0 0 0 0 0 0 0 0 0 0 0 0 0 0 0 0 0 0 0 0 0 0 0 0 0 0 0 0
0 0 0 0 0 0 0 0 0 0 0 0 0 0 0 0 0 0 0 0 0 0 0 0 0 0 0 0 0 0 0 0 0 0 0 0 0 0 0 0 0 0 0 0 0 0 0 0 0 0 0 0 0 19 27 14 12 23 42 60 66 50 22 27 58 84 104 127 156 174 176 167 160 162 170 176 176 169 160 152 145 130 104 80 61 49 45 42 40 37 36 38 49 61 65 65 67 74 84 90 85 72 62 59 63 66 67 67 67 67 68 74 81 86 88 85 80 76 75 78 81 84 80 70 54 37 26 25 29 37 44 53 64 72 75 70 60 45 36 33 34 39 45 50 52 50 46 41 38 38 42 50 57 62 62 61 62 64 66 67 67 63 59 57 57 60 61 59 54 50 48 50 57 63 65 62 56 50 46 46 48 48 47 45 45 48 50 51 51 48 47 47 48 50 50 49 47 45 45 46 48 49 48 46 43 41 39 37 36 34 33 33 33 33 32 31 29 29 30 31 30 29 27 26 26 26 28 30 31 32 33 33 34 34 33 30 28 26 26 25 22 18 13 9 7 8 11 15 20 23 24 23 21 20 21 24 28 31 30 28 26 26 27 30 32 31 29 27 26 25 25 25 24 22 19 18 17 19 22 25 26 25 23 21 20 21 24 29 34 37 38 36 33 31 30 28 26 22 19 15 13 11 11 13 16 19 23 26 27 26 26 26 26 26 26 27 28 29 29 27 25 23 22 22 23 23 22 20 19 19 21 23 23 21 18 15 13 13 12 11 11 11 12 13 13 13 13 14 14 13 11 9 10 16 27 36 40 40 36 34 39 46 49 43 35 29 32 35 35 33 31 29 30 31 32 33 34 37 40 44 46 47 48 49 49 48 47 47 47 47 46 44 43 45 48 50 50 48 44 40 36 34 32 34 39 49 64 76 85 93 99 101 98 92 88 93 101 102 86 58 31 25 44 77 108 123 121 116 112 113 116 118 116 109 95 73 47 33 27 24 18 11 12 31 65 96 110 99 75 59 62 79 93 95 85 74 68 65 61 51 39 33 0 0 0 0 0 0 0 0 0 0 0 0 0 0 0 0 0 0 0 0 0 0 0 0 0 0 0 0 0 0 0 0 0 0 0 0 0 0 0 0 0 0 0 0 0 0 0 0 0 0
0 0 0 0 0 0 0 0 0 0 0 0 0 0 0 0 0 0 0 0 0 0 0 0 0 0 0 0 0 0 0 0 0 0 0 0 0 0 0 0 0 0 0 0 0 0 0 0 0 0 0 0 0 19 28 16 12 21 37 55 66 56 28 19 50 79 101 127 157 176 181 172 162 162 170 178 177 168 156 147 143 133 111 88 69 55 50 47 40 31 27 29 44 61 69 69 68 70 78 85 83 72 60 59 67 73 74 71 69 69 72 79 87 93 94 91 86 81 80 82 87 92 90 80 62 41 26 22 24 31 42 55 67 75 75 67 54 40 32 31 34 41 48 53 54 52 47 42 39 39 42 48 54 58 60 61 64 66 68 68 66 63 60 59 61 64 64 62 55 50 49 52 58 64 66 64 58 53 50 50 50 49 47 45 46 48 50 51 51 50 50 51 53 53 51 49 46 45 45 46 47 47 47 45 44 42 40 38 37 35 34 35 35 33 31 29 28 28 31 32 32 30 28 26 26 28 30 32 33 33 33 33 34 34 34 31 28 26 26 26 23 18 14 12 11 10 9 11 15 19 22 22 22 22 24 26 29 31 30 28 27 27 29 30 31 30 29 28 29 31 31 30 27 24 21 19 19 20 23 24 24 23 21 20 19 20 24 28 32 34 35 34 33 31 29 28 26 24 22 19 14 12 10 11 14 18 22 25 26 26 26 26 27 27 28 28 28 28 27 26 23 21 21 21 21 21 21 20 19 20 22 23 24 22 19 16 14 13 12 11 11 10 11 12 13 14 15 15 16 14 12 9 8 11 19 29 37 40 37 33 35 42 49 49 44 37 33 33 32 31 29 27 27 27 29 30 31 34 37 41 44 46 47 48 47 45 45 45 46 46 45 43 43 46 49 52 52 49 44 40 38 37 36 35 37 43 56 69 80 88 94 97 96 91 88 91 100 106 97 74 46 30 40 68 100 120 122 116 111 110 112 113 112 108 97 77 50 32 24 20 15 10 11 30 63 94 108 94 69 53 59 78 92 93 81 72 69 70 67 56 40 33 0 0 0 0 0 0 0 0 0 0 0 0 0 0 0 0 0 0 0 0 0 0 0 0 0 0 0 0 0 0 0 0 0 0 0 0 0 0 0 0 0 0 0 0 0 0 0 0 0 0
0 0 0 0 0 0 0 0 0 0 0 0 0 0 0 0 0 0 0 0 0 0 0 0 0 0 0 0 0 0 0 0 0 0 0 0 0 0 0 0 0 0 0 0 0 0 0 0 0 0 0 0 0 19 31 19 12 20 33 50 65 62 37 14 42 76 100 127 159 178 183 172 158 155 164 175 178 169 153 142 138 133 118 99 80 64 56 51 42 30 24 24 38 59 72 76 73 72 75 81 82 73 59 54 65 75 78 74 69 69 74 84 94 100 100 96 91 87 84 85 88 93 93 83 67 46 29 23 23 26 39 54 67 73 69 60 48 36 31 32 38 45 50 53 53 51 46 42 40 40 43 47 53 58 61 64 67 69 70 69 67 64 61 61 63 65 64 61 55 51 50 53 59 64 66 64 60 55 53 52 51 48 46 45 47 51 53 54 53 53 53 53 53 51 49 47 45 44 44 44 44 45 45 45 45 43 41 39 37 35 35 35 35 33 31 28 28 29 33 35 35 32 29 27 27 29 31 34 35 34 33 32 33 34 34 33 29 27 26 25 24 22 22 22 21 16 12 12 16 21 24 26 26 25 26 27 28 29 28 27 27 28 29 30 29 27 27 28 30 33 34 32 29 25 22 21 21 21 22 22 22 20 19 18 18 19 21 24 27 29 31 31 30 29 27 26 25 25 24 21 16 12 9 8 12 17 22 25 27 28 28 28 28 28 29 29 28 27 26 24 22 20 20 20 20 20 20 19 19 20 22 24 24 23 20 17 15 13 12 12 12 12 13 13 14 15 16 17 17 16 13 10 8 8 13 22 30 36 37 33 31 36 45 51 52 49 44 40 36 32 29 26 24 22 22 23 24 27 31 37 40 43 44 44 43 41 41 42 44 45 45 44 44 46 50 52 51 48 44 41 41 40 40 38 37 40 52 65 76 84 90 93 93 91 88 89 95 102 99 82 57 37 38 58 87 111 119 116 111 108 109 111 112 110 101 81 54 34 23 18 14 9 10 29 62 92 104 89 65 51 60 81 95 94 81 73 72 75 71 58 40 33 0 0 0 0 0 0 0 0 0 0 0 0 0 0 0 0 0 0 0 0 0 0 0 0 0 0 0 0 0 0 0 0 0 0 0 0 0 0 0 0 0 0 0 0 0 0 0 0 0 0
0 0 0 0 0 0 0 0 0 0 0 0 0 0 0 0 0 0 0 0 0 0 0 0 0 0 0 0 0 0 0 0 0 0 0 0 0 0 0 0 0 0 0 0 0 0 0 0 0 0 0 0 0 18 32 23 13 18 29 45 64 67 46 13 38 74 99 126 156 176 182 169 151 146 156 174 182 174 155 139 134 132 124 110 93 75 63 55 46 34 26 22 32 54 72 80 80 75 75 80 82 76 60 48 57 71 77 75 70 69 76 89 100 105 103 97 92 87 85 85 87 90 90 83 69 51 35 28 26 25 35 51 63 67 62 53 42 36 34 37 42 48 53 54 54 51 47 44 42 43 45 49 55 61 64 66 68 70 71 70 67 64 61 60 61 62 61 59 55 52 52 55 60 64 65 64 61 58 55 54 52 49 46 46 50 54 57 58 57 54 53 51 49 47 45 45 45 45 43 42 42 43 45 46 45 43 41 39 38 36 35 35 35 34 31 29 29 31 33 35 35 32 28 26 25 26 30 33 34 33 31 29 30 33 35 34 31 27 25 24 24 26 28 30 27 21 14 14 21 27 30 31 30 28 27 27 27 27 26 26 26 28 30 30 29 26 25 26 28 31 32 30 27 24 21 21 22 22 22 22 21 20 19 18 17 18 19 22 25 26 27 27 27 26 25 24 24 25 25 22 17 12 8 6 9 15 21 26 28 29 29 29 28 28 28 27 27 26 24 23 21 20 20 20 20 21 21 20 21 21 22 23 24 23 20 17 15 13 13 13 13 13 14 14 15 16 17 17 18 17 14 11 8 7 9 16 24 32 36 34 29 30 39 50 57 60 58 53 47 41 36 31 25 19 14 13 14 18 25 31 37 40 40 40 39 38 38 40 42 45 46 46 46 48 51 52 51 48 45 44 44 44 41 38 37 40 51 64 75 84 89 92 92 91 88 86 89 94 94 84 65 43 37 48 72 98 110 112 109 107 108 112 116 116 108 89 60 38 25 18 13 8 10 29 61 89 98 81 58 49 64 88 102 98 81 72 71 74 68 54 36 29 0 0 0 0 0 0 0 0 0 0 0 0 0 0 0 0 0 0 0 0 0 0 0 0 0 0 0 0 0 0 0 0 0 0 0 0 0 0 0 0 0 0 0 0 0 0 0 0 0 0
0 0 0 0 0 0 0 0 0 0 0 0 0 0 0 0 0 0 0 0 0 0 0 0 0 0 0 0 0 0 0 0 0 0 0 0 0 0 0 0 0 0 0 0 0 0 0 0 0 0 0 0 0 16 33 26 14 17 26 41 62 70 52 15 35 72 97 121 150 172 180 170 151 143 153 175 188 184 162 141 133 131 128 120 106 86 70 60 52 41 33 26 29 47 67 81 85 80 77 79 82 79 64 44 46 63 73 74 70 69 77 91 103 107 103 94 88 84 82 83 85 86 86 81 70 54 40 32 27 26 31 43 54 59 56 49 42 38 38 40 44 49 53 55 56 53 51 47 45 46 48 53 58 63 66 67 68 70 71 70 68 64 61 59 58 58 58 57 55 54 55 57 60 64 65 65 63 60 58 56 54 51 49 50 53 57 60 61 59 55 51 48 45 43 43 45 47 47 44 42 41 43 45 46 44 41 40 39 39 39 37 36 35 33 31 30 30 31 32 33 32 29 25 22 21 22 26 29 30 29 27 24 26 30 35 36 32 27 23 22 23 26 31 34 30 22 14 17 26 32 35 35 34 31 29 28 26 26 26 26 26 28 30 31 30 28 26 25 26 28 29 28 26 23 22 22 23 24 24 23 23 22 21 21 20 19 20 22 24 26 26 26 24 23 22 23 24 26 26 23 17 13 9 7 9 14 20 25 28 29 29 29 28 28 27 26 25 23 22 21 20 19 20 21 22 22 22 22 22 22 22 22 22 21 19 17 15 13 13 13 14 14 14 14 14 15 16 17 17 16 13 11 9 8 9 13 20 26 31 31 26 24 31 45 56 66 69 67 60 54 48 43 37 30 21 14 11 13 19 27 32 35 36 36 35 36 37 40 42 46 48 50 50 51 52 52 51 49 48 47 47 46 41 37 35 40 51 64 76 84 90 92 93 92 89 85 84 88 90 86 72 52 41 44 61 84 100 107 107 107 107 111 118 120 115 97 68 44 29 18 10 5 9 30 61 85 89 70 50 46 68 95 107 99 78 65 63 64 59 45 28 24 0 0 0 0 0 0 0 0 0 0 0 0 0 0 0 0 0 0 0 0 0 0 0 0 0 0 0 0 0 0 0 0 0 0 0 0 0 0 0 0 0 0 0 0 0 0 0 0 0 0
0 0 0 0 0 0 0 0 0 0 0 0 0 0 0 0 0 0 0 0 0 0 0 0 0 0 0 0 0 0 0 0 0 0 0 0 0 0 0 0 0 0 0 0 0 0 0 0 0 0 0 0 0 14 32 27 15 15 25 38 59 71 57 21 32 69 93 116 145 169 182 177 159 148 156 178 193 191 170 146 133 130 132 130 119 98 79 66 57 51 43 35 30 40 61 80 89 87 82 80 81 78 65 44 40 55 69 74 72 71 78 91 103 107 102 92 85 81 81 82 84 84 82 78 69 55 41 33 28 26 29 37 47 53 54 52 47 41 39 39 40 44 49 53 57 57 55 52 49 49 51 54 60 63 64 65 66 67 69 69 68 65 61 59 57 57 56 56 57 58 59 60 63 65 66 67 66 63 61 59 56 54 53 53 54 57 59 60 58 53 49 45 42 41 44 47 50 49 46 43 42 43 45 45 42 40 39 40 41 41 40 37 33 30 28 27 28 29 30 31 29 26 22 18 17 18 22 25 26 26 23 21 23 28 34 36 33 27 22 19 19 23 28 32 29 21 15 20 29 34 36 36 35 33 31 29 26 25 25 25 26 27 28 30 30 30 28 27 27 27 28 27 26 25 25 26 26 26 26 25 25 25 25 24 22 20 19 20 22 25 25 25 23 22 22 23 25 26 25 23 18 14 12 11 11 13 17 21 25 27 28 28 28 27 26 24 23 21 20 20 19 19 20 21 22 23 22 22 22 21 21 20 19 19 17 16 14 13 12 13 14 15 15 14 14 15 16 17 17 15 12 10 10 10 10 13 17 21 25 24 19 15 21 35 49 62 70 72 68 63 59 55 51 44 34 24 17 14 17 23 27 29 30 32 34 36 39 41 45 48 52 53 54 54 54 53 52 51 50 50 49 47 41 37 35 38 49 62 74 83 90 93 94 94 91 87 84 86 89 88 79 63 50 48 57 76 92 101 105 104 104 107 115 120 118 103 76 53 34 19 8 3 8 31 61 81 80 59 42 45 71 99 108 94 69 54 52 53 48 37 23 19 0 0 0 0 0 0 0 0 0 0 0 0 0 0 0 0 0 0 0 0 0 0 0 0 0 0 0 0 0 0 0 0 0 0 0 0 0 0 0 0 0 0 0 0 0 0 0 0 0 0
0 0 0 0 0 0 0 0 0 0 0 0 0 0 0 0 0 0 0 0 0 0 0 0 0 0 0 0 0 0 0 0 0 0 0 0 0 0 0 0 0 0 0 0 0 0 0 0 0 0 0 0 0 13 31 29 16 14 23 34 55 70 60 26 27 63 86 109 139 166 184 185 169 157 160 177 192 193 175 150 135 132 136 138 132 111 89 72 62 57 53 44 36 38 54 75 92 94 90 85 80 75 63 44 37 49 65 75 75 73 77 87 98 104 101 92 86 82 80 82 83 83 81 77 68 54 41 33 28 27 29 35 43 51 55 55 53 46 40 36 35 38 43 50 56 58 58 55 53 52 53 55 58 60 60 60 61 64 66 67 66 64 62 60 59 58 57 57 58 60 62 64 65 66 67 67 67 64 62 60 58 56 54 53 54 55 56 57 55 51 47 43 41 42 45 49 51 50 47 45 44 44 45 45 43 40 40 42 44 44 41 36 31 26 23 23 25 27 29 30 30 27 24 20 19 19 21 24 25 25 23 20 21 25 30 33 31 26 21 16 14 16 22 26 25 19 16 22 29 33 33 33 33 32 31 29 26 24 24 24 25 25 25 26 27 29 29 29 28 28 27 27 26 26 26 28 29 29 28 26 26 26 26 24 21 18 15 16 19 22 24 24 24 23 24 25 25 25 24 22 19 18 16 15 13 13 13 16 20 23 26 26 26 26 25 23 21 20 20 20 20 20 21 21 22 21 20 20 20 19 19 18 17 16 16 15 14 13 13 13 14 15 14 14 13 14 16 16 16 14 12 11 11 11 11 12 14 17 19 18 13 6 10 21 35 48 60 67 67 66 64 62 59 53 43 32 24 18 17 20 22 24 26 30 35 39 41 44 47 51 54 56 57 56 55 53 53 51 50 49 49 47 43 39 36 38 47 60 71 81 88 92 94 95 93 89 85 84 85 85 80 67 56 52 57 72 87 98 103 103 101 103 110 118 118 107 83 60 40 21 7 3 7 32 61 78 72 51 38 45 74 99 103 86 60 46 46 47 42 32 20 17 0 0 0 0 0 0 0 0 0 0 0 0 0 0 0 0 0 0 0 0 0 0 0 0 0 0 0 0 0 0 0 0 0 0 0 0 0 0 0 0 0 0 0 0 0 0 0 0 0 0
0 0 0 0 0 0 0 0 0 0 0 0 0 0 0 0 0 0 0 0 0 0 0 0 0 0 0 0 0 0 0 0 0 0 0 0 0 0 0 0 0 0 0 0 0 0 0 0 0 0 0 0 0 11 30 29 18 13 18 27 48 66 60 33 21 52 76 99 130 159 182 187 176 163 162 174 187 190 177 155 140 135 140 146 143 125 101 80 65 59 56 50 40 38 48 70 92 101 99 91 80 70 58 42 33 41 59 74 78 75 74 79 89 98 101 96 91 85 80 79 80 81 80 78 69 55 40 32 28 28 30 35 42 51 56 58 56 51 43 36 31 33 40 46 53 56 56 55 54 53 53 53 54 54 53 54 55 59 61 62 62 61 61 61 61 60 59 58 59 61 63 64 65 65 66 65 64 62 60 58 56 55 54 53 53 53 54 54 53 49 45 42 41 43 46 49 50 49 48 46 45 46 46 46 45 44 44 45 45 44 40 34 27 22 20 21 24 27 30 32 32 30 27 25 23 23 23 24 25 25 23 20 19 22 26 28 28 25 19 13 10 10 14 18 18 15 16 22 28 31 30 29 30 30 30 28 26 24 24 24 25 24 23 23 24 26 27 27 27 26 25 24 23 23 25 27 29 30 28 26 24 24 23 21 18 14 12 13 16 20 23 24 24 24 25 25 25 23 22 20 20 21 21 19 15 12 10 12 15 20 22 24 24 23 22 20 18 18 19 20 21 22 22 22 21 20 18 18 18 18 17 16 15 15 15 15 15 14 14 14 15 15 14 13 13 13 14 15 15 14 13 12 11 11 10 10 11 14 17 17 14 8 2 9 19 30 43 54 60 63 64 64 61 57 49 40 31 24 18 16 16 19 24 30 36 40 44 46 49 52 55 56 56 55 54 53 52 50 48 46 45 45 43 40 38 39 47 60 71 80 86 89 92 94 92 88 83 78 76 75 71 64 57 53 57 70 84 95 102 102 99 100 107 115 117 108 88 67 46 24 7 3 8 33 60 73 67 48 39 49 75 94 94 77 55 48 50 52 45 33 19 16 0 0 0 0 0 0 0 0 0 0 0 0 0 0 0 0 0 0 0 0 0 0 0 0 0 0 0 0 0 0 0 0 0 0 0 0 0 0 0 0 0 0 0 0 0 0 0 0 0 0
0 0 0 0 0 0 0 0 0 0 0 0 0 0 0 0 0 0 0 0 0 0 0 0 0 0 0 0 0 0 0 0 0 0 0 0 0 0 0 0 0 0 0 0 0 0 0 0 0 0 0 0 0 9 26 28 20 12 14 20 39 59 59 38 17 40 64 89 121 151 176 187 180 169 165 172 182 187 178 161 146 139 142 149 149 137 114 90 69 59 57 52 43 39 44 63 91 106 108 98 81 67 54 38 27 31 50 70 78 76 69 69 78 91 101 103 97 87 75 70 72 78 81 80 72 56 41 32 29 29 31 35 41 49 54 57 56 52 44 35 29 29 35 42 48 51 51 51 51 51 50 50 49 48 47 47 50 53 56 58 59 59 59 60 61 61 59 58 58 59 61 62 62 62 61 60 59 57 56 55 54 53 52 51 51 52 53 53 51 48 44 43 44 46 48 49 48 47 47 46 45 45 45 45 46 48 48 47 45 41 36 30 26 23 22 25 27 30 32 33 33 32 30 29 27 26 24 24 24 24 22 19 17 17 20 23 24 22 17 12 8 8 9 11 12 12 14 20 26 28 27 26 27 28 29 28 26 25 25 26 26 26 25 24 24 26 26 26 26 25 23 22 20 20 22 25 27 28 27 24 21 19 18 17 15 13 13 13 17 20 23 24 24 24 25 25 25 23 21 21 22 24 24 22 18 13 10 10 13 17 19 21 21 20 18 16 15 15 16 19 21 23 23 23 21 19 18 17 18 18 17 16 15 15 15 16 16 15 14 15 15 14 13 12 11 11 12 13 13 13 12 12 11 9 7 7 8 12 17 20 19 14 7 1 8 15 26 40 50 57 62 63 61 58 53 46 39 30 22 15 13 16 23 31 37 41 44 47 50 53 54 54 53 52 52 52 52 50 46 43 42 42 42 40 37 38 47 60 70 78 83 87 91 93 91 86 80 73 68 66 64 60 56 54 58 69 82 93 101 101 99 100 107 114 116 108 90 69 48 25 7 2 8 31 55 66 61 47 43 54 75 88 83 69 56 56 61 62 51 35 19 15 0 0 0 0 0 0 0 0 0 0 0 0 0 0 0 0 0 0 0 0 0 0 0 0 0 0 0 0 0 0 0 0 0 0 0 0 0 0 0 0 0 0 0 0 0 0 0 0 0 0
0 0 0 0 0 0 0 0 0 0 0 0 0 0 0 0 0 0 0 0 0 0 0 0 0 0 0 0 0 0 0 0 0 0 0 0 0 0 0 0 0 0 0 0 0 0 0 0 0 0 0 0 0 7 22 26 20 12 12 16 32 53 58 42 16 29 56 83 116 146 172 188 186 176 169 171 178 184 181 168 152 140 139 145 149 143 124 100 75 60 56 53 47 42 43 58 86 107 114 105 86 68 53 36 23 22 39 63 75 75 67 62 68 84 102 108 103 88 68 60 64 75 85 86 77 59 42 33 31 32 32 32 37 44 50 53 54 49 41 31 24 23 29 35 41 44 44 44 45 46 47 47 45 42 41 41 44 48 51 54 57 59 60 60 61 60 59 57 57 57 59 60 59 58 57 56 56 56 56 55 53 52 51 50 50 52 53 53 50 47 45 46 48 50 51 50 48 46 45 45 44 42 43 44 46 49 49 46 41 35 30 27 26 27 30 33 35 36 36 34 33 33 32 31 29 26 24 22 22 22 20 18 15 14 15 18 19 18 14 11 9 9 9 9 9 9 12 17 22 24 24 25 26 27 28 29 27 27 27 29 30 30 29 28 28 28 29 29 28 27 26 24 22 22 22 24 26 26 25 22 19 16 15 15 15 16 17 18 20 23 25 26 26 26 26 26 25 23 22 21 23 25 25 24 19 15 13 12 13 15 16 17 18 18 16 14 13 13 14 16 19 21 22 21 20 19 17 17 17 17 17 16 16 16 16 16 15 14 14 14 15 14 13 12 10 10 10 10 10 10 10 10 9 8 6 5 7 11 17 21 23 20 13 4 3 9 16 27 40 50 58 61 61 59 57 53 47 39 28 18 13 15 23 31 37 40 43 47 51 53 53 52 49 48 49 51 51 49 45 42 41 41 40 38 34 35 46 59 68 75 81 87 92 95 93 87 80 74 71 68 66 61 57 56 61 72 84 94 100 101 99 100 106 113 115 107 88 67 45 23 6 2 9 30 50 57 52 44 46 59 76 81 74 63 58 63 69 67 52 35 18 15 0 0 0 0 0 0 0 0 0 0 0 0 0 0 0 0 0 0 0 0 0 0 0 0 0 0 0 0 0 0 0 0 0 0 0 0 0 0 0 0 0 0 0 0 0 0 0 0 0 0
0 0 0 0 0 0 0 0 0 0 0 0 0 0 0 0 0 0 0 0 0 0 0 0 0 0 0 0 0 0 0 0 0 0 0 0 0 0 0 0 0 0 0 0 0 0 0 0 0 0 0 0 0 6 18 25 21 12 12 16 30 51 58 45 17 24 53 82 116 145 172 190 189 179 169 168 174 182 184 174 157 139 132 136 144 144 131 109 83 65 58 56 53 49 47 55 79 103 115 111 93 75 56 38 24 18 31 55 72 76 70 64 67 81 101 110 106 88 65 54 60 76 91 93 82 61 43 36 36 37 34 29 28 36 44 51 53 48 39 28 19 17 21 28 34 38 38 38 39 42 44 45 43 40 38 37 39 43 48 52 57 59 60 60 60 59 58 57 56 57 58 59 59 57 57 57 58 60 59 58 55 53 51 51 51 52 52 51 49 47 47 49 51 53 53 50 48 46 45 44 43 42 42 44 46 48 46 42 36 29 25 26 29 34 39 42 42 40 38 35 33 33 33 32 29 26 22 19 19 19 18 16 14 13 14 15 15 13 11 9 9 10 11 11 9 8 9 13 17 21 22 23 25 26 29 30 30 29 30 32 34 35 35 34 33 33 33 33 33 32 31 29 27 26 26 26 26 26 24 21 18 15 15 17 19 20 21 22 23 24 26 27 28 28 27 27 26 24 22 21 22 24 25 24 21 18 16 15 15 14 14 14 15 17 17 15 14 13 13 14 15 16 17 18 17 17 16 15 15 14 14 15 15 16 16 15 14 13 13 14 15 15 14 13 11 10 9 9 8 9 10 10 9 7 6 6 7 11 15 20 22 21 17 10 3 5 13 20 29 39 50 56 59 60 60 58 53 46 35 24 17 16 23 30 36 39 42 48 52 54 53 48 45 44 46 49 50 49 46 43 43 42 41 37 32 34 45 56 65 72 81 90 97 99 95 90 85 82 81 79 73 65 59 59 66 79 91 98 102 100 98 99 106 112 113 105 85 63 41 19 5 3 12 32 47 49 44 40 47 63 78 79 69 59 57 64 69 65 48 32 18 15 0 0 0 0 0 0 0 0 0 0 0 0 0 0 0 0 0 0 0 0 0 0 0 0 0 0 0 0 0 0 0 0 0 0 0 0 0 0 0 0 0 0 0 0 0 0 0 0 0 0
0 0 0 0 0 0 0 0 0 0 0 0 0 0 0 0 0 0 0 0 0 0 0 0 0 0 0 0 0 0 0 0 0 0 0 0 0 0 0 0 0 0 0 0 0 0 0 0 0 0 0 0 0 6 17 24 22 13 13 18 30 51 61 49 18 21 54 85 117 144 169 187 186 173 161 160 169 182 188 180 161 137 123 126 136 144 139 121 95 73 63 60 57 54 52 53 69 92 110 115 105 86 65 43 29 23 30 50 67 77 78 74 73 81 96 106 103 88 67 58 63 81 98 101 89 66 46 40 42 44 40 30 22 26 38 48 53 50 41 30 20 15 17 23 30 35 36 36 36 39 42 43 41 38 35 34 36 40 45 51 56 58 59 58 57 57 58 58 58 59 60 60 59 58 58 60 62 64 63 60 57 54 53 53 53 53 53 51 49 49 49 51 53 53 52 49 47 45 45 46 46 46 46 46 46 45 41 37 31 26 24 26 31 38 43 45 44 41 38 35 34 34 33 31 28 24 19 17 16 16 15 14 14 15 16 14 12 9 7 7 9 12 13 13 10 8 7 10 15 19 21 22 24 26 28 31 31 31 32 34 36 38 38 37 36 34 34 35 36 36 35 33 31 29 27 27 27 27 26 23 20 18 18 20 22 24 24 23 22 23 26 28 29 29 28 27 26 24 22 20 21 22 23 23 22 20 20 19 18 17 15 13 13 15 16 16 16 14 13 12 12 12 13 14 15 14 13 12 11 10 11 12 13 14 15 14 13 13 13 13 14 14 14 13 12 10 9 8 8 9 11 11 10 9 8 9 11 14 16 18 20 21 20 16 10 3 7 14 19 26 37 47 53 57 59 59 55 49 40 30 22 18 22 29 35 39 43 49 53 54 51 45 41 41 44 48 49 48 45 43 42 42 40 37 35 38 46 55 62 71 84 95 102 102 96 90 87 88 88 84 75 64 59 62 73 88 100 105 104 100 98 100 106 111 110 101 81 60 38 16 4 4 16 37 48 46 38 36 48 68 83 81 68 57 55 61 65 58 42 28 18 15 0 0 0 0 0 0 0 0 0 0 0 0 0 0 0 0 0 0 0 0 0 0 0 0 0 0 0 0 0 0 0 0 0 0 0 0 0 0 0 0 0 0 0 0 0 0 0 0 0 0
0 0 0 0 0 0 0 0 0 0 0 0 0 0 0 0 0 0 0 0 0 0 0 0 0 0 0 0 0 0 0 0 0 0 0 0 0 0 0 0 0 0 0 0 0 0 0 0 0 0 0 0 0 7 16 25 23 14 14 19 29 51 64 54 20 19 57 87 117 140 161 176 174 160 147 149 164 184 194 186 164 134 116 117 130 145 147 134 110 84 69 63 60 57 53 51 58 78 102 118 118 103 80 53 37 31 35 46 60 74 84 85 82 82 88 94 93 85 72 65 70 86 101 104 92 69 49 43 46 50 46 36 23 19 29 41 51 52 46 36 26 19 18 22 27 32 34 35 35 37 39 40 38 35 32 32 34 39 44 49 54 55 55 54 54 55 57 59 61 62 62 62 60 59 59 61 63 63 62 59 56 54 54 55 55 55 53 52 51 51 51 52 52 51 48 46 44 45 46 49 51 51 49 47 44 40 36 32 29 27 27 29 33 38 40 41 40 37 35 34 35 35 33 30 26 22 18 15 14 13 13 13 15 17 16 13 9 7 7 9 12 14 15 14 11 8 6 9 14 18 20 21 22 25 28 31 33 33 34 35 37 38 38 37 35 33 33 34 35 34 33 30 28 27 26 26 27 27 26 25 23 21 21 22 24 25 24 22 21 23 26 29 31 30 28 26 25 24 22 21 20 21 22 23 22 22 22 23 23 22 20 17 14 13 14 15 15 14 13 11 10 10 11 13 14 13 11 9 7 7 8 9 11 13 14 14 13 13 13 13 13 13 13 13 12 10 9 8 8 9 10 11 10 10 10 11 14 16 18 18 18 18 19 19 17 13 7 5 10 15 24 35 43 49 52 53 52 48 41 34 26 21 22 28 35 39 44 48 51 50 46 40 38 39 43 47 48 46 43 40 40 39 38 38 40 45 51 57 64 74 87 98 103 100 92 85 83 85 84 77 67 57 57 66 81 98 107 109 106 101 100 103 107 109 105 94 77 58 38 17 4 5 20 41 50 44 33 34 50 73 89 85 69 56 53 57 60 52 37 25 18 15 0 0 0 0 0 0 0 0 0 0 0 0 0 0 0 0 0 0 0 0 0 0 0 0 0 0 0 0 0 0 0 0 0 0 0 0 0 0 0 0 0 0 0 0 0 0 0 0 0 0
0 0 0 0 0 0 0 0 0 0 0 0 0 0 0 0 0 0 0 0 0 0 0 0 0 0 0 0 0 0 0 0 0 0 0 0 0 0 0 0 0 0 0 0 0 0 0 0 0 0 0 0 0 6 14 24 25 17 16 19 26 49 65 59 24 14 56 87 114 134 151 165 163 149 136 142 162 186 201 193 169 136 113 112 125 143 151 145 124 99 80 68 61 57 53 49 50 65 91 119 130 120 96 65 45 38 39 43 52 66 82 89 87 82 80 80 82 80 74 71 74 84 96 98 89 68 50 43 46 51 49 41 30 19 18 27 39 46 44 38 29 23 21 21 25 28 32 34 36 38 39 38 35 32 30 31 34 39 43 48 51 53 52 52 52 55 58 61 64 66 65 64 61 59 59 59 60 60 58 56 53 53 54 55 55 55 54 53 53 52 51 51 49 47 44 42 42 44 48 51 53 51 47 42 38 33 30 29 30 31 33 34 35 35 35 34 33 31 31 32 34 34 32 28 25 21 17 15 13 12 11 12 14 15 13 10 7 7 9 13 15 17 16 14 11 7 4 8 13 16 17 18 20 23 27 31 33 34 34 34 35 35 35 34 33 33 33 33 33 31 29 26 25 24 25 25 25 25 24 23 21 20 20 22 24 26 26 24 23 25 28 31 33 31 29 26 25 24 23 23 23 23 23 23 22 22 22 23 25 25 24 22 18 14 13 14 15 16 15 14 13 13 13 14 14 13 10 8 6 6 7 8 10 12 13 14 14 13 13 12 12 12 12 12 12 10 8 6 6 7 8 9 9 8 9 10 13 15 16 15 14 14 15 16 17 17 14 10 6 9 15 24 31 37 41 44 44 43 40 36 30 26 25 29 34 38 41 43 43 42 39 36 36 38 43 47 48 46 43 40 37 34 35 39 45 52 57 62 68 79 91 98 99 94 86 81 80 79 73 64 54 51 58 72 89 105 110 109 104 101 102 106 107 104 94 82 68 54 38 18 5 6 22 42 48 40 29 32 53 79 93 86 69 54 51 55 56 48 34 23 17 15 0 0 0 0 0 0 0 0 0 0 0 0 0 0 0 0 0 0 0 0 0 0 0 0 0 0 0 0 0 0 0 0 0 0 0 0 0 0 0 0 0 0 0 0 0 0 0 0 0 0
0 0 0 0 0 0 0 0 0 0 0 0 0 0 0 0 0 0 0 0 0 0 0 0 0 0 0 0 0 0 0 0 0 0 0 0 0 0 0 0 0 0 0 0 0 0 0 0 0 0 0 0 0 5 11 23 26 20 16 20 25 45 64 63 30 7 52 84 111 131 147 161 162 150 135 139 160 185 203 199 177 144 117 111 120 138 149 148 135 114 94 78 65 58 55 51 47 54 79 114 136 135 114 79 52 40 38 39 41 53 72 85 86 81 75 72 73 74 74 74 75 81 87 88 80 65 48 40 41 46 47 42 35 27 20 16 20 28 32 31 27 23 21 21 23 27 32 36 40 42 43 41 37 33 31 32 35 39 42 45 48 49 49 50 52 56 60 64 67 69 68 67 64 61 60 60 61 60 58 56 54 54 54 55 55 55 54 53 52 50 50 49 47 44 41 40 40 44 47 50 49 46 40 36 31 29 29 31 34 36 38 37 36 33 30 28 26 26 26 29 30 31 29 25 22 20 18 17 14 12 11 11 12 13 11 9 7 8 12 16 19 20 18 15 11 6 3 7 10 12 13 15 18 21 25 28 30 31 31 31 31 30 30 30 32 34 35 35 33 30 27 25 24 25 26 26 25 23 20 18 17 17 18 21 24 26 26 26 26 28 31 33 34 33 31 27 25 24 24 25 25 25 23 22 20 20 20 21 22 24 24 23 21 19 18 18 20 22 22 21 19 18 17 17 16 13 9 6 5 5 6 8 9 11 13 13 13 13 12 11 10 11 12 12 12 10 7 5 3 3 5 7 7 8 8 8 9 11 11 11 10 9 9 11 13 15 16 14 13 11 13 19 24 28 32 36 39 40 41 40 37 33 30 30 32 33 33 32 32 31 30 30 32 37 43 47 47 46 44 40 37 33 33 40 50 58 63 67 74 82 91 93 91 86 81 80 80 75 64 53 48 53 66 82 96 106 108 105 101 99 102 106 104 93 79 65 54 46 35 19 7 8 22 39 42 33 25 34 57 82 93 82 65 53 51 54 54 45 32 22 16 14 0 0 0 0 0 0 0 0 0 0 0 0 0 0 0 0 0 0 0 0 0 0 0 0 0 0 0 0 0 0 0 0 0 0 0 0 0 0 0 0 0 0 0 0 0 0 0 0 0 0
0 0 0 0 0 0 0 0 0 0 0 0 0 0 0 0 0 0 0 0 0 0 0 0 0 0 0 0 0 0 0 0 0 0 0 0 0 0 0 0 0 0 0 0 0 0 0 0 0 0 0 0 0 5 11 22 27 23 16 20 25 42 62 67 40 9 42 80 109 132 151 168 173 162 144 141 156 178 199 201 185 155 128 116 119 131 141 145 139 126 110 93 74 63 58 54 50 50 66 100 132 143 130 94 61 41 34 33 33 40 57 75 83 82 77 72 70 72 76 79 81 82 83 80 74 61 46 38 37 40 40 39 36 32 28 23 15 11 14 17 16 16 17 20 25 31 36 41 46 48 48 45 40 36 34 35 37 38 40 41 43 45 47 49 53 58 62 67 70 71 71 69 67 64 64 64 64 64 63 61 58 56 55 55 54 53 52 50 48 47 47 46 45 43 41 40 40 43 46 46 45 40 36 33 31 31 33 35 37 38 39 37 35 31 27 25 23 22 24 26 27 26 25 22 19 19 19 18 16 14 12 11 11 11 10 10 10 13 16 21 23 23 20 16 12 7 3 4 6 8 10 13 15 18 20 22 23 25 25 26 26 26 26 28 32 36 38 37 35 30 27 26 26 26 27 27 25 21 17 14 13 14 16 19 22 24 27 28 28 29 31 33 35 34 32 28 25 23 23 25 25 24 22 20 18 17 16 17 18 20 22 22 21 20 21 22 24 26 26 25 23 21 19 18 16 12 8 4 3 3 4 6 8 10 11 12 12 11 10 9 8 9 10 11 11 9 7 4 3 3 5 8 9 10 9 8 8 7 7 7 7 6 6 7 9 12 14 15 16 15 16 19 22 25 28 32 37 40 43 45 44 41 38 34 30 26 24 21 21 21 22 25 29 36 41 43 43 42 42 40 37 34 35 44 55 64 69 73 78 84 88 87 82 78 78 80 78 69 56 48 50 64 82 95 103 105 104 100 97 98 101 102 94 77 58 44 38 35 28 17 8 11 24 37 37 28 25 39 63 83 87 74 58 50 50 53 51 41 30 22 16 14 0 0 0 0 0 0 0 0 0 0 0 0 0 0 0 0 0 0 0 0 0 0 0 0 0 0 0 0 0 0 0 0 0 0 0 0 0 0 0 0 0 0 0 0 0 0 0 0 0 0
0 0 0 0 0 0 0 0 0 0 0 0 0 0 0 0 0 0 0 0 0 0 0 0 0 0 0 0 0 0 0 0 0 0 0 0 0 0 0 0 0 0 0 0 0 0 0 0 0 0 0 0 0 5 10 21 28 25 16 18 24 38 59 69 49 12 30 73 106 133 158 181 190 181 158 145 152 169 190 199 190 167 141 125 121 126 133 137 137 132 121 105 85 71 63 58 53 51 54 80 115 139 140 113 77 49 33 29 29 30 43 62 77 83 81 77 73 74 80 88 92 91 86 80 71 60 49 40 36 36 36 34 32 32 32 31 26 18 11 6 4 5 9 15 23 31 38 43 48 50 50 47 43 40 38 38 37 36 35 35 37 40 43 47 52 57 61 66 70 72 72 70 67 66 66 66 66 66 65 63 60 57 55 54 53 51 49 46 44 43 43 44 44 42 41 41 41 43 44 43 41 39 36 35 36 37 38 37 36 36 35 34 33 29 26 23 21 21 23 24 25 24 21 19 18 18 19 18 17 15 13 12 12 11 11 12 13 16 19 23 25 25 22 18 13 8 5 2 3 5 9 12 14 15 14 14 15 16 18 20 22 24 26 28 33 37 39 37 33 28 26 24 25 26 26 24 21 18 14 12 12 13 15 17 19 22 26 28 29 29 29 31 33 33 31 27 23 21 21 23 23 21 19 17 15 14 13 13 15 17 19 19 19 18 18 19 22 23 23 22 19 17 15 14 13 10 7 5 4 2 1 3 5 8 10 11 11 10 8 7 7 8 10 10 10 9 7 6 6 7 9 11 12 13 13 11 9 7 6 5 6 6 7 8 9 10 12 14 16 17 19 21 24 26 30 33 37 40 45 49 50 49 45 40 34 29 26 24 23 21 20 22 27 32 36 37 36 36 36 35 34 33 38 49 61 68 73 77 80 84 85 80 75 71 73 75 71 59 47 45 57 80 102 112 112 106 100 97 96 98 99 96 82 58 38 25 21 22 18 11 7 14 26 36 33 26 28 47 70 83 80 64 51 47 50 52 47 38 28 23 16 14 0 0 0 0 0 0 0 0 0 0 0 0 0 0 0 0 0 0 0 0 0 0 0 0 0 0 0 0 0 0 0 0 0 0 0 0 0 0 0 0 0 0 0 0 0 0 0 0 0 0
0 0 0 0 0 0 0 0 0 0 0 0 0 0 0 0 0 0 0 0 0 0 0 0 0 0 0 0 0 0 0 0 0 0 0 0 0 0 0 0 0 0 0 0 0 0 0 0 0 0 0 0 0 4 8 17 27 26 17 15 20 33 54 68 55 15 18 64 100 130 160 188 202 197 173 153 151 162 181 193 192 175 153 137 128 126 127 129 131 130 125 112 92 78 69 63 57 53 50 60 91 123 141 131 100 67 40 30 29 27 31 47 67 80 85 83 79 77 83 93 101 100 91 79 68 58 52 46 41 38 35 31 28 28 30 31 31 29 25 21 19 19 17 16 20 26 32 37 42 45 47 46 45 43 42 40 38 34 30 28 29 33 38 43 48 53 57 63 68 71 72 70 67 66 66 66 65 63 61 59 56 54 53 51 49 47 45 43 41 41 41 43 43 43 42 41 40 40 40 40 40 38 38 38 39 39 38 35 33 31 31 31 30 28 25 23 21 22 23 25 25 24 21 19 18 18 18 17 15 13 12 11 12 12 13 13 15 17 21 25 26 26 23 17 12 8 5 4 5 7 10 13 14 13 11 10 10 12 15 18 22 26 28 31 34 36 36 33 28 24 22 22 22 21 20 17 14 11 10 10 12 13 15 16 17 21 25 28 29 29 29 30 31 31 29 25 21 19 20 21 20 19 16 14 13 12 11 11 12 13 14 15 14 13 13 13 15 16 16 14 12 9 8 7 6 6 5 4 3 3 1 2 4 7 9 10 10 9 7 7 7 8 10 11 10 9 9 9 10 12 13 13 14 15 15 13 11 8 7 7 8 9 10 10 10 10 11 13 14 16 18 21 23 26 31 36 40 42 47 51 54 55 53 48 43 39 38 37 35 31 27 26 28 31 33 34 34 34 33 32 31 34 42 55 65 72 76 78 80 83 81 76 70 67 68 68 60 46 35 39 58 89 114 122 118 107 99 95 95 95 93 85 66 40 21 12 11 12 9 4 6 16 29 35 31 27 34 55 75 82 73 56 47 48 52 51 44 35 26 22 15 14 0 0 0 0 0 0 0 0 0 0 0 0 0 0 0 0 0 0 0 0 0 0 0 0 0 0 0 0 0 0 0 0 0 0 0 0 0 0 0 0 0 0 0 0 0 0 0 0 0 0
0 0 0 0 0 0 0 0 0 0 0 0 0 0 0 0 0 0 0 0 0 0 0 0 0 0 0 0 0 0 0 0 0 0 0 0 0 0 0 0 0 0 0 0 0 0 0 0 0 0 0 0 0 5 5 13 24 26 18 14 16 26 48 65 59 26 13 53 92 123 155 186 203 203 184 162 156 161 175 188 190 180 163 147 136 127 123 121 123 126 124 115 96 81 73 68 64 58 51 50 67 102 134 142 124 92 58 39 33 30 26 32 51 72 86 88 84 79 81 91 101 101 89 74 61 53 50 48 44 40 36 31 25 22 23 25 28 32 34 35 37 38 36 30 24 21 22 26 31 36 40 42 44 45 45 44 41 37 32 27 25 26 30 35 41 46 51 58 65 69 70 69 68 67 66 65 62 58 55 53 51 49 47 45 44 42 42 41 40 41 41 43 43 43 41 39 38 37 36 37 37 37 37 37 37 36 34 31 28 27 27 28 28 27 24 22 21 21 24 25 26 24 22 20 18 18 17 15 13 11 10 10 12 13 14 16 18 20 24 26 27 26 22 17 12 8 6 5 6 8 10 12 13 13 12 11 11 13 16 20 25 29 32 34 35 34 31 27 23 21 20 21 20 18 14 11 9 7 7 9 11 13 14 15 17 20 24 27 29 30 30 30 30 29 26 23 21 20 20 21 20 18 15 13 11 10 9 9 9 9 10 10 10 9 9 8 9 9 9 8 6 4 3 3 3 2 2 2 2 2 2 3 6 7 9 9 9 9 8 8 9 10 11 11 10 9 9 10 12 13 13 13 14 15 15 14 11 9 8 8 10 12 12 11 11 11 11 12 12 13 14 16 18 22 28 35 40 44 48 53 58 61 61 56 51 47 46 46 46 43 39 35 35 37 40 43 44 42 40 38 38 42 51 63 72 76 78 79 81 82 80 75 69 67 66 63 53 38 26 31 50 79 103 111 109 100 93 89 88 85 78 65 44 23 11 7 8 7 4 3 7 21 33 36 31 29 40 62 79 80 67 52 46 50 54 52 44 34 25 20 14 13 0 0 0 0 0 0 0 0 0 0 0 0 0 0 0 0 0 0 0 0 0 0 0 0 0 0 0 0 0 0 0 0 0 0 0 0 0 0 0 0 0 0 0 0 0 0 0 0 0 0
0 0 0 0 0 0 0 0 0 0 0 0 0 0 0 0 0 0 0 0 0 0 0 0 0 0 0 0 0 0 0 0 0 0 0 0 0 0 0 0 0 0 0 0 0 0 0 0 0 0 0 0 0 5 4 9 20 25 19 14 13 20 41 61 62 37 10 43 82 115 147 178 197 203 190 172 162 163 173 184 188 182 169 156 144 131 121 116 116 122 125 120 103 86 76 72 70 65 56 49 54 80 117 142 139 117 82 55 42 36 28 25 35 58 80 89 86 79 74 80 90 92 81 65 51 44 44 44 43 39 35 30 24 18 15 16 21 28 36 42 47 49 47 41 31 22 16 14 17 23 28 33 38 41 44 46 46 44 40 36 30 26 24 26 31 37 44 51 59 65 67 67 67 66 65 63 58 54 51 48 46 45 43 42 42 42 42 42 43 42 42 42 42 41 39 37 34 33 33 33 34 35 35 34 33 32 30 29 27 26 26 26 26 24 21 19 18 19 22 24 24 23 21 19 18 18 17 15 13 12 11 11 13 14 16 19 22 25 27 29 28 26 22 17 14 13 10 7 5 5 7 9 11 12 13 13 14 16 19 22 26 29 32 34 34 31 27 24 22 21 22 22 20 17 13 12 12 12 11 11 12 13 14 16 18 21 24 27 28 29 29 29 28 26 24 22 22 22 23 24 22 19 15 13 11 9 8 8 7 6 6 6 6 6 6 6 6 7 7 6 4 3 2 3 2 2 2 3 3 3 3 5 7 9 9 10 10 10 10 10 10 11 11 10 9 8 8 9 10 10 10 10 11 13 14 13 11 9 8 9 11 13 12 11 11 12 13 13 11 9 9 9 9 13 19 29 36 41 45 52 59 64 67 64 57 52 50 50 51 50 48 46 46 49 53 57 57 54 50 48 50 55 65 76 82 85 84 82 82 82 79 74 68 65 63 60 52 38 26 25 33 50 67 75 76 74 73 72 70 62 51 36 20 9 7 9 9 6 5 4 13 28 38 37 32 33 46 67 80 77 63 49 46 51 55 53 46 35 25 19 13 12 0 0 0 0 0 0 0 0 0 0 0 0 0 0 0 0 0 0 0 0 0 0 0 0 0 0 0 0 0 0 0 0 0 0 0 0 0 0 0 0 0 0 0 0 0 0 0 0 0 0
0 0 0 0 0 0 0 0 0 0 0 0 0 0 0 0 0 0 0 0 0 0 0 0 0 0 0 0 0 0 0 0 0 0 0 0 0 0 0 0 0 0 0 0 0 0 0 0 0 0 0 0 0 6 5 5 16 23 20 14 12 15 34 56 64 48 10 30 72 107 141 173 192 201 194 178 167 165 171 180 187 184 174 163 150 135 122 112 110 118 127 129 116 97 81 72 70 68 62 54 53 65 96 130 144 134 107 77 57 45 36 28 27 43 68 81 82 74 65 66 74 79 71 57 43 36 37 39 40 38 34 30 25 19 16 17 22 28 36 42 48 51 50 45 36 26 16 9 6 9 14 19 25 31 36 42 47 50 50 48 42 36 29 24 23 27 34 41 48 53 55 57 58 58 57 54 51 48 46 44 44 43 43 43 44 44 46 46 46 45 43 41 40 38 37 35 33 32 32 33 35 35 34 33 31 30 30 29 28 26 25 24 22 20 18 16 15 16 17 19 19 19 17 16 16 17 18 18 17 16 14 14 14 16 18 21 25 28 30 30 29 26 22 20 20 19 16 12 6 3 3 5 8 9 10 12 14 16 18 20 23 26 29 31 32 29 26 24 23 23 23 23 21 18 16 16 16 16 15 15 15 15 16 19 21 24 25 26 27 27 26 25 23 21 20 20 22 25 26 26 23 19 16 13 11 10 10 9 7 6 5 5 4 5 6 7 7 7 7 6 5 3 1 2 2 2 2 3 3 3 4 5 7 8 9 10 10 10 9 9 9 9 9 7 6 5 6 7 7 7 7 6 7 10 12 12 11 9 9 10 11 12 13 12 13 14 15 15 12 8 5 3 2 4 10 18 26 32 38 46 55 64 70 70 65 59 53 51 51 53 54 55 57 60 64 66 64 60 57 57 60 67 77 87 93 94 92 87 84 82 78 71 64 59 56 56 53 45 32 23 18 20 25 29 32 36 41 45 44 35 22 9 4 6 8 10 8 7 7 6 21 36 41 38 33 38 53 73 81 75 60 46 44 49 54 53 47 37 26 18 12 11 0 0 0 0 0 0 0 0 0 0 0 0 0 0 0 0 0 0 0 0 0 0 0 0 0 0 0 0 0 0 0 0 0 0 0 0 0 0 0 0 0 0 0 0 0 0 0 0 0 0
0 0 0 0 0 0 0 0 0 0 0 0 0 0 0 0 0 0 0 0 0 0 0 0 0 0 0 0 0 0 0 0 0 0 0 0 0 0 0 0 0 0 0 0 0 0 0 0 0 0 0 0 0 5 5 3 13 21 21 16 12 12 26 49 64 56 26 14 59 97 136 171 191 201 198 184 171 165 169 178 186 187 180 170 158 143 128 113 105 109 122 133 130 113 92 74 67 67 65 62 60 61 78 111 136 144 129 102 78 61 49 42 34 33 49 65 71 66 57 53 57 62 60 50 38 30 31 35 38 39 36 31 25 20 19 24 31 38 40 43 46 49 49 46 39 30 22 13 5 2 2 5 9 14 20 29 40 48 53 55 53 47 41 34 29 28 29 31 34 37 39 40 41 40 39 37 36 36 37 39 40 42 43 44 45 47 48 48 47 44 40 37 35 34 34 34 33 33 34 35 36 35 34 31 30 29 29 30 29 27 25 22 20 18 17 15 14 13 13 13 13 13 13 13 15 18 21 23 23 22 20 18 18 18 20 23 26 29 30 29 26 24 23 24 25 24 22 16 9 4 2 4 6 8 8 8 9 11 13 14 17 20 24 27 28 28 26 26 25 25 25 24 22 21 21 22 21 20 19 18 17 17 19 21 24 26 26 26 25 24 22 20 17 15 15 18 22 25 26 25 22 18 15 13 12 11 11 10 9 7 6 6 5 6 6 7 7 7 6 6 5 3 2 3 3 2 2 3 4 4 4 5 6 7 7 8 7 7 6 5 5 5 5 3 2 3 4 5 6 6 6 6 7 8 10 10 10 9 9 10 11 12 12 13 13 14 16 16 13 10 6 4 4 4 5 9 16 21 27 36 47 58 69 76 75 69 61 54 53 56 61 65 67 69 70 69 66 62 60 61 65 72 81 91 96 97 95 90 85 80 73 64 55 48 48 53 58 56 43 27 13 6 5 4 4 6 13 19 21 15 6 7 10 9 11 10 10 13 9 9 27 40 40 35 34 43 61 78 82 74 58 46 43 47 52 51 46 37 25 16 10 9 0 0 0 0 0 0 0 0 0 0 0 0 0 0 0 0 0 0 0 0 0 0 0 0 0 0 0 0 0 0 0 0 0 0 0 0 0 0 0 0 0 0 0 0 0 0 0 0 0 0
0 0 0 0 0 0 0 0 0 0 0 0 0 0 0 0 0 0 0 0 0 0 0 0 0 0 0 0 0 0 0 0 0 0 0 0 0 0 0 0 0 0 0 0 0 0 0 0 0 0 0 0 0 4 5 2 9 19 21 18 14 12 19 41 62 63 41 3 44 85 128 167 191 204 203 190 174 164 165 174 184 190 186 177 166 152 137 119 102 99 110 127 136 128 107 81 67 64 66 67 68 67 70 92 121 142 143 124 101 80 67 60 52 39 32 42 52 54 49 43 41 43 44 40 32 26 26 31 37 39 36 30 23 19 21 28 38 45 49 48 47 46 46 45 41 36 29 21 13 10 9 8 5 1 5 14 26 36 44 50 52 50 47 44 42 40 39 36 34 33 33 33 31 26 23 20 21 24 27 31 36 39 41 41 42 43 44 44 42 39 35 31 29 29 30 31 32 33 33 34 33 32 30 27 26 25 26 27 28 26 24 21 19 18 17 16 14 12 11 11 11 11 12 13 16 20 24 26 26 25 24 22 21 22 23 25 27 28 27 26 23 21 21 23 25 25 23 18 12 8 5 4 6 8 8 8 7 7 8 9 11 14 19 23 26 28 29 28 28 28 27 26 25 25 25 25 23 21 19 18 17 17 19 22 24 26 26 24 22 21 19 17 16 15 16 18 21 23 23 21 18 15 13 12 11 10 10 9 9 8 7 7 6 6 7 6 6 5 5 5 4 4 4 4 4 3 4 4 5 5 5 5 5 5 5 5 4 3 3 2 2 3 3 2 2 2 3 5 7 8 7 7 8 9 9 9 8 8 9 11 12 12 12 12 12 13 13 13 11 9 8 7 7 7 6 5 8 12 16 24 34 47 62 77 83 80 71 62 59 63 70 76 78 77 74 71 67 64 61 62 65 71 79 87 92 93 92 87 82 76 66 55 46 41 44 55 67 69 56 37 18 10 11 12 12 10 8 10 12 9 6 7 8 11 12 9 13 15 8 13 32 40 37 32 36 50 68 82 82 72 59 48 46 48 51 49 43 34 22 13 7 7 0 0 0 0 0 0 0 0 0 0 0 0 0 0 0 0 0 0 0 0 0 0 0 0 0 0 0 0 0 0 0 0 0 0 0 0 0 0 0 0 0 0 0 0 0 0 0 0 0 0
0 0 0 0 0 0 0 0 0 0 0 0 0 0 0 0 0 0 0 0 0 0 0 0 0 0 0 0 0 0 0 0 0 0 0 0 0 0 0 0 0 0 0 0 0 0 0 0 0 0 0 0 0 3 5 2 6 16 21 20 16 13 15 34 58 66 51 14 25 70 115 159 187 204 209 198 180 164 160 166 178 189 189 182 171 159 146 128 105 92 95 113 133 137 123 97 74 65 64 67 70 71 71 80 103 130 145 138 120 100 85 78 71 57 37 27 32 40 40 35 29 24 22 22 21 21 22 27 34 37 34 26 20 20 25 32 42 50 54 54 51 47 44 41 40 38 35 31 26 22 20 17 14 9 4 6 13 20 26 32 37 39 40 42 44 45 45 43 41 40 41 41 38 32 25 20 19 22 25 29 33 35 36 36 36 35 34 34 32 29 26 23 22 23 24 26 27 27 27 26 26 24 22 20 19 20 21 22 23 22 20 18 18 18 18 16 14 12 11 11 12 13 14 16 19 22 26 27 27 26 26 25 25 25 26 27 28 28 26 22 19 17 18 19 21 21 20 17 14 12 11 10 9 8 8 8 9 9 9 9 10 13 19 25 29 32 33 34 34 33 31 29 27 26 25 23 20 17 16 16 16 17 18 20 22 23 24 23 21 19 18 18 19 20 20 21 21 20 19 17 14 12 11 10 9 8 9 9 9 8 7 6 6 6 7 7 6 5 5 5 4 4 4 4 3 3 4 5 6 6 5 4 4 4 4 4 3 3 4 4 4 4 3 2 1 0 3 6 9 9 9 9 10 10 9 8 7 8 10 11 12 12 11 10 10 9 9 9 8 8 9 10 11 11 9 7 6 6 7 12 20 33 52 72 85 85 78 68 66 71 80 87 87 82 77 72 69 67 65 64 66 70 76 81 85 87 86 82 77 69 59 49 41 39 47 64 79 83 70 50 29 17 13 13 13 13 13 14 14 10 7 8 13 20 18 9 9 9 8 23 37 38 33 31 41 57 74 82 79 68 57 51 50 52 52 48 40 31 20 11 6 5 0 0 0 0 0 0 0 0 0 0 0 0 0 0 0 0 0 0 0 0 0 0 0 0 0 0 0 0 0 0 0 0 0 0 0 0 0 0 0 0 0 0 0 0 0 0 0 0 0 0
0 0 0 0 0 0 0 0 0 0 0 0 0 0 0 0 0 0 0 0 0 0 0 0 0 0 0 0 0 0 0 0 0 0 0 0 0 0 0 0 0 0 0 0 0 0 0 0 0 0 0 0 0 3 5 4 4 13 20 20 17 13 12 27 53 65 55 22 10 55 101 147 179 202 213 205 186 165 154 155 167 182 188 184 173 161 151 136 113 93 87 98 121 136 135 114 89 71 63 63 65 69 73 78 89 112 136 141 131 113 97 89 84 73 54 34 23 25 28 26 22 14 8 5 8 14 21 27 33 35 32 26 25 30 36 41 48 53 56 56 53 47 42 38 36 35 35 36 36 35 33 29 24 19 13 6 3 7 10 13 17 21 24 28 32 36 38 38 38 39 40 41 39 33 27 24 26 29 32 35 37 37 37 36 32 29 26 25 24 22 20 18 17 18 20 21 21 20 19 18 17 16 16 15 15 15 16 17 17 16 14 14 14 15 15 14 12 11 11 12 13 14 16 18 21 24 26 27 27 27 27 27 26 26 27 28 29 28 26 21 17 14 13 14 15 16 16 14 13 13 13 13 12 11 10 10 11 13 13 12 12 15 21 27 32 35 36 36 34 32 29 28 26 24 21 18 15 12 12 13 15 17 18 18 18 20 21 21 21 20 20 21 23 25 25 23 21 19 17 15 13 11 10 8 7 8 8 9 9 8 8 7 7 7 7 7 6 5 5 4 4 3 3 3 2 2 2 3 4 4 4 3 2 2 2 3 3 3 4 5 5 5 4 3 3 4 6 9 10 10 10 10 11 12 11 9 8 8 10 12 12 11 10 9 8 8 8 8 9 9 10 11 11 11 10 8 6 5 5 5 10 20 40 64 81 85 80 72 71 79 89 95 93 85 78 73 71 71 70 70 71 75 79 82 85 85 84 79 72 64 54 45 40 41 53 72 88 94 84 65 46 31 23 21 20 21 22 22 18 14 13 19 29 34 27 15 7 8 19 32 39 36 31 35 50 66 76 77 69 59 52 49 51 53 53 47 39 29 18 11 6 5 0 0 0 0 0 0 0 0 0 0 0 0 0 0 0 0 0 0 0 0 0 0 0 0 0 0 0 0 0 0 0 0 0 0 0 0 0 0 0 0 0 0 0 0 0 0 0 0 0 0
0 0 0 0 0 0 0 0 0 0 0 0 0 0 0 0 0 0 0 0 0 0 0 0 0 0 0 0 0 0 0 0 0 0 0 0 0 0 0 0 0 0 0 0 0 0 0 0 0 0 0 0 0 3 6 5 3 11 19 20 17 13 11 22 47 61 57 28 7 43 90 137 172 199 214 210 192 166 147 143 153 172 184 184 172 159 150 140 120 99 85 87 106 128 139 129 106 81 64 55 55 59 69 79 85 99 122 135 133 119 102 93 88 81 67 49 29 16 17 18 17 17 16 13 11 17 26 32 36 36 33 31 37 45 50 53 54 54 54 53 49 44 40 36 33 32 33 36 40 41 41 39 35 31 26 21 15 10 8 7 7 8 10 13 17 21 24 26 26 26 26 26 24 22 20 22 27 31 35 37 38 38 38 35 30 26 24 23 22 21 20 20 20 21 21 20 19 18 17 16 15 14 14 14 15 15 15 14 13 12 11 11 12 13 13 12 11 10 11 13 14 15 18 20 22 24 26 26 27 28 29 29 28 27 27 29 30 29 26 21 15 12 11 12 13 13 13 12 11 12 13 13 13 12 12 12 13 15 15 13 13 16 21 26 29 30 29 27 25 23 22 22 22 21 18 14 11 8 9 11 14 15 15 15 14 16 19 21 22 22 22 23 25 26 26 23 21 19 17 15 13 10 8 7 6 7 7 8 9 9 9 9 9 9 8 7 6 4 4 3 3 2 3 3 2 1 1 2 2 2 2 2 2 2 1 2 2 2 3 3 4 5 6 6 7 8 10 11 11 10 9 11 12 12 12 10 9 10 11 12 12 11 9 8 8 9 10 11 12 12 12 12 11 10 9 7 6 7 8 9 10 15 31 56 76 84 81 76 78 85 94 98 93 83 75 70 71 73 75 78 81 84 86 88 88 87 83 76 68 60 52 44 40 43 56 75 91 99 93 80 66 53 43 37 33 32 31 29 25 22 26 34 42 42 31 18 12 17 28 37 37 33 33 43 61 73 76 70 59 50 44 43 46 49 50 46 38 27 18 11 6 5 0 0 0 0 0 0 0 0 0 0 0 0 0 0 0 0 0 0 0 0 0 0 0 0 0 0 0 0 0 0 0 0 0 0 0 0 0 0 0 0 0 0 0 0 0 0 0 0 0 0
0 0 0 0 0 0 0 0 0 0 0 0 0 0 0 0 0 0 0 0 0 0 0 0 0 0 0 0 0 0 0 0 0 0 0 0 0 0 0 0 0 0 0 0 0 0 0 0 0 0 0 0 0 3 5 5 3 10 18 21 17 13 11 18 40 58 58 35 8 32 81 130 166 195 214 213 196 168 144 135 143 164 181 185 174 157 146 137 123 105 87 80 91 113 133 138 122 96 69 51 45 47 58 73 84 92 109 126 130 120 102 90 85 81 72 58 39 21 13 13 14 15 16 19 25 32 39 42 42 41 41 43 49 54 58 58 56 53 50 46 42 40 38 37 35 34 34 37 40 42 43 41 38 36 34 32 28 25 21 17 13 10 9 9 12 15 17 17 15 13 10 9 9 11 13 15 19 22 25 26 27 27 27 26 24 22 22 23 23 23 23 22 22 21 20 19 18 17 17 17 17 16 16 16 16 16 15 14 13 12 12 12 13 13 13 13 12 13 13 14 16 17 20 22 24 25 26 26 28 29 30 29 28 27 27 29 29 28 25 20 14 11 10 11 12 12 11 10 10 11 13 13 13 12 12 12 13 14 14 13 13 16 20 23 24 21 17 13 11 11 13 16 18 18 16 13 10 8 8 10 13 13 13 13 13 15 19 23 24 24 24 24 24 24 23 22 20 18 17 15 11 8 6 5 6 7 8 9 10 10 10 10 9 9 8 6 4 2 2 3 3 3 3 3 3 2 2 2 1 1 3 4 4 3 2 2 3 3 3 4 5 7 8 8 9 10 11 11 10 9 9 10 12 13 12 11 10 11 12 13 13 11 9 8 8 9 12 13 14 14 13 13 13 12 10 7 6 8 11 14 15 16 27 51 73 84 86 83 85 91 96 95 87 77 68 66 68 72 77 83 88 90 91 90 89 87 82 75 66 58 51 45 42 44 56 74 89 97 97 92 86 79 70 61 54 48 44 41 37 36 40 47 49 40 25 14 13 21 32 37 35 33 39 53 70 77 74 64 52 44 40 37 39 42 44 42 35 26 16 10 6 5 0 0 0 0 0 0 0 0 0 0 0 0 0 0 0 0 0 0 0 0 0 0 0 0 0 0 0 0 0 0 0 0 0 0 0 0 0 0 0 0 0 0 0 0 0 0 0 0 0 0
0 0 0 0 0 0 0 0 0 0 0 0 0 0 0 0 0 0 0 0 0 0 0 0 0 0 0 0 0 0 0 0 0 0 0 0 0 0 0 0 0 0 0 0 0 0 0 0 0 0 0 0 0 3 3 4 3 8 16 21 18 14 12 14 35 54 61 44 11 20 71 121 160 189 208 211 200 174 150 139 144 162 180 187 178 160 144 134 124 109 92 78 79 96 122 141 137 114 82 54 42 40 46 61 75 84 97 114 123 119 102 88 80 77 72 63 47 30 21 17 14 13 18 27 39 46 49 49 49 51 53 55 56 57 56 55 52 49 45 41 38 37 38 39 40 39 39 40 41 42 42 40 37 35 34 34 33 32 30 26 22 19 17 17 17 18 17 14 10 7 7 8 10 11 11 10 8 8 9 10 10 11 12 13 14 15 17 18 20 20 19 18 17 17 16 15 15 16 17 17 17 16 16 16 16 16 16 15 15 15 16 16 16 17 17 16 16 17 17 18 19 20 22 24 26 26 26 26 28 29 30 29 28 27 28 29 29 27 23 17 13 11 11 11 12 11 10 10 11 13 15 15 14 13 12 11 11 11 11 11 13 16 20 21 19 15 10 8 8 10 13 14 16 16 15 13 11 10 9 10 12 13 13 13 14 17 21 25 26 26 25 24 23 22 21 20 18 17 16 13 9 6 4 5 6 7 9 10 10 10 9 8 7 7 6 5 3 2 2 3 3 3 3 3 3 3 3 3 3 3 4 5 5 4 3 4 5 5 6 7 8 9 9 9 8 9 10 11 10 9 10 11 13 13 12 10 10 11 13 13 13 11 9 7 7 9 12 14 14 14 13 14 15 15 13 9 7 8 12 16 18 16 23 46 71 87 92 91 91 92 92 86 77 67 62 62 66 71 79 86 90 91 89 86 85 85 81 74 65 57 50 44 41 45 57 74 87 94 97 97 98 99 95 88 80 71 65 60 56 53 53 53 47 31 16 10 13 26 37 39 37 38 48 63 75 76 69 60 52 46 41 37 36 38 40 38 31 23 13 7 3 3 0 0 0 0 0 0 0 0 0 0 0 0 0 0 0 0 0 0 0 0 0 0 0 0 0 0 0 0 0 0 0 0 0 0 0 0 0 0 0 0 0 0 0 0 0 0 0 0 0 0
0 0 0 0 0 0 0 0 0 0 0 0 0 0 0 0 0 0 0 0 0 0 0 0 0 0 0 0 0 0 0 0 0 0 0 0 0 0 0 0 0 0 0 0 0 0 0 0 0 0 0 0 0 3 3 4 4 4 13 18 18 15 13 11 28 50 61 51 21 12 59 108 147 178 199 206 202 187 167 154 152 163 178 187 181 164 147 135 126 115 99 80 73 83 108 138 147 134 101 67 49 41 41 48 60 71 82 98 114 117 105 89 78 73 71 66 54 40 31 25 20 17 26 38 48 53 53 51 52 56 60 61 59 54 50 48 45 44 42 40 38 38 40 40 41 42 42 42 43 43 42 40 37 36 35 34 33 33 32 30 28 27 26 25 23 22 19 15 11 10 11 13 14 13 12 9 6 5 4 5 7 9 11 12 12 13 13 13 13 13 13 13 14 14 14 14 14 14 15 15 14 14 14 14 15 16 17 17 18 18 19 20 20 20 20 20 21 21 21 21 21 22 25 27 28 28 27 27 28 29 30 29 28 28 29 30 29 26 21 15 13 12 12 12 11 10 9 10 12 14 15 16 15 13 13 11 10 8 9 10 13 16 18 19 16 13 10 11 13 13 13 14 15 15 15 14 13 11 11 11 12 13 13 15 18 22 26 28 29 29 27 26 25 23 21 19 17 16 14 12 9 7 6 6 7 8 9 9 9 8 6 4 4 5 5 4 3 3 3 3 2 2 1 2 2 3 4 4 4 4 5 6 5 5 5 6 6 7 8 9 9 9 9 8 8 9 10 11 10 10 11 12 13 13 12 10 9 10 11 13 12 11 10 8 7 8 11 13 14 13 13 13 14 15 14 10 7 8 12 15 17 13 17 41 70 88 96 95 92 88 83 75 67 62 60 62 67 74 81 87 89 87 84 82 83 85 82 74 64 55 46 39 36 42 58 78 91 97 97 98 101 106 108 106 101 94 88 82 76 67 58 49 37 20 10 10 18 34 44 45 43 46 56 67 74 71 65 59 55 51 46 40 37 39 40 37 30 21 13 6 2 2 0 0 0 0 0 0 0 0 0 0 0 0 0 0 0 0 0 0 0 0 0 0 0 0 0 0 0 0 0 0 0 0 0 0 0 0 0 0 0 0 0 0 0 0 0 0 0 0 0 0
0 0 0 0 0 0 0 0 0 0 0 0 0 0 0 0 0 0 0 0 0 0 0 0 0 0 0 0 0 0 0 0 0 0 0 0 0 0 0 0 0 0 0 0 0 0 0 0 0 0 0 0 0 3 3 4 4 2 8 14 16 15 13 9 21 41 55 51 29 6 45 92 130 162 186 199 203 199 187 174 164 165 174 182 180 167 151 138 130 122 108 88 74 76 96 130 152 149 122 86 62 49 44 44 48 58 67 80 101 114 110 96 82 73 71 68 60 47 36 30 26 25 30 41 51 54 52 50 52 56 60 61 57 52 47 43 42 42 42 42 41 41 41 41 41 42 42 43 43 43 42 42 41 40 40 38 35 34 33 32 32 32 31 28 26 23 21 18 17 17 18 19 19 17 14 12 10 10 11 12 13 13 13 13 13 13 13 13 13 14 14 15 15 16 16 15 15 15 15 14 14 14 14 15 16 17 18 19 20 20 21 22 22 22 22 23 23 24 23 23 23 25 27 29 30 30 28 28 29 30 30 30 29 29 30 31 28 25 19 14 13 13 13 11 9 7 8 10 13 14 15 15 14 14 13 12 10 10 10 12 14 16 16 15 13 11 11 13 13 13 13 13 14 15 15 14 13 13 12 12 13 13 14 18 22 27 31 34 35 34 32 29 26 24 20 16 13 13 12 12 12 11 10 9 8 8 8 8 8 7 5 4 5 5 5 4 4 3 3 2 2 2 2 2 2 3 3 3 4 4 5 6 6 6 7 8 8 7 7 7 8 8 8 9 10 11 12 13 12 11 12 13 13 13 11 9 7 8 9 10 11 11 10 9 8 9 12 14 15 14 12 11 12 13 12 9 6 6 9 13 13 9 13 39 68 89 97 95 88 80 73 67 64 63 64 68 74 81 86 89 87 84 81 82 85 88 85 74 61 47 36 27 25 34 57 83 98 103 101 98 100 105 111 112 111 108 104 98 88 73 54 38 22 11 9 14 27 43 50 50 49 53 61 67 68 65 60 58 57 54 48 42 40 41 41 37 29 21 13 6 2 2 0 0 0 0 0 0 0 0 0 0 0 0 0 0 0 0 0 0 0 0 0 0 0 0 0 0 0 0 0 0 0 0 0 0 0 0 0 0 0 0 0 0 0 0 0 0 0 0 0 0
0 0 0 0 0 0 0 0 0 0 0 0 0 0 0 0 0 0 0 0 0 0 0 0 0 0 0 0 0 0 0 0 0 0 0 0 0 0 0 0 0 0 0 0 0 0 0 0 0 0 0 0 0 2 2 3 4 2 4 11 14 13 12 8 15 33 47 46 30 3 33 75 112 147 174 192 203 207 202 191 177 168 170 175 176 167 154 140 133 128 118 98 79 73 86 118 147 157 139 104 77 58 49 45 44 49 57 65 85 109 116 107 92 79 74 71 63 49 36 28 27 29 32 39 46 51 51 50 51 53 56 57 55 51 47 44 43 43 44 45 44 43 42 41 41 41 42 42 41 41 42 43 44 44 44 42 40 38 37 36 36 36 35 32 29 26 26 25 25 25 25 24 22 20 17 15 14 14 14 14 13 13 13 13 13 13 14 15 16 17 18 18 18 18 18 18 18 17 17 17 17 17 18 18 19 20 21 22 22 22 23 23 23 23 24 24 25 26 26 25 26 26 29 30 31 30 28 28 29 30 31 31 30 30 30 30 27 23 18 14 13 13 13 10 7 7 10 13 14 14 13 13 13 13 13 12 12 13 14 16 17 16 13 11 10 10 12 13 13 13 12 13 13 15 15 15 14 13 12 12 12 12 13 18 24 30 35 38 38 36 33 30 26 21 16 11 9 9 10 12 13 13 13 12 10 9 8 9 8 7 6 5 5 4 3 3 3 3 3 3 3 3 3 3 3 3 3 3 4 4 5 6 7 7 8 9 8 7 6 6 6 7 8 9 11 12 13 13 13 12 12 13 13 12 10 8 7 7 8 9 10 11 11 10 9 9 12 15 17 15 13 11 11 12 11 9 6 6 8 10 10 6 13 39 68 89 97 93 82 72 66 64 66 68 72 77 83 88 90 89 85 82 82 85 89 90 85 71 53 38 26 20 16 26 55 87 105 109 105 100 100 104 109 112 113 112 109 103 91 71 46 26 12 9 11 22 36 46 49 48 50 57 63 66 63 59 57 58 57 53 47 41 40 41 40 35 28 20 13 7 3 2 0 0 0 0 0 0 0 0 0 0 0 0 0 0 0 0 0 0 0 0 0 0 0 0 0 0 0 0 0 0 0 0 0 0 0 0 0 0 0 0 0 0 0 0 0 0 0 0 0 0
0 0 0 0 0 0 0 0 0 0 0 0 0 0 0 0 0 0 0 0 0 0 0 0 0 0 0 0 0 0 0 0 0 0 0 0 0 0 0 0 0 0 0 0 0 0 0 0 0 0 0 0 0 2 2 3 4 2 3 9 12 12 10 7 11 27 42 43 30 5 26 63 101 139 171 190 203 210 209 201 188 175 170 172 172 166 154 140 132 128 122 106 86 74 78 104 134 155 149 120 91 68 53 47 43 45 51 55 70 99 117 116 103 87 79 74 65 50 34 24 23 28 32 36 42 48 51 52 51 51 52 53 53 52 49 46 45 45 45 46 45 44 43 42 42 42 42 41 40 40 40 40 41 42 42 42 42 40 40 39 39 38 38 36 35 34 33 33 33 32 30 28 25 22 20 18 18 17 17 15 13 13 13 13 15 17 18 19 20 20 21 21 20 21 21 21 21 21 21 21 21 22 22 23 23 24 24 25 25 25 25 25 25 25 26 26 27 28 29 28 28 29 30 31 30 29 27 27 28 30 32 31 31 30 30 28 26 21 16 13 13 13 12 10 8 10 13 14 15 14 13 12 11 12 12 13 15 17 19 20 18 15 11 9 10 13 15 15 14 12 12 13 13 14 15 14 14 13 12 12 11 10 10 15 22 29 35 37 35 32 28 24 19 14 10 7 6 7 8 10 11 13 13 13 12 11 10 10 9 8 7 6 5 4 3 3 3 3 3 3 3 4 4 5 5 5 5 5 5 5 6 7 8 9 10 9 8 7 6 6 7 8 9 10 12 13 14 13 13 12 12 13 12 11 9 9 9 9 10 10 11 12 12 10 9 9 12 15 16 15 12 11 11 12 13 11 8 7 8 9 8 5 14 40 69 88 95 89 77 67 64 66 72 77 81 86 89 90 89 87 84 84 86 90 92 89 80 64 47 32 25 23 16 25 57 91 107 110 105 100 100 105 110 112 111 109 106 100 87 66 38 17 9 9 16 29 40 45 44 45 50 59 64 64 59 56 56 58 55 49 42 38 38 40 38 32 24 18 12 6 2 1 0 0 0 0 0 0 0 0 0 0 0 0 0 0 0 0 0 0 0 0 0 0 0 0 0 0 0 0 0 0 0 0 0 0 0 0 0 0 0 0 0 0 0 0 0 0 0 0 0 0
0 0 0 0 0 0 0 0 0 0 0 0 0 0 0 0 0 0 0 0 0 0 0 0 0 0 0 0 0 0 0 0 0 0 0 0 0 0 0 0 0 0 0 0 0 0 0 0 0 0 0 0 0 2 2 2 4 3 3 9 13 12 10 8 9 24 41 47 35 10 21 58 98 143 176 195 207 211 210 206 196 183 174 172 171 165 154 138 127 124 121 111 94 79 74 91 118 145 154 136 108 81 60 49 42 40 46 49 57 84 110 119 112 96 83 76 68 55 39 25 19 23 28 33 39 46 51 53 51 49 49 51 52 52 50 48 45 44 43 44 44 45 44 44 44 43 42 40 38 37 36 35 35 36 37 38 40 40 39 38 38 38 39 39 40 40 40 39 39 38 36 33 30 28 26 24 23 22 22 20 19 18 19 21 23 24 25 25 24 24 24 24 24 25 25 25 25 24 24 25 26 26 26 26 26 26 27 27 27 26 27 27 27 28 28 28 29 31 31 32 32 32 32 31 30 28 26 27 29 30 31 31 30 30 29 27 24 19 15 12 12 12 11 10 11 12 13 15 15 14 14 14 14 15 17 18 20 22 22 20 17 12 10 10 13 17 18 16 14 12 12 12 13 14 14 14 13 13 12 11 10 9 8 12 18 25 29 31 28 24 19 14 10 7 5 4 4 4 5 6 8 10 11 12 12 13 12 11 10 8 7 7 6 5 5 4 4 4 4 3 3 4 5 5 6 6 6 7 7 7 7 8 9 10 10 10 8 7 7 8 9 10 11 12 13 14 14 13 12 11 12 12 12 11 10 10 11 11 12 12 12 12 11 9 8 9 11 13 14 12 10 9 11 13 14 13 10 8 8 9 7 6 17 41 69 86 90 84 72 66 66 72 80 85 87 88 88 87 85 84 84 87 91 93 91 83 72 56 41 30 25 21 16 31 64 94 107 105 99 96 100 106 110 110 108 106 103 95 82 59 31 12 7 12 26 39 45 44 42 44 53 63 66 63 57 55 56 57 53 45 38 35 37 39 36 28 20 14 9 5 2 2 0 0 0 0 0 0 0 0 0 0 0 0 0 0 0 0 0 0 0 0 0 0 0 0 0 0 0 0 0 0 0 0 0 0 0 0 0 0 0 0 0 0 0 0 0 0 0 0 0 0
0 0 0 0 0 0 0 0 0 0 0 0 0 0 0 0 0 0 0 0 0 0 0 0 0 0 0 0 0 0 0 0 0 0 0 0 0 0 0 0 0 0 0 0 0 0 0 0 0 0 0 0 0 2 2 3 4 3 3 9 14 13 11 11 9 21 42 53 44 16 17 57 101 151 186 203 211 212 208 205 200 189 180 175 172 166 153 135 121 119 119 114 102 86 75 81 102 130 152 148 127 99 71 54 43 36 40 45 47 68 97 115 117 104 90 80 73 63 51 35 21 19 23 28 35 41 47 51 50 48 47 47 49 50 51 49 46 43 41 41 42 44 45 45 44 42 40 36 32 30 29 28 27 28 30 33 36 37 36 35 35 35 37 39 40 40 41 41 41 40 40 39 37 35 33 32 30 30 29 29 28 28 29 30 31 32 31 30 29 28 28 28 28 29 29 29 28 27 27 28 28 29 29 28 28 28 29 29 28 28 29 29 29 29 29 29 29 31 32 32 33 33 32 31 29 28 27 28 30 31 31 31 30 29 27 25 21 16 13 11 10 10 10 11 12 13 13 14 14 14 14 17 19 22 23 25 25 24 22 18 13 10 11 13 16 18 17 15 13 12 12 13 13 14 14 14 14 13 12 10 9 9 9 12 16 21 24 24 21 16 11 6 3 3 3 2 2 3 4 6 7 8 8 9 11 12 12 11 9 8 7 7 7 6 6 5 5 5 5 5 4 4 4 4 5 5 6 7 8 8 8 8 8 9 10 9 8 8 9 10 11 11 12 13 15 16 15 13 12 11 12 13 13 11 10 10 10 11 11 11 11 11 10 10 9 10 11 12 11 9 7 7 10 13 13 12 9 7 7 9 8 9 21 43 68 82 84 78 70 68 72 79 85 87 87 86 85 84 83 83 85 89 92 91 83 72 59 46 36 27 22 16 20 43 73 97 103 99 93 93 98 104 107 106 104 103 101 93 77 51 23 9 9 21 40 51 52 47 44 49 58 67 67 61 55 54 56 55 49 40 33 33 37 38 35 26 18 12 8 4 3 3 0 0 0 0 0 0 0 0 0 0 0 0 0 0 0 0 0 0 0 0 0 0 0 0 0 0 0 0 0 0 0 0 0 0 0 0 0 0 0 0 0 0 0 0 0 0 0 0 0 0
0 0 0 0 0 0 0 0 0 0 0 0 0 0 0 0 0 0 0 0 0 0 0 0 0 0 0 0 0 0 0 0 0 0 0 0 0 0 0 0 0 0 0 0 0 0 0 0 0 0 0 0 0 3 3 4 5 4 3 9 15 15 12 13 11 17 41 57 52 25 13 53 99 155 191 205 211 210 204 200 198 193 187 181 175 167 153 134 120 116 118 116 107 93 80 77 90 114 143 154 143 118 87 65 50 37 36 40 42 54 80 105 117 113 101 90 80 71 62 49 32 20 18 20 26 32 39 45 48 48 46 45 46 48 50 50 47 44 41 40 41 43 44 44 41 38 34 29 26 24 22 22 22 24 26 30 33 35 34 32 31 32 33 35 36 38 39 40 41 41 41 41 40 40 39 37 36 36 36 36 36 36 36 37 37 36 35 34 32 31 31 31 32 32 32 32 31 30 29 30 30 30 30 29 29 29 30 30 30 30 30 30 30 29 28 28 28 29 30 31 32 32 31 30 29 28 29 30 31 31 31 30 28 27 25 21 17 13 11 10 9 9 9 11 13 13 14 15 15 14 13 15 20 24 26 27 26 23 19 14 10 11 14 17 18 17 15 13 11 11 12 13 13 14 14 14 14 13 10 8 8 10 12 14 16 18 19 18 15 11 6 2 1 3 4 4 3 2 5 8 10 10 8 8 9 9 9 8 7 6 6 7 7 7 7 6 6 7 7 6 5 4 3 3 3 4 5 7 8 9 8 8 8 8 9 9 9 9 10 11 11 11 12 13 16 17 16 14 12 11 12 13 13 12 10 9 9 10 9 9 10 10 10 10 11 11 11 11 10 9 8 8 10 11 12 11 8 7 8 10 10 12 25 48 70 80 80 76 72 74 80 85 87 86 85 84 84 84 83 83 85 87 86 79 67 53 42 34 27 22 18 16 29 53 79 95 97 93 88 90 94 97 98 98 98 100 98 87 67 39 13 7 14 32 52 59 56 50 49 56 65 70 67 60 54 54 55 53 44 35 30 32 37 39 35 26 17 12 7 4 3 4 0 0 0 0 0 0 0 0 0 0 0 0 0 0 0 0 0 0 0 0 0 0 0 0 0 0 0 0 0 0 0 0 0 0 0 0 0 0 0 0 0 0 0 0 0 0 0 0 0 0
0 0 0 0 0 0 0 0 0 0 0 0 0 0 0 0 0 0 0 0 0 0 0 0 0 0 0 0 0 0 0 0 0 0 0 0 0 0 0 0 0 0 0 0 0 0 0 0 0 0 0 0 0 3 2 3 4 4 2 6 14 15 13 14 13 13 36 56 56 32 10 44 90 147 185 199 202 201 195 191 192 194 192 188 180 169 154 134 121 118 119 117 108 97 83 78 83 102 131 149 150 133 105 80 61 44 37 39 41 45 64 91 113 120 113 102 90 80 71 60 45 31 20 15 15 21 27 36 43 46 45 43 42 43 46 48 49 48 46 44 43 43 41 39 35 31 28 24 21 19 19 19 20 21 24 28 31 32 31 29 27 28 29 30 32 33 36 38 40 40 40 40 40 40 40 38 38 37 37 38 38 38 38 38 37 36 36 34 33 33 32 32 33 33 33 33 32 31 31 31 31 31 30 30 30 30 30 31 31 31 31 30 30 29 28 28 28 29 29 30 30 31 30 29 29 29 30 31 31 31 29 27 26 24 21 17 14 12 10 9 9 9 10 12 13 14 15 17 18 17 16 15 16 20 23 23 22 18 14 11 12 14 17 18 17 15 12 10 10 11 12 13 14 14 14 13 13 11 8 7 9 13 15 16 15 14 13 11 9 7 4 2 2 4 5 5 3 2 7 12 14 13 10 9 8 7 6 6 5 4 5 6 8 8 8 8 7 7 7 7 6 5 4 4 3 3 5 7 9 9 9 9 9 9 9 9 10 11 12 12 11 10 10 12 14 15 15 13 12 12 13 13 13 11 9 8 8 9 9 10 10 11 10 10 11 11 11 11 10 10 11 11 11 11 11 11 10 10 12 14 13 14 29 53 74 82 80 77 76 80 85 89 88 86 85 86 87 87 85 83 81 78 71 59 45 35 28 24 20 17 14 20 40 62 80 89 88 83 81 84 87 88 88 90 93 96 92 76 52 25 8 10 22 41 55 57 52 49 53 64 72 73 66 58 53 53 53 50 41 33 31 34 39 39 35 26 17 11 7 3 3 4 0 0 0 0 0 0 0 0 0 0 0 0 0 0 0 0 0 0 0 0 0 0 0 0 0 0 0 0 0 0 0 0 0 0 0 0 0 0 0 0 0 0 0 0 0 0 0 0 0 0
0 0 0 0 0 0 0 0 0 0 0 0 0 0 0 0 0 0 0 0 0 0 0 0 0 0 0 0 0 0 0 0 0 0 0 0 0 0 0 0 0 0 0 0 0 0 0 0 0 0 0 0 0 2 1 2 3 4 3 3 12 14 13 13 13 10 29 52 56 36 12 35 76 132 171 186 188 187 182 179 184 192 195 193 185 173 157 138 126 122 122 117 107 96 85 81 84 95 120 140 147 139 118 95 74 53 41 40 42 42 50 73 100 119 121 115 103 91 81 71 59 46 34 22 14 13 18 25 34 40 44 43 41 40 42 46 50 52 53 51 48 43 37 31 27 25 23 22 20 19 18 18 19 20 22 24 26 26 26 24 23 24 25 26 28 29 32 36 39 40 40 40 40 40 39 38 38 37 38 38 38 38 37 36 35 34 34 33 33 33 33 33 33 33 33 33 32 31 30 30 31 31 31 31 31 31 31 31 32 31 31 30 30 29 30 30 30 30 30 30 30 30 30 30 30 31 32 32 31 29 26 25 23 21 18 15 13 11 10 9 9 9 11 13 13 15 16 18 20 20 19 17 16 16 16 16 15 13 12 12 14 16 17 17 15 13 11 10 11 12 13 14 14 13 13 12 10 8 7 8 11 14 16 15 13 10 7 4 3 3 4 3 4 4 4 4 2 2 7 12 14 13 10 8 6 5 4 4 4 4 4 6 7 9 9 9 8 7 7 6 6 6 5 5 4 4 5 7 8 9 9 9 9 10 10 10 10 11 12 11 10 9 9 10 11 12 12 12 12 13 14 14 13 11 9 8 9 10 11 12 12 11 10 9 9 9 9 9 10 11 13 13 14 13 12 12 13 16 18 19 14 15 34 58 78 83 80 76 77 81 86 89 88 87 88 91 92 90 85 80 71 62 51 39 30 27 26 23 18 14 16 29 50 68 80 82 78 74 74 77 80 81 82 85 89 90 80 58 33 13 9 17 32 47 51 46 42 46 58 71 78 74 64 54 49 49 48 45 39 35 35 39 42 40 35 26 16 10 5 1 1 3 0 0 0 0 0 0 0 0 0 0 0 0 0 0 0 0 0 0 0 0 0 0 0 0 0 0 0 0 0 0 0 0 0 0 0 0 0 0 0 0 0 0 0 0 0 0 0 0 0 0
0 0 0 0 0 0 0 0 0 0 0 0 0 0 0 0 0 0 0 0 0 0 0 0 0 0 0 0 0 0 0 0 0 0 0 0 0 0 0 0 0 0 0 0 0 0 0 0 0 0 0 0 0 2 2 3 2 4 5 1 8 13 11 11 13 8 23 46 53 38 14 29 65 117 156 173 175 173 170 167 174 184 190 191 187 178 163 145 133 128 124 116 104 93 84 82 86 94 112 130 141 139 126 108 87 65 48 41 42 42 43 55 81 106 119 122 117 106 95 84 72 61 51 39 26 19 16 17 22 30 37 42 42 41 41 44 48 52 53 52 47 40 32 25 21 20 20 20 19 18 18 18 18 18 19 19 20 20 19 19 19 20 21 23 24 26 28 32 36 39 40 40 40 40 40 39 39 39 39 39 39 38 37 36 34 33 33 33 33 33 33 33 32 32 32 32 32 31 30 30 31 32 32 32 32 32 32 32 32 31 31 30 30 31 31 31 31 31 31 31 31 31 31 32 32 32 32 31 29 26 24 21 20 18 16 14 13 12 11 9 10 10 12 13 14 15 16 17 19 20 20 19 17 16 15 14 12 12 12 13 15 16 15 13 12 11 11 12 13 13 14 15 14 13 12 10 8 8 8 10 12 13 13 12 9 6 3 2 3 5 5 6 6 6 4 1 1 2 4 7 9 9 8 6 5 4 4 4 5 6 6 7 8 9 10 9 9 7 6 6 6 6 6 6 5 5 6 7 8 8 9 9 10 10 10 10 10 10 10 10 10 9 9 9 9 9 9 10 12 13 15 15 13 11 10 10 12 13 13 13 11 9 8 7 8 8 8 9 10 12 14 15 15 14 13 13 16 20 22 21 14 19 40 63 79 81 76 72 73 79 84 87 88 89 91 93 92 88 80 70 57 46 35 28 28 32 36 36 29 23 23 34 52 67 75 75 71 68 69 73 77 80 82 84 84 78 61 35 15 8 13 28 43 48 42 34 34 46 66 78 80 71 58 48 43 40 38 36 35 36 40 43 45 42 35 25 15 9 5 2 2 3 0 0 0 0 0 0 0 0 0 0 0 0 0 0 0 0 0 0 0 0 0 0 0 0 0 0 0 0 0 0 0 0 0 0 0 0 0 0 0 0 0 0 0 0 0 0 0 0 0 0
0 0 0 0 0 0 0 0 0 0 0 0 0 0 0 0 0 0 0 0 0 0 0 0 0 0 0 0 0 0 0 0 0 0 0 0 0 0 0 0 0 0 0 0 0 0 0 0 0 0 0 0 0 2 1 3 1 3 5 2 5 11 10 10 12 8 18 40 51 40 16 25 57 107 148 169 172 168 163 160 164 172 177 182 185 183 174 157 142 132 123 111 98 86 79 81 87 95 108 123 134 136 129 117 99 77 58 45 40 41 41 46 64 88 107 120 126 122 112 100 86 77 68 56 43 33 25 19 15 18 26 35 40 41 41 41 42 44 45 43 39 33 26 21 17 17 18 18 18 17 17 17 18 18 17 17 16 16 16 15 16 17 18 20 21 22 25 28 32 35 37 39 40 40 40 40 40 40 40 39 39 39 38 37 35 34 34 34 35 35 34 33 32 32 32 32 32 31 31 31 32 32 33 33 33 32 32 32 32 31 31 30 31 31 31 31 31 31 31 32 32 32 33 33 33 33 32 29 26 24 21 19 18 16 15 13 13 12 11 10 11 12 13 15 15 15 15 16 18 19 19 18 18 18 18 17 15 14 14 14 15 14 13 11 10 11 13 14 14 14 14 14 13 12 10 8 8 9 10 11 10 10 8 7 6 4 2 2 4 6 7 7 7 7 6 4 3 2 2 3 5 5 5 5 4 4 5 6 7 9 9 9 9 10 10 10 10 8 7 6 6 6 6 5 5 6 6 7 7 7 8 9 10 10 10 9 8 8 8 8 9 10 10 10 10 9 9 10 12 13 14 14 13 11 10 11 12 13 13 12 9 7 6 7 8 10 11 11 12 13 15 16 16 14 13 13 17 21 22 18 13 26 49 67 77 75 69 67 70 77 83 86 87 89 91 91 88 80 70 58 44 33 27 26 32 40 47 47 37 26 20 24 35 47 57 62 63 63 66 70 75 78 79 77 71 59 38 14 5 6 19 38 47 44 33 27 34 53 74 83 80 66 52 42 37 32 29 28 30 35 41 45 46 41 34 25 14 8 4 2 3 3 0 0 0 0 0 0 0 0 0 0 0 0 0 0 0 0 0 0 0 0 0 0 0 0 0 0 0 0 0 0 0 0 0 0 0 0 0 0 0 0 0 0 0 0 0 0 0 0 0 0
0 0 0 0 0 0 0 0 0 0 0 0 0 0 0 0 0 0 0 0 0 0 0 0 0 0 0 0 0 0 0 0 0 0 0 0 0 0 0 0 0 0 0 0 0 0 0 0 0 0 0 0 0 2 1 2 2 2 5 3 4 11 11 9 12 10 15 36 50 42 20 21 52 100 144 172 179 174 167 159 156 159 161 166 176 185 186 174 156 138 120 105 91 79 73 78 87 95 106 118 128 132 130 122 110 90 70 53 41 38 39 43 56 74 92 109 125 130 125 113 99 90 83 74 61 48 38 30 25 21 20 25 30 34 35 35 34 33 31 28 26 25 23 20 18 17 18 20 21 21 20 20 21 22 22 21 18 16 16 16 16 17 17 18 18 19 20 23 26 29 31 34 36 38 40 41 41 40 40 39 38 38 38 38 37 36 35 35 36 36 35 34 33 33 33 33 33 32 32 32 32 33 33 33 33 32 32 32 31 31 31 30 31 31 31 31 31 31 32 32 32 32 32 32 32 32 30 27 24 21 19 18 17 15 14 13 12 12 11 11 11 13 14 16 17 17 16 16 17 18 18 17 18 19 20 19 17 16 15 15 15 14 13 11 11 12 14 14 14 13 13 13 13 11 9 8 8 10 11 9 7 6 5 5 5 5 4 2 3 5 6 6 7 7 7 6 4 3 3 5 6 7 7 6 5 5 6 8 10 11 11 10 9 9 9 10 10 10 9 8 7 6 5 5 5 6 7 7 7 7 7 9 10 10 9 8 6 6 6 7 9 10 10 10 10 10 10 11 12 13 13 12 10 9 9 10 11 12 12 11 10 8 8 8 10 12 13 13 13 14 16 17 16 14 13 13 15 19 19 13 16 37 57 71 74 69 65 65 72 81 86 88 87 87 87 85 79 69 58 45 35 29 28 30 36 40 42 38 27 15 10 9 11 18 27 38 44 49 54 59 64 65 63 57 47 33 16 5 6 8 23 38 41 35 27 29 42 63 80 83 75 60 46 39 34 30 27 26 29 35 40 43 42 37 30 22 13 7 3 1 2 2 0 0 0 0 0 0 0 0 0 0 0 0 0 0 0 0 0 0 0 0 0 0 0 0 0 0 0 0 0 0 0 0 0 0 0 0 0 0 0 0 0 0 0 0 0 0 0 0 0 0
0 0 0 0 0 0 0 0 0 0 0 0 0 0 0 0 0 0 0 0 0 0 0 0 0 0 0 0 0 0 0 0 0 0 0 0 0 0 0 0 0 0 0 0 0 0 0 0 0 0 0 0 0 2 1 2 2 2 4 3 4 11 13 10 12 12 14 31 48 47 26 17 44 92 139 176 193 190 181 167 156 151 149 153 165 182 194 191 174 151 125 104 88 75 68 74 86 96 104 114 123 128 128 126 119 103 85 66 48 37 33 37 50 65 80 96 115 127 129 122 111 102 95 88 77 66 54 45 40 36 30 23 20 21 23 25 25 25 23 20 18 18 20 20 20 21 23 27 29 29 28 27 29 32 36 35 31 25 21 20 19 19 19 18 18 18 18 20 21 22 24 27 30 33 37 40 40 40 40 38 37 37 37 38 38 37 37 36 36 36 35 35 34 34 34 34 33 33 33 32 32 33 33 32 32 32 32 32 32 31 31 31 31 31 31 31 32 32 32 32 31 30 29 29 29 29 28 25 22 19 18 17 16 15 13 12 11 11 11 11 12 13 14 16 17 18 17 17 16 16 16 16 18 19 19 18 17 16 16 16 16 14 13 11 12 13 14 13 12 11 10 11 12 11 10 9 10 11 10 7 4 3 3 4 5 6 6 3 2 4 5 6 5 6 6 6 4 3 3 5 7 7 8 7 7 7 8 9 10 10 10 9 8 8 9 9 10 10 9 8 7 6 5 5 5 5 6 7 7 7 7 8 9 9 8 7 6 6 7 8 9 9 10 10 10 11 12 13 13 13 12 10 8 7 8 9 10 11 11 11 11 10 10 11 12 13 12 12 11 13 15 17 17 15 13 13 14 16 14 10 22 45 63 72 71 66 64 68 78 86 90 88 84 81 80 77 69 59 48 39 34 35 37 38 35 31 25 19 13 10 10 11 10 6 5 11 18 24 29 34 37 37 34 27 19 11 6 8 7 13 24 31 30 26 27 38 55 73 83 80 69 55 43 38 35 32 31 32 35 40 42 41 37 31 25 18 11 6 2 2 3 3 0 0 0 0 0 0 0 0 0 0 0 0 0 0 0 0 0 0 0 0 0 0 0 0 0 0 0 0 0 0 0 0 0 0 0 0 0 0 0 0 0 0 0 0 0 0 0 0 0 0
[truncated: 280,879 more chars]
