# Supplementary material for: Computation of the normalized cross-correlation by fast Fourier transform
Source: PLoS One. 2018 Sep 20;13(9):e0203434. doi: 10.1371/journal.pone.0203434 (PMC6147431; doi:10.1371/journal.pone.0203434)
Supplement: S2 File — A zipped directory containing 6 files: (1)navigators.dat—1D real value measurements of length 128 samples, (2)complex_navigators.dat—1D complex value measurements of length 320 samples, (3)ncc1d.py—Python code used in the computation of 1D NCC, (4)image1.dat, (5)image2.dat—two separate 2D real value MRI images of abdomen, (6)ncc2d.py—Python code used in the computation of 2D NCC. (ZIP) [file pone.0203434.s002.zip › S2_Fi le/image2.dat]

0 0 0 0 0 0 0 0 0 0 0 0 0 0 0 0 0 0 0 0 0 0 0 0 0 0 0 0 0 0 0 0 0 0 0 0 0 0 0 0 0 0 0 0 0 0 0 0 0 0 0 0 0 0 0 0 0 0 0 0 0 0 0 0 0 0 0 0 0 0 0 0 0 0 0 0 0 0 0 0 0 0 0 0 0 0 0 0 0 0 0 0 0 0 0 0 0 0 0 0 0 0 0 0 0 0 0 0 0 0 0 0 0 0 0 0 0 0 0 0 0 0 0 0 0 0 0 0 0 0 0 0 0 0 0 0 0 0 0 0 0 0 1 1 1 1 1 1 0 1 1 1 1 1 1 1 1 1 1 1 1 1 1 0 0 0 0 0 0 0 0 0 0 0 0 0 0 1 1 1 1 1 1 1 1 1 1 2 2 2 1 1 1 0 0 0 0 0 0 0 0 0 0 0 0 0 0 0 0 0 0 0 0 0 0 1 1 0 0 0 0 0 0 0 1 1 1 2 2 2 2 2 2 2 2 2 2 2 2 2 2 2 2 1 1 1 1 1 1 1 1 1 1 1 1 1 1 1 1 2 2 1 1 1 1 1 1 1 1 2 2 2 2 1 1 1 1 1 1 2 2 2 2 2 2 2 2 2 2 2 2 2 2 1 1 1 3 4 5 5 5 5 4 4 4 4 4 3 3 3 3 3 3 2 2 2 2 2 1 1 1 1 1 1 1 1 1 1 1 1 0 0 0 0 0 0 0 0 1 1 1 2 2 2 2 2 2 2 2 2 2 2 2 1 1 1 2 2 2 2 2 2 2 1 1 1 1 1 1 1 1 1 1 1 1 1 1 1 1 1 1 1 1 1 1 1 1 1 1 0 0 0 0 0 0 0 0 1 1 2 2 2 2 2 2 2 1 0 0 0 0 0 0 0 0 0 0 0 0 0 0 0 0 0 0 0 0 0 0 0 0 0 0 0 0 0 0 0 0 0 0 0 0 0 0 0 0 0 0 0 0 0 0 0 0 0 0 0 0 0 0 0 0 0 0 0 0 0 0 0 0 0 0 0 0 0 0 0 0 0 0 0 0 0 0 0 0 0 0 0 0 0 0 0 0 0 0 0 0 0 0 0 0 0 0 0 0 0 0 0 0 0
0 0 0 0 0 0 0 0 0 0 0 0 0 0 0 0 0 0 0 0 0 0 0 0 0 0 0 0 0 0 0 0 0 0 0 0 0 0 0 0 0 0 0 0 0 0 0 0 0 0 0 0 0 0 0 0 0 0 0 0 0 0 0 0 0 0 0 0 0 0 0 0 0 0 0 0 0 0 0 0 0 0 0 0 0 0 0 0 0 0 0 0 0 0 0 0 0 0 0 0 0 0 0 0 0 0 0 0 0 0 0 0 0 0 0 0 0 0 0 0 0 0 0 0 0 0 1 1 1 0 0 0 0 0 0 0 0 0 0 0 0 0 0 0 0 0 0 0 0 1 1 1 1 1 0 0 0 0 0 0 0 0 0 0 0 1 1 1 1 1 1 1 2 2 2 2 2 2 3 3 3 3 3 3 4 4 4 4 4 4 4 3 2 1 0 0 1 1 0 0 0 0 1 1 1 1 1 1 1 0 0 1 1 1 1 1 1 1 1 1 1 0 0 1 1 2 2 3 3 3 3 3 3 3 3 3 3 3 3 2 2 2 2 2 2 2 1 1 1 1 2 2 2 2 2 2 2 2 2 2 2 2 2 2 2 2 2 2 2 3 3 2 2 2 2 2 2 2 2 3 3 3 3 3 3 3 3 3 3 3 3 3 3 2 1 2 4 5 7 7 7 6 6 6 6 5 5 5 5 5 5 5 4 4 4 4 3 3 2 1 1 2 1 1 1 1 1 1 1 1 1 1 1 1 1 1 1 1 1 2 2 3 3 3 3 3 3 3 3 3 3 3 3 3 3 3 3 3 3 3 3 3 3 3 2 2 2 2 2 2 2 2 2 2 2 2 3 3 2 2 2 2 2 2 2 2 2 1 1 1 1 0 0 0 0 0 1 2 3 3 3 4 4 4 5 4 3 2 0 0 1 1 0 0 0 0 0 0 0 0 0 0 0 0 0 0 0 0 0 0 0 0 0 0 0 0 0 0 0 0 0 0 0 0 0 0 0 0 0 0 0 0 0 0 0 0 0 0 0 0 0 0 0 0 0 0 0 0 0 0 0 0 0 0 0 0 0 0 0 0 0 0 0 0 0 0 0 0 0 0 0 0 0 0 0 0 0 0 0 0 0 0 0 0 0 0 0 0 0 0 0 0
0 0 0 0 0 0 0 0 0 0 0 0 0 0 0 0 0 0 0 0 0 0 0 0 0 0 0 0 0 0 0 0 0 0 0 0 0 0 0 0 0 0 0 0 0 0 0 0 0 0 0 0 0 0 0 0 0 0 0 0 0 0 0 0 0 0 0 0 0 0 0 0 0 0 1 1 1 1 1 1 1 1 1 1 1 1 1 1 1 2 2 2 2 1 0 0 1 1 2 3 4 5 5 5 4 4 3 3 2 2 2 2 2 1 1 1 2 2 2 2 2 2 1 1 1 1 1 1 1 1 1 1 0 0 0 0 0 0 0 1 1 1 1 1 1 0 0 0 1 2 3 3 2 2 1 1 1 1 0 0 0 0 1 1 1 1 1 1 2 2 2 3 3 3 3 4 4 4 5 5 5 5 5 5 5 6 6 6 6 6 5 4 3 2 1 1 1 1 1 1 1 1 1 2 2 2 2 2 2 1 1 1 1 1 1 1 1 1 1 1 1 0 1 1 2 3 3 4 4 4 4 4 4 4 3 3 3 3 2 2 2 2 2 2 2 2 2 1 1 1 1 2 2 2 2 2 2 2 2 3 2 2 2 2 2 2 3 3 3 3 3 3 2 2 2 2 2 2 3 3 4 4 4 4 4 5 5 5 5 5 5 4 4 2 1 2 5 7 9 10 10 9 9 8 8 7 7 7 7 7 6 6 5 5 5 5 4 3 2 2 2 2 2 1 1 1 1 2 2 2 2 2 1 1 1 1 1 2 2 2 3 4 4 5 5 4 4 3 3 3 4 4 5 5 5 4 4 4 4 4 4 4 4 4 4 4 4 4 4 4 4 3 3 3 4 4 4 4 4 4 4 4 4 5 4 4 3 2 1 1 1 1 0 0 0 0 1 2 3 4 5 5 6 6 7 6 5 3 1 0 1 1 1 0 0 0 0 0 0 0 0 0 0 0 0 0 0 0 0 0 0 0 0 0 0 0 0 0 0 0 0 0 0 0 0 0 0 0 0 0 0 0 0 0 0 0 0 0 0 0 0 0 0 0 0 0 0 0 0 0 0 0 0 0 0 0 0 0 0 0 0 0 0 0 0 0 0 0 0 0 0 0 0 0 0 0 0 0 0 0 0 0 0 0 0 0 0 0 0 0 0 0
0 0 0 0 0 0 0 0 0 0 0 0 0 0 0 0 0 0 0 0 0 0 0 0 0 0 0 0 0 0 0 0 0 0 0 0 0 0 0 0 0 0 0 0 0 0 0 0 0 0 1 1 2 2 3 3 3 4 4 4 5 5 5 5 4 4 4 5 5 5 5 5 5 5 5 5 5 4 4 4 4 4 4 4 4 3 3 3 3 4 4 4 3 2 1 1 1 3 4 5 7 7 7 6 6 5 5 4 4 4 3 3 3 3 2 2 2 3 3 3 3 3 2 2 2 2 2 2 2 2 1 1 1 0 0 1 1 1 1 2 2 2 2 2 2 2 2 2 2 3 3 3 3 2 2 2 2 1 1 0 0 1 1 2 2 2 2 2 3 3 3 4 5 5 5 6 6 6 7 7 7 8 8 8 8 8 8 8 7 7 6 5 3 2 2 2 2 1 1 1 1 2 2 3 3 3 3 3 3 3 2 2 2 1 1 1 0 1 1 1 1 0 1 1 3 4 5 5 5 5 5 5 4 4 4 3 3 3 2 2 2 2 2 3 3 2 2 1 1 1 1 1 1 2 2 2 2 2 2 2 2 2 2 2 2 2 2 2 2 2 2 2 2 2 2 2 2 2 3 3 4 4 4 4 4 5 5 6 6 6 6 5 5 3 2 2 5 8 10 11 12 11 11 10 10 9 9 8 8 8 8 7 7 6 6 5 5 4 3 2 3 3 2 2 1 1 1 2 2 2 2 2 2 2 2 2 2 2 2 3 3 4 5 5 5 5 5 4 4 4 5 5 5 5 6 5 5 5 5 5 5 5 5 5 5 5 5 5 5 5 5 5 5 5 5 5 5 5 5 5 5 6 6 7 6 5 4 3 2 2 2 1 1 1 1 1 2 3 5 6 6 7 8 9 9 9 7 5 1 0 1 2 1 1 0 0 0 0 0 0 0 0 0 0 0 0 0 0 0 0 0 0 0 0 0 0 0 0 0 0 0 0 0 0 0 0 0 0 0 0 0 0 0 0 0 0 0 0 0 0 0 0 0 0 0 0 0 0 0 0 0 0 0 0 0 0 0 0 0 0 0 0 0 0 0 0 0 0 0 0 0 0 0 0 0 0 0 0 0 0 0 0 0 0 0 0 0 0 0 0 0 0
0 0 0 0 0 0 0 0 0 0 0 0 0 0 0 0 0 0 0 0 0 0 0 0 0 0 0 0 0 0 0 0 0 0 0 0 0 0 0 0 0 0 0 1 1 1 1 1 1 2 2 3 4 5 6 6 7 7 7 7 7 7 7 7 7 7 7 7 7 7 7 7 8 8 8 8 7 7 6 6 6 7 7 7 6 5 5 5 6 6 6 6 5 3 1 1 2 4 6 8 10 10 10 10 8 7 6 5 5 5 5 5 5 4 4 3 3 3 3 4 4 4 3 3 3 3 2 2 2 2 2 2 1 1 1 2 2 2 2 2 2 2 2 2 3 3 3 3 3 3 3 3 3 3 2 2 2 1 1 0 0 1 2 3 3 4 4 4 4 4 4 5 6 7 8 8 8 9 9 9 10 10 10 10 10 10 9 9 8 7 6 5 3 3 3 3 3 2 2 2 2 3 3 3 3 3 3 3 4 4 3 3 2 2 2 1 1 1 1 1 1 0 0 2 3 5 6 6 6 6 5 5 5 4 4 4 4 4 3 2 2 2 2 2 2 2 2 1 1 0 0 0 0 1 1 1 1 1 1 1 1 1 1 1 1 1 1 1 1 1 1 2 2 2 2 2 2 2 3 3 3 4 3 3 3 4 5 5 6 6 6 6 5 4 2 1 4 8 11 14 14 14 13 12 12 11 10 10 9 9 8 8 7 7 6 6 5 4 3 3 3 3 3 2 2 2 2 2 2 3 2 2 2 2 2 3 3 3 3 3 3 4 4 5 5 6 5 5 5 5 5 5 6 6 6 7 7 7 6 6 6 6 6 6 7 7 7 6 6 6 6 6 6 7 7 7 7 7 6 6 6 7 8 8 8 6 5 3 3 3 3 2 2 1 1 2 3 4 6 8 9 9 10 11 12 12 10 7 3 1 1 2 1 1 1 1 1 0 0 0 0 0 0 0 0 0 0 0 0 0 0 0 0 0 0 0 0 0 0 0 0 0 0 0 0 0 0 0 0 0 0 0 0 0 0 0 0 0 0 0 0 0 0 0 0 0 0 0 0 0 0 0 0 0 0 0 0 0 0 0 0 0 0 0 0 0 0 0 0 0 0 0 0 0 0 0 0 0 0 0 0 0 0 0 0 0 0 0 0 0 0 0
0 0 0 0 0 0 0 0 0 0 0 0 0 0 0 0 0 0 0 0 0 0 0 0 0 0 0 0 0 0 0 0 0 0 0 0 0 0 0 0 0 0 0 1 1 2 2 2 2 3 3 4 5 7 9 10 11 11 11 11 11 11 11 11 11 11 10 10 10 10 11 11 11 11 11 11 10 10 10 10 10 10 10 10 8 7 7 8 9 9 9 8 5 4 2 1 3 5 8 10 12 14 13 12 11 10 8 7 6 5 5 5 5 5 4 4 3 3 4 4 5 5 5 4 4 3 2 2 2 2 2 2 2 2 2 3 3 3 3 3 3 2 2 2 3 3 4 4 4 4 3 3 2 2 3 3 2 2 1 0 1 1 2 3 4 5 5 5 5 5 5 6 7 9 10 10 10 10 10 11 11 12 12 12 11 10 10 9 8 7 6 4 3 3 3 3 3 3 2 2 3 3 4 4 3 3 3 4 4 4 4 3 3 3 2 2 2 2 1 1 1 1 0 1 3 5 6 6 6 6 5 5 5 5 5 5 4 4 3 2 2 1 1 1 1 1 1 1 1 1 1 1 1 1 0 1 1 0 0 0 0 0 0 1 1 1 1 1 1 1 1 1 1 1 2 1 1 1 2 2 2 3 3 2 2 3 4 5 5 6 6 6 5 4 2 1 4 8 12 15 16 16 15 15 14 13 12 11 10 10 9 9 8 8 8 7 6 5 4 4 4 4 3 3 2 2 2 2 3 3 3 3 3 3 3 3 3 3 2 2 2 3 4 5 5 6 6 6 6 5 5 6 6 6 7 7 8 8 7 7 7 6 6 7 7 7 7 7 7 8 8 8 8 8 9 9 9 8 8 7 7 8 8 9 8 7 5 5 4 4 3 3 2 2 2 3 3 5 8 10 11 11 12 14 15 16 15 11 6 2 2 3 2 2 2 2 1 1 1 1 1 1 1 1 0 0 0 0 0 0 0 0 0 0 0 0 1 1 1 0 0 1 1 0 0 0 0 0 0 0 0 0 0 0 0 0 0 0 0 0 0 1 1 0 0 0 0 0 0 0 0 0 0 0 1 0 0 0 0 0 0 0 0 0 0 0 0 0 0 0 0 0 0 0 0 0 0 0 0 0 0 0 0 0 0 0 0 0 0 0 0 0
0 0 0 0 0 0 0 0 0 0 0 0 0 0 0 0 0 0 0 0 0 0 0 0 0 0 0 0 0 0 0 1 1 1 0 0 0 0 0 0 1 1 1 1 2 2 3 4 4 4 4 5 7 10 13 15 16 16 16 16 15 15 15 15 15 15 15 15 15 15 15 15 15 15 15 15 14 13 12 12 13 13 13 12 11 10 10 10 11 12 11 9 6 4 2 2 3 6 10 13 15 16 16 15 13 11 10 8 7 5 5 5 5 5 5 4 4 4 5 5 6 6 5 5 4 4 3 3 3 3 4 4 3 3 3 3 3 4 4 4 3 3 2 2 2 3 3 4 4 4 3 3 2 2 3 3 3 2 2 2 2 2 3 3 4 5 5 5 5 5 6 7 9 10 11 11 11 11 11 12 12 13 13 13 12 11 10 10 9 7 5 4 3 3 3 3 3 2 2 2 3 4 4 4 4 3 3 4 4 4 4 4 3 3 3 3 3 2 1 1 1 2 1 1 3 4 5 5 5 5 5 5 5 5 4 4 3 2 1 1 1 1 1 1 1 0 0 1 1 2 2 3 2 2 2 1 1 1 1 2 1 1 1 1 1 1 1 1 1 1 1 1 0 0 1 0 0 0 1 1 1 2 2 2 2 3 3 4 5 5 5 5 5 5 2 1 3 8 13 16 18 18 17 15 15 14 13 13 11 10 10 10 9 9 9 8 7 5 4 4 4 4 3 2 2 2 3 3 3 3 3 3 3 4 4 4 3 2 1 2 2 2 3 4 5 5 6 6 5 5 5 5 5 6 7 7 8 8 8 8 7 7 7 7 7 7 8 8 9 10 10 10 10 10 10 10 10 10 9 9 9 9 9 9 9 8 7 6 5 5 4 3 1 2 3 3 3 5 8 11 12 13 14 16 18 19 18 15 9 4 3 4 4 3 2 2 2 1 1 1 2 1 1 1 1 0 0 0 0 0 1 1 1 0 0 0 0 1 1 1 1 1 1 1 1 1 1 1 1 0 0 0 0 0 1 1 1 1 1 1 1 1 1 1 0 0 0 0 0 0 0 0 1 1 1 1 0 1 1 0 0 1 1 1 0 0 0 0 0 0 0 0 0 0 0 0 0 0 0 0 0 0 0 0 0 0 0 0 0 0 0 0
0 0 0 0 0 0 0 0 0 0 0 0 0 0 0 0 0 0 0 0 0 0 0 0 0 0 0 0 0 0 1 1 1 1 1 0 0 1 1 1 2 2 2 2 2 3 5 6 6 6 5 6 9 12 17 21 22 23 22 20 20 19 18 18 18 19 19 19 19 18 18 18 18 19 18 18 17 16 15 15 15 16 15 15 13 12 12 12 13 14 12 10 6 4 2 2 5 8 12 15 18 19 19 17 15 12 10 8 7 5 5 4 4 4 5 5 5 5 6 6 6 6 6 5 5 5 4 4 4 5 5 5 4 3 3 3 4 4 4 4 4 4 4 4 4 4 3 4 4 4 4 3 3 2 3 3 3 4 4 4 5 5 5 5 5 6 6 6 6 7 8 9 10 11 12 12 12 12 12 13 13 13 13 13 12 11 10 10 9 7 5 4 2 3 3 3 3 3 3 3 4 5 5 5 4 4 4 4 4 4 4 4 3 3 3 3 3 2 1 1 1 2 2 2 2 2 3 3 3 3 3 3 3 3 3 2 2 1 1 1 2 2 2 2 2 1 1 1 2 3 3 3 3 2 2 2 2 2 2 2 2 2 2 2 2 2 2 1 1 1 1 1 1 1 1 1 2 2 2 1 1 1 1 2 3 4 4 5 5 5 5 5 5 4 3 1 3 8 13 16 18 18 17 15 15 14 14 13 12 11 10 10 10 10 9 8 7 5 4 4 4 3 3 2 2 3 3 3 3 3 3 3 3 4 5 4 4 2 1 1 2 2 2 3 4 5 5 5 5 4 4 5 5 5 6 7 7 7 8 8 7 7 7 6 6 7 8 9 10 12 13 13 12 11 10 10 10 10 10 10 10 10 10 9 8 8 7 6 5 5 4 2 2 3 3 3 3 5 9 12 14 15 15 17 20 21 21 17 11 5 3 5 5 3 2 2 2 1 0 0 1 1 1 1 1 1 1 0 0 1 1 1 1 1 0 1 1 1 1 1 1 1 1 1 1 1 1 2 1 1 1 0 0 1 1 1 1 1 1 2 2 1 1 1 1 0 0 0 0 1 0 1 1 1 1 1 1 2 2 1 1 2 2 1 1 0 0 0 0 0 0 0 0 0 0 0 0 0 0 0 0 0 0 0 0 0 0 0 0 0 0 0
0 0 0 0 0 0 0 0 0 0 0 0 0 0 0 0 0 0 0 0 0 0 0 0 0 0 0 0 0 0 1 1 1 1 1 1 0 1 2 2 3 3 3 3 3 4 5 8 8 7 6 7 10 15 20 25 28 28 27 25 23 21 20 20 20 20 21 21 21 21 21 21 21 21 21 21 20 19 18 18 18 18 18 16 15 14 14 15 15 15 13 10 7 4 3 4 6 10 14 17 20 20 20 18 15 13 10 8 6 5 4 4 4 5 5 6 7 7 7 7 6 5 5 5 5 5 5 5 5 5 6 5 5 4 4 3 3 4 4 5 5 5 6 5 5 5 4 4 4 5 4 4 3 2 2 3 4 5 7 7 8 8 7 7 7 7 8 8 8 9 10 11 12 13 13 13 13 13 13 14 14 14 13 13 12 11 10 10 9 8 6 5 4 3 4 4 4 4 5 5 5 5 5 5 5 5 5 5 5 5 4 4 3 3 3 3 3 2 1 0 1 2 2 2 2 2 2 1 1 1 1 1 1 2 2 2 2 2 2 2 3 3 3 3 2 2 2 2 2 3 2 2 2 2 2 2 2 2 2 2 2 2 2 2 2 2 2 2 2 2 2 2 2 2 3 3 3 3 3 3 2 2 1 1 3 4 5 5 5 4 4 4 4 4 3 1 2 7 11 15 18 18 17 15 15 14 14 13 12 11 10 10 10 10 9 8 6 5 4 4 4 3 3 2 2 3 4 4 4 3 3 3 3 4 4 4 4 3 2 1 2 2 3 3 4 4 4 4 3 3 3 3 4 5 6 6 7 7 7 7 7 6 6 5 5 6 7 9 11 13 15 15 14 12 11 10 9 10 10 11 12 12 11 10 8 6 5 5 4 4 3 2 3 3 4 4 4 7 10 12 15 16 17 19 21 23 23 20 14 7 4 5 5 2 1 3 3 1 0 0 1 1 2 2 2 1 1 1 1 1 1 1 1 0 0 0 1 1 1 1 0 1 1 0 0 1 2 2 1 1 1 1 1 1 2 2 1 1 1 2 1 1 0 0 1 1 0 0 0 0 1 1 1 1 1 1 1 2 2 1 2 2 2 1 1 0 0 0 0 0 0 0 0 0 0 0 0 0 0 0 0 0 0 0 0 0 0 0 0 0 0 0
0 0 0 0 0 0 0 0 0 0 0 0 0 0 0 0 0 0 0 0 0 0 0 0 0 0 0 0 0 0 1 1 2 1 1 1 1 2 3 3 3 3 2 3 4 4 6 9 10 8 7 7 10 16 23 28 31 32 31 29 26 24 22 21 21 22 22 23 23 23 23 23 23 23 23 23 22 21 21 21 21 20 19 18 16 15 15 16 16 16 13 10 7 5 4 5 8 12 16 19 20 20 19 17 15 13 10 8 5 4 4 4 5 5 6 7 8 8 8 6 4 3 3 4 5 6 6 6 6 6 7 7 6 5 5 4 4 4 5 5 6 7 7 6 6 5 4 4 5 5 5 4 3 2 2 3 5 6 9 10 10 10 10 10 9 9 9 10 10 11 12 13 13 14 14 14 14 14 15 15 15 14 13 12 11 10 10 10 9 8 7 6 5 5 5 5 5 5 6 6 6 6 6 6 6 6 5 5 5 5 4 4 3 3 2 2 2 1 1 1 1 2 2 3 3 3 2 2 1 1 1 1 1 1 2 2 2 2 2 2 3 4 4 3 3 3 2 2 2 2 2 2 2 1 1 1 1 2 1 1 2 2 3 3 3 3 3 3 3 3 3 3 3 3 3 3 3 3 3 3 3 3 2 2 2 3 4 4 3 3 3 3 3 3 2 1 2 5 10 15 17 18 17 16 15 15 14 14 13 11 10 10 10 10 9 8 6 5 4 4 4 3 3 3 3 3 4 4 4 4 3 3 3 3 3 3 3 2 2 2 3 3 3 3 3 3 3 3 2 2 2 2 3 4 5 6 6 6 6 6 5 5 5 5 5 5 6 8 11 13 15 15 15 13 11 9 8 8 10 11 12 13 12 10 8 5 4 3 3 3 2 3 3 4 4 5 5 7 10 12 15 17 19 20 22 25 25 23 17 9 4 5 4 2 1 3 3 1 1 1 2 2 2 1 1 1 1 0 0 0 0 0 0 0 0 0 1 1 0 0 1 1 1 0 0 1 2 1 1 1 1 1 1 2 2 1 1 0 1 1 1 1 1 0 1 1 1 1 1 1 1 1 1 1 1 1 1 2 1 1 2 2 2 2 1 0 0 0 0 0 0 0 0 0 0 0 0 0 0 0 0 0 0 0 0 0 0 0 0 0 0 0
0 0 0 0 0 0 0 0 0 0 0 0 0 0 0 0 0 0 0 0 0 0 0 0 0 0 0 0 0 0 0 1 3 3 2 2 1 2 3 3 3 3 2 3 4 4 6 9 10 9 8 8 10 15 23 30 33 35 34 31 29 26 24 23 23 24 24 25 25 25 25 25 25 24 24 23 23 22 23 23 23 23 20 18 16 15 16 18 18 17 15 11 7 5 4 5 9 13 18 20 21 20 18 15 13 11 10 7 5 3 3 4 5 5 6 8 8 8 6 5 2 1 2 3 5 6 6 6 6 7 8 9 8 8 6 5 5 5 5 5 6 7 7 7 5 5 4 4 5 6 6 5 4 3 3 4 5 7 10 11 12 11 11 10 10 10 10 11 12 13 13 14 14 14 14 14 15 15 16 17 16 14 12 10 9 9 9 9 9 9 8 8 7 6 6 5 5 5 6 7 7 6 6 6 6 5 5 5 5 5 4 4 4 3 2 2 2 1 1 1 1 2 2 3 3 3 3 3 2 2 2 2 2 3 3 3 2 2 3 3 4 4 4 4 3 3 3 3 3 3 2 2 2 1 1 1 2 2 2 2 2 3 3 3 3 3 2 2 3 3 4 4 3 3 4 4 3 3 3 3 4 4 3 3 2 2 2 2 1 1 1 1 2 2 2 1 2 5 9 14 17 18 18 17 16 15 15 14 13 12 11 10 10 10 9 8 6 5 4 4 4 3 3 3 3 3 4 4 4 4 4 3 3 2 2 2 2 1 2 2 3 4 4 3 3 3 2 2 2 2 2 2 2 4 5 5 5 5 5 5 4 4 4 4 4 5 5 7 10 11 13 14 14 12 10 8 7 6 8 10 11 13 12 10 8 5 3 3 3 3 3 4 3 3 4 5 6 7 9 11 14 17 20 22 24 26 27 25 20 11 4 3 4 1 1 3 3 2 2 2 2 2 1 1 1 1 1 1 1 1 1 1 1 1 1 1 2 1 1 1 1 1 1 0 0 1 1 1 1 2 2 1 1 1 1 1 1 1 1 1 1 1 2 2 2 2 2 1 1 1 1 1 1 1 1 2 2 2 2 1 1 2 3 3 0 0 0 0 0 0 0 0 0 0 0 0 0 0 0 0 0 0 0 0 0 0 0 0 0 0 0 0
0 0 0 0 0 0 0 0 0 0 0 0 0 0 0 0 0 0 0 0 0 0 0 0 0 0 0 0 0 0 0 2 3 4 3 2 1 2 3 3 2 3 3 3 4 4 5 9 10 10 9 9 11 15 21 28 33 35 36 34 31 29 27 25 25 25 26 26 26 26 26 26 26 25 24 24 23 23 24 25 25 25 22 19 16 15 16 18 19 18 15 11 7 5 5 6 10 14 18 20 21 19 16 14 11 10 8 6 5 3 3 4 5 5 6 7 7 7 5 3 1 1 2 3 5 6 6 6 7 8 10 10 10 10 8 7 6 5 5 6 7 7 7 7 6 5 5 5 6 7 7 6 5 5 4 5 6 8 10 11 12 12 11 10 10 10 11 12 13 14 15 15 15 14 15 15 16 17 18 18 16 14 11 9 8 7 7 7 8 7 7 7 7 7 6 5 5 5 6 7 7 7 6 6 6 5 5 5 4 4 4 4 4 3 3 3 2 2 1 1 1 1 2 3 3 2 2 3 3 3 3 3 4 4 3 3 3 3 3 4 4 4 4 3 3 3 4 4 3 3 3 3 2 2 2 2 2 2 2 2 3 3 3 3 3 2 2 2 3 3 3 3 3 3 4 4 3 3 3 3 4 4 3 3 2 2 2 1 1 1 0 1 2 2 2 2 2 4 8 12 16 18 18 18 16 15 15 14 13 12 11 11 11 10 9 7 5 4 3 3 4 4 3 3 3 3 3 4 4 4 3 3 2 2 1 1 1 1 2 3 3 4 4 3 3 2 2 3 2 2 1 1 2 3 4 4 4 4 4 4 4 4 4 4 4 5 5 7 8 10 11 11 11 10 8 6 5 5 6 8 10 11 11 10 7 4 3 4 5 5 5 4 3 2 3 5 5 6 7 10 14 18 21 23 25 27 28 26 21 13 5 2 4 2 1 2 2 1 1 1 1 1 1 1 1 2 2 2 2 2 2 1 1 1 1 2 2 2 2 2 1 1 1 1 1 2 2 1 1 1 1 1 0 1 1 1 1 1 1 2 1 0 0 1 1 2 2 1 1 1 1 2 2 2 2 2 2 2 1 1 0 1 1 1 0 0 0 0 0 0 0 0 0 0 0 0 0 0 0 0 0 0 0 0 0 0 0 0 0 0 0 0
0 0 0 0 0 0 0 0 0 0 0 0 0 0 0 0 0 0 0 0 0 0 0 0 0 0 0 0 0 0 0 1 3 4 3 1 0 1 3 3 3 3 3 3 3 4 5 7 10 10 10 10 12 15 21 26 32 35 37 36 34 31 29 27 27 27 26 26 26 27 27 27 27 26 25 24 24 23 24 25 25 25 23 19 16 15 17 19 20 18 14 10 6 4 5 8 12 16 19 21 20 18 15 12 10 9 7 6 5 5 5 5 5 5 6 7 7 6 5 2 1 2 2 3 5 6 6 7 8 10 10 11 11 10 9 8 6 5 5 6 7 7 7 7 6 6 6 6 7 8 8 8 7 6 5 6 7 8 10 11 12 11 10 10 10 11 12 13 14 15 15 15 15 15 15 16 17 18 19 18 15 13 10 8 6 6 6 6 5 5 5 5 5 5 5 5 5 5 6 7 7 7 7 6 6 5 5 5 5 5 5 4 4 4 4 4 3 2 2 1 1 2 2 2 2 2 2 2 3 3 4 4 4 4 3 3 3 3 3 3 3 3 3 3 3 3 3 4 3 3 3 3 2 2 2 3 2 2 2 2 2 2 3 2 2 2 1 2 2 2 3 3 3 3 3 2 2 2 3 3 3 3 3 3 3 3 3 2 2 2 1 1 2 2 1 1 2 3 7 11 15 18 18 17 16 15 14 13 12 11 11 11 11 10 8 6 4 2 3 3 4 4 3 2 2 2 3 4 4 4 3 2 2 2 1 1 2 3 3 4 4 3 3 2 2 3 3 3 2 2 2 2 2 2 2 2 2 3 3 3 4 4 4 4 5 5 5 6 7 8 9 9 8 7 5 5 4 5 5 7 9 10 9 7 5 4 4 5 6 6 5 3 2 2 3 5 6 6 7 9 13 17 20 23 25 26 27 26 22 15 6 2 4 3 1 1 2 1 1 1 1 1 1 1 1 1 1 2 2 2 1 1 1 1 1 2 2 2 2 1 1 1 1 2 2 2 1 1 1 1 0 1 1 1 1 0 0 0 1 1 1 1 1 0 1 1 2 1 1 1 1 1 2 2 2 1 1 1 1 1 1 1 1 0 0 0 0 0 0 0 0 0 0 0 0 0 0 0 0 0 0 0 0 0 0 0 0 0 0 0 0 0
0 0 0 0 0 0 0 0 0 0 0 0 0 0 0 0 0 0 0 0 0 0 0 0 0 0 0 0 0 0 0 1 2 2 2 0 0 1 3 4 4 4 4 4 3 3 4 7 10 11 11 10 11 15 20 25 30 35 37 37 36 33 30 28 26 26 26 26 25 26 27 27 28 27 26 25 25 24 24 25 25 24 21 18 16 16 18 20 21 20 15 9 5 3 5 9 14 18 20 21 20 18 15 12 10 9 8 7 6 7 7 7 7 6 6 7 7 6 5 2 1 2 2 3 4 5 6 8 9 10 11 11 11 10 9 8 7 6 6 6 7 7 7 8 8 8 8 8 8 9 9 9 9 8 7 7 7 8 9 10 11 11 10 10 10 11 12 13 14 14 14 14 14 15 15 16 18 19 19 17 14 10 8 6 6 6 5 5 5 4 3 3 4 4 4 5 5 5 6 7 8 8 7 6 5 5 5 5 6 5 5 5 4 4 4 4 4 3 1 1 2 3 3 3 2 1 1 1 2 2 3 3 3 3 3 3 3 3 3 3 3 2 2 2 2 3 3 3 3 3 2 2 2 3 3 3 3 2 2 2 2 2 2 2 2 1 1 1 2 3 3 3 3 2 2 2 2 2 3 3 4 4 4 3 3 3 3 3 3 2 2 2 3 2 1 1 1 2 5 10 14 17 18 17 15 14 13 12 11 11 11 11 10 9 7 5 3 2 3 4 4 4 3 2 2 2 3 4 4 3 2 2 2 2 2 2 3 3 4 4 4 3 3 2 3 3 4 4 3 3 2 2 2 2 2 1 1 2 2 3 3 4 4 4 5 5 5 5 6 6 6 6 5 4 4 4 5 5 6 7 8 8 6 4 3 3 4 5 6 6 5 3 2 2 4 5 6 6 6 8 12 16 20 22 24 25 26 26 23 17 9 2 3 4 2 1 1 1 1 1 1 1 1 1 1 0 1 1 2 1 1 1 1 1 1 1 2 1 1 1 1 1 1 1 1 1 1 1 1 1 1 1 1 1 0 1 1 1 0 0 1 2 1 1 1 2 1 1 1 1 1 1 1 2 1 1 1 2 1 2 2 1 1 0 0 0 0 0 0 0 0 0 0 0 0 0 0 0 0 0 0 0 0 0 0 0 0 0 0 0 0 0
0 0 0 0 0 0 0 0 0 0 0 0 0 0 0 0 0 0 0 0 0 0 0 0 0 0 0 0 0 0 0 0 2 2 1 0 1 1 2 3 3 4 4 4 3 4 5 7 10 10 10 10 11 13 18 25 30 34 37 37 35 33 30 27 25 25 25 25 25 25 26 27 28 28 27 27 26 25 25 24 24 22 20 17 16 16 18 21 22 20 15 10 5 5 7 11 15 19 20 20 19 16 14 11 10 9 9 8 7 8 9 9 8 7 7 7 6 5 4 2 1 1 1 2 4 5 6 8 10 11 11 11 11 10 10 9 8 8 7 7 7 7 8 8 9 8 8 8 8 9 9 9 9 8 8 8 8 8 8 9 10 10 10 10 10 10 11 12 13 13 13 13 14 15 15 17 18 19 18 15 12 8 6 5 5 6 6 6 5 5 4 4 4 4 5 5 5 6 7 8 9 8 8 6 5 5 6 6 7 6 5 5 4 4 4 4 4 3 1 1 2 3 3 3 2 2 1 1 2 2 2 3 3 3 3 3 4 4 4 4 3 2 2 2 3 3 3 3 2 2 2 2 2 2 3 3 3 3 2 2 2 2 2 2 2 1 1 1 2 3 4 4 4 3 2 2 2 2 3 3 4 4 4 4 4 4 4 3 3 3 3 3 3 3 2 2 1 2 5 9 13 16 17 16 15 13 12 11 11 11 11 11 10 9 7 5 3 3 3 4 5 4 4 3 2 2 3 4 3 2 2 2 2 3 3 3 3 3 3 3 3 3 3 3 3 5 5 5 4 3 3 2 2 3 2 2 1 2 3 3 4 4 4 4 4 4 4 4 5 5 5 4 3 2 3 4 5 5 5 6 6 5 4 3 3 4 5 5 6 5 4 2 2 3 5 7 7 6 6 8 11 16 20 22 23 24 25 26 24 19 10 3 2 4 3 2 1 1 0 0 1 1 1 1 0 1 1 1 2 2 2 2 2 1 0 1 1 0 1 1 1 1 1 1 1 0 1 2 2 2 2 1 1 0 1 1 2 1 1 1 2 2 1 1 2 2 1 1 1 1 1 1 1 2 2 2 1 1 1 1 1 1 1 0 0 0 0 0 0 0 0 0 0 0 0 0 0 0 0 0 0 0 0 0 0 0 0 0 0 0 0 0
0 0 0 0 0 0 0 0 0 0 0 0 0 0 0 0 0 0 0 0 0 0 0 0 0 0 0 0 0 0 0 0 1 1 1 1 0 1 2 2 2 3 3 3 4 5 5 7 9 10 10 10 10 13 17 23 29 34 36 36 35 32 30 27 26 25 25 25 24 25 25 27 28 29 28 27 26 25 25 25 23 22 19 17 16 16 18 20 21 20 15 11 7 7 10 14 18 20 21 20 18 15 12 10 9 8 8 7 7 8 9 10 9 8 8 7 6 5 3 1 1 1 1 3 5 6 7 9 10 11 11 12 11 11 10 10 10 9 7 7 7 8 8 9 9 8 8 8 8 9 9 9 9 8 8 7 7 8 8 9 9 10 9 9 9 10 10 10 10 11 11 12 13 15 16 17 18 19 17 15 11 7 5 5 6 7 7 7 7 6 5 5 5 5 5 5 6 6 7 8 9 9 8 7 6 6 6 7 7 6 6 5 4 3 3 4 4 3 1 1 2 3 3 3 2 2 2 2 2 2 2 2 3 3 3 3 4 4 4 4 4 3 3 3 3 3 3 3 2 2 2 1 1 2 3 3 4 3 3 3 3 3 2 2 1 1 1 1 2 3 4 4 3 3 2 2 2 2 3 3 4 4 4 3 3 3 4 3 3 3 2 2 2 3 3 2 1 2 4 8 13 16 17 16 15 13 12 12 12 12 12 11 10 9 7 5 4 3 4 4 4 4 4 3 3 3 3 3 3 2 2 2 2 3 3 3 2 2 2 2 2 3 3 4 5 5 5 5 4 3 3 3 4 4 4 3 2 3 4 4 4 4 4 4 4 4 3 3 3 4 3 2 2 2 3 3 4 4 4 4 5 4 4 3 4 4 5 5 5 5 3 2 2 4 6 7 7 6 6 8 12 17 21 23 23 24 26 27 25 20 12 5 2 4 4 2 2 1 1 1 1 1 1 1 1 1 2 2 2 2 2 2 2 1 0 0 1 1 1 2 2 2 2 2 1 1 1 1 2 2 2 2 1 1 1 1 1 1 1 1 2 2 2 2 1 1 1 1 1 1 2 2 2 2 2 1 1 1 0 1 1 1 0 0 0 0 0 0 0 0 0 0 0 0 0 0 0 0 0 0 0 0 0 0 0 0 0 0 0 0 0 0
0 0 0 0 0 0 0 0 0 0 0 0 0 0 0 0 0 0 0 0 0 0 0 0 0 0 0 0 0 0 0 0 0 1 1 1 1 1 1 2 2 2 2 2 3 4 5 7 9 10 10 10 10 12 16 21 27 32 35 35 35 33 30 29 28 27 27 26 25 25 25 27 29 29 29 27 26 25 25 25 24 22 20 18 17 17 19 20 21 19 15 11 9 10 13 17 20 21 21 20 17 14 10 9 7 7 7 7 6 8 9 10 10 10 10 9 7 5 4 3 3 3 2 3 5 7 8 9 10 10 11 12 12 12 11 11 10 9 8 7 7 7 8 9 9 8 8 8 9 9 10 9 9 8 7 7 7 7 9 10 10 10 10 10 9 9 9 9 9 9 10 11 13 15 16 17 18 18 17 14 10 6 5 6 7 8 8 8 8 8 7 7 7 7 7 7 7 7 8 8 9 9 8 7 7 7 7 7 7 6 5 5 4 3 3 4 3 2 1 1 2 3 3 3 3 3 3 3 3 3 3 3 3 3 3 4 4 4 4 4 4 4 3 3 2 2 3 3 3 2 2 1 1 2 3 4 4 4 3 3 3 3 3 2 2 2 2 2 3 3 3 3 3 2 3 3 3 3 3 3 3 3 3 3 3 3 3 3 3 2 1 1 2 2 2 2 1 1 4 8 12 15 17 16 14 13 12 12 13 13 12 12 11 10 8 6 5 4 3 4 4 4 4 3 3 3 3 2 2 2 2 2 3 3 2 2 1 1 1 1 2 3 4 4 4 5 4 3 3 3 3 3 4 5 5 4 4 4 4 4 4 4 4 4 4 4 4 3 3 3 3 2 2 2 3 2 2 2 2 3 3 4 4 4 4 5 5 5 5 4 3 2 3 4 6 7 7 6 6 9 13 18 21 23 23 25 26 28 27 22 14 6 3 4 3 2 2 3 2 2 1 1 2 2 2 2 2 2 1 1 2 2 1 1 1 2 2 2 1 2 2 2 2 1 1 1 0 1 1 1 1 2 2 1 1 1 1 1 1 1 1 1 2 2 1 1 1 1 0 1 2 2 2 1 1 0 0 0 1 1 1 1 0 0 0 0 0 0 0 0 0 0 0 0 0 0 0 0 0 0 0 0 0 0 0 0 0 0 0 0 0 0
0 0 0 0 0 0 0 0 0 0 0 0 0 0 0 0 0 0 0 0 0 0 0 0 0 0 0 0 0 0 0 0 0 1 2 2 2 2 1 2 3 2 2 2 2 3 5 5 7 9 10 11 11 11 15 20 25 30 34 35 35 34 32 31 30 30 29 28 26 25 26 27 29 29 29 27 26 25 26 26 25 23 20 19 18 19 20 21 21 18 14 11 10 11 15 18 21 22 21 20 17 13 10 8 7 6 6 7 7 8 10 10 11 11 11 10 9 7 6 5 4 3 2 3 4 6 7 8 9 10 11 12 13 12 12 11 10 9 8 7 7 7 8 8 9 9 9 9 10 10 10 10 9 8 7 6 6 7 9 10 11 11 11 10 10 9 9 9 8 8 9 11 14 15 17 18 18 17 15 12 8 5 6 8 9 10 9 9 8 8 8 8 9 9 9 9 8 8 8 8 8 8 8 8 7 7 7 7 7 6 5 5 5 5 4 4 3 2 1 1 2 2 2 3 3 4 4 3 3 2 3 3 4 4 4 4 4 4 4 4 4 4 3 2 2 2 2 2 2 2 2 2 2 3 3 4 4 4 3 2 3 3 3 3 2 2 2 3 3 4 3 3 2 3 4 4 4 4 3 3 3 3 3 3 3 3 4 4 3 2 2 2 2 2 2 2 1 1 3 8 12 15 16 15 14 13 13 13 14 14 13 12 11 10 8 6 5 3 3 3 4 4 4 3 3 2 2 2 2 2 3 3 3 3 3 2 1 1 1 2 3 3 4 4 4 3 3 2 2 2 2 3 4 5 5 4 4 4 4 4 4 4 4 3 3 4 4 4 3 3 3 3 3 3 3 2 2 2 3 3 4 4 4 4 4 4 4 5 5 4 3 3 4 5 6 7 6 6 6 9 14 18 20 21 21 23 26 28 27 23 15 7 3 3 2 2 3 3 3 2 1 1 1 1 2 2 2 1 1 1 1 1 1 1 1 2 2 1 1 1 2 2 1 1 1 1 1 1 1 1 1 1 1 2 2 2 2 2 1 1 1 0 1 2 1 1 1 1 0 1 2 2 1 0 0 0 1 1 1 0 0 0 0 0 0 0 0 0 0 0 0 0 0 0 0 0 0 0 0 0 0 0 0 0 0 0 0 0 0 0 0 0
0 0 0 0 0 0 0 0 0 0 0 0 0 0 0 0 0 0 0 0 0 0 0 0 0 0 0 0 0 0 0 0 1 2 2 2 1 1 1 2 3 3 2 2 1 2 3 4 6 8 10 11 11 11 13 17 23 29 33 35 35 35 33 32 31 31 30 29 27 26 26 27 28 29 28 27 26 26 27 27 27 25 22 20 20 21 23 23 21 17 13 10 10 12 16 19 21 22 20 18 16 13 10 8 7 7 6 6 7 9 10 11 12 12 12 11 10 9 7 5 4 3 2 2 3 4 5 6 7 9 10 11 12 12 11 11 10 9 8 7 7 7 8 8 9 9 9 9 9 10 10 10 9 8 7 6 6 7 8 9 10 10 10 10 10 10 10 10 9 9 10 11 14 16 18 18 18 16 13 9 5 5 8 10 10 10 9 8 8 9 9 10 10 10 10 10 9 8 8 8 8 8 8 8 8 8 8 8 7 6 5 5 5 5 5 4 3 2 1 1 2 2 2 2 3 4 4 3 3 3 3 3 4 4 4 4 3 3 3 4 4 3 2 2 2 2 2 2 2 2 2 2 3 3 4 4 4 3 2 2 2 3 3 3 3 3 3 4 4 4 3 2 2 3 4 5 5 5 4 3 3 3 3 3 4 4 4 4 3 2 2 2 2 2 2 1 1 1 4 8 12 15 16 15 14 13 13 14 14 14 13 12 10 9 8 6 4 3 2 3 3 4 4 3 2 2 2 2 2 3 3 3 3 3 3 3 3 3 3 3 3 3 3 3 3 3 3 2 2 2 3 3 4 4 4 3 3 3 3 3 3 3 3 3 3 3 4 3 3 3 3 3 3 3 3 3 3 3 4 4 5 5 5 4 4 3 3 3 4 4 4 4 5 5 6 6 6 5 7 10 14 17 19 19 19 21 25 28 28 24 16 8 3 3 2 2 3 3 2 2 1 1 1 1 1 1 1 1 1 1 1 1 1 1 1 1 1 1 1 1 1 1 1 1 1 1 1 1 1 1 1 2 2 2 3 3 3 1 1 1 2 1 1 2 2 2 1 1 1 2 2 1 1 1 0 0 1 1 1 0 1 1 0 0 0 0 0 0 0 0 0 0 0 0 0 0 0 0 0 0 0 0 0 0 0 0 0 0 0 0 0 0
0 0 0 0 0 0 0 0 0 0 0 0 0 0 0 0 0 0 0 0 0 0 0 0 0 0 0 0 0 0 0 0 0 2 2 2 1 1 1 2 3 3 2 2 2 2 3 4 5 8 10 11 11 11 12 15 20 28 33 36 36 35 33 31 30 30 29 28 27 27 27 28 28 27 26 26 26 26 28 28 27 25 22 21 21 23 25 24 21 15 11 8 9 13 18 21 22 22 20 17 14 11 10 8 7 6 6 6 7 9 11 12 13 13 13 12 10 9 7 5 4 3 2 2 2 3 4 5 5 7 9 10 11 11 10 10 10 9 9 8 8 8 8 8 8 8 8 8 8 9 9 9 8 7 7 6 6 7 8 9 9 9 9 10 10 10 11 11 10 10 10 12 14 16 18 18 17 15 10 6 4 6 9 10 10 10 9 9 9 10 10 11 11 11 11 10 9 8 8 8 8 9 9 9 8 8 8 8 7 6 5 5 5 5 5 5 4 3 2 1 1 1 1 2 3 3 3 2 2 2 2 3 4 4 4 3 3 3 3 4 4 3 3 2 2 2 2 2 2 2 1 2 3 3 4 4 3 2 2 2 2 2 2 2 3 3 3 4 4 3 2 2 2 3 4 5 5 4 4 3 3 3 3 3 3 3 4 4 3 2 1 1 2 2 2 1 1 2 5 9 14 16 17 16 15 14 13 14 14 14 13 12 10 9 7 5 4 3 2 2 3 4 4 4 3 2 2 2 2 3 3 3 3 3 3 3 3 3 3 3 3 3 3 3 3 3 4 4 4 3 3 3 3 3 3 3 3 2 2 2 2 2 2 2 2 3 3 3 3 3 3 3 3 3 3 3 3 3 4 5 5 5 5 5 5 4 3 3 3 4 4 5 5 5 6 6 5 5 7 10 15 17 19 18 18 20 24 28 29 26 18 9 4 3 3 2 2 2 2 1 2 3 2 1 1 0 0 1 1 1 1 1 1 1 1 0 1 2 2 2 2 1 1 0 0 1 1 1 1 1 1 2 2 2 2 2 1 1 1 1 2 1 1 2 2 2 1 2 2 1 1 1 2 2 1 0 1 2 2 1 1 1 0 0 0 0 0 0 0 0 0 0 0 0 0 0 0 0 0 0 0 0 0 0 0 0 0 0 0 0 0 0
0 0 0 0 0 0 0 0 0 0 0 0 0 0 0 0 0 0 0 0 0 0 0 0 0 0 0 0 0 0 0 0 0 3 2 2 1 1 2 2 2 2 2 1 2 2 3 5 5 7 9 10 10 11 12 15 20 26 33 36 37 35 33 31 30 29 27 27 27 27 28 29 28 27 25 25 26 27 29 29 27 24 22 21 22 24 25 24 20 14 9 8 10 15 20 23 24 22 20 16 13 10 9 8 7 6 5 5 6 9 11 13 14 14 13 12 11 9 7 5 4 3 2 2 2 3 4 4 5 6 8 10 10 10 10 10 10 10 10 9 8 7 7 7 7 7 7 7 7 8 8 8 7 7 6 6 6 7 7 8 8 8 8 9 10 11 12 12 12 11 11 12 14 15 17 18 17 14 9 5 5 8 10 11 11 10 10 10 10 11 12 12 11 11 11 10 10 9 8 8 9 9 9 9 9 8 8 8 7 6 5 4 4 4 5 5 4 4 2 1 1 1 1 2 2 2 2 2 2 2 3 3 4 4 4 3 3 4 4 4 4 4 4 3 3 2 2 2 2 2 2 2 3 3 3 3 3 3 2 2 2 2 2 2 2 2 2 3 3 3 2 1 1 2 3 3 4 3 3 4 4 3 2 2 2 4 5 5 5 4 3 3 3 3 2 1 2 4 7 11 15 18 18 17 15 14 13 13 13 13 12 11 10 9 7 5 4 3 2 2 3 4 4 4 4 3 3 3 3 3 3 3 3 3 3 3 4 4 3 3 3 3 3 3 4 4 5 5 5 4 4 4 4 4 3 3 3 2 2 2 2 2 2 1 1 2 3 3 2 2 3 3 3 2 2 2 2 3 4 5 5 5 5 5 5 5 4 3 3 3 4 4 5 5 6 6 5 6 8 11 16 19 20 19 18 20 24 28 30 27 20 11 5 3 3 2 2 1 1 0 1 3 3 2 2 1 1 1 1 1 1 1 1 1 1 0 1 2 2 1 0 1 1 1 0 1 1 1 1 1 1 1 1 2 2 1 1 0 1 1 1 1 1 1 1 1 1 2 2 1 1 2 2 2 2 1 2 2 2 2 1 1 0 0 0 0 0 0 0 0 0 0 0 0 0 0 0 0 0 0 0 0 0 0 0 0 0 0 0 0 0 0
0 0 0 0 0 0 0 0 0 0 0 0 0 0 0 0 0 0 0 0 0 0 0 0 0 0 0 0 0 0 0 0 0 1 2 2 1 1 2 1 2 3 2 2 2 2 3 4 5 6 8 10 11 11 11 14 19 25 30 35 36 35 34 32 30 29 27 26 27 28 29 29 28 26 25 25 27 29 30 29 26 23 21 21 22 25 25 23 18 13 9 9 13 19 23 25 25 22 20 17 14 11 9 7 6 5 5 5 7 9 11 13 14 13 12 11 10 9 7 6 5 3 2 2 2 3 5 5 5 6 7 9 10 11 11 11 11 11 10 9 7 6 5 5 6 7 7 7 8 8 7 7 6 6 6 6 6 7 8 8 9 9 9 9 10 11 13 13 13 13 12 13 14 15 16 17 16 13 8 5 6 10 12 12 12 11 11 12 12 13 13 12 12 12 11 11 10 10 9 8 9 9 9 9 9 8 8 7 6 5 5 4 4 4 4 5 4 3 2 1 1 2 2 3 3 3 3 3 4 4 4 4 4 4 4 3 3 3 4 4 4 4 4 3 3 3 3 3 3 2 2 3 3 3 3 3 3 3 3 2 2 2 2 2 2 2 2 2 3 3 2 1 1 2 2 2 3 3 3 4 4 3 2 2 4 5 7 7 7 6 6 6 5 5 3 1 2 5 9 13 16 18 18 17 15 13 12 12 12 12 12 11 10 9 7 5 4 3 2 3 3 4 5 5 4 4 4 4 4 4 4 4 5 4 4 3 3 3 3 3 3 3 4 4 4 5 5 5 5 5 5 5 5 5 5 4 4 4 3 3 2 2 2 1 1 2 2 2 2 2 3 3 3 2 2 2 2 4 4 5 4 5 5 5 5 4 3 3 2 2 2 4 5 6 7 6 6 6 8 12 17 21 22 20 19 20 23 28 30 28 21 12 5 4 3 2 2 1 0 0 1 1 2 2 1 1 1 1 1 1 1 0 1 1 1 1 1 2 1 0 1 2 2 1 1 1 1 1 1 1 1 1 1 2 2 2 1 1 1 1 1 1 1 1 1 1 1 1 1 1 2 2 2 1 1 2 2 1 1 1 1 0 0 0 0 0 0 0 0 0 0 0 0 0 0 0 0 0 0 0 0 0 0 0 0 0 0 0 0 0 0 0
0 0 0 0 0 0 0 0 0 0 0 0 0 0 0 0 0 0 0 0 0 0 0 0 0 0 0 0 0 0 0 0 0 0 1 2 2 1 1 1 2 3 3 2 3 3 3 4 4 5 7 9 11 11 12 13 18 23 28 32 34 34 34 33 32 30 28 27 28 29 30 30 28 26 25 26 28 30 30 28 25 22 20 21 24 26 26 22 16 11 9 10 16 22 25 27 26 23 20 18 15 13 10 7 6 6 6 6 8 10 11 12 13 12 11 10 8 7 6 6 5 4 3 2 3 4 5 6 6 6 8 10 11 12 12 12 12 12 11 9 7 5 3 4 5 6 8 8 8 8 7 6 5 5 5 6 7 7 8 9 9 9 10 10 11 12 14 14 15 14 14 14 14 15 16 16 15 12 8 6 8 11 13 13 13 12 13 13 14 14 13 13 12 12 13 12 11 10 8 8 8 8 9 9 9 8 8 7 6 5 5 5 4 4 4 4 3 2 1 1 2 4 4 5 4 4 4 4 4 4 4 4 4 4 3 2 2 2 3 3 4 4 3 2 2 2 2 3 3 3 3 2 3 3 3 3 3 2 2 3 3 3 3 2 2 2 2 2 3 3 3 2 2 3 2 3 3 3 3 3 3 2 3 4 5 6 7 7 7 7 8 8 7 6 5 2 2 6 10 14 17 18 17 16 14 13 12 12 12 13 13 12 11 9 7 5 4 3 3 3 3 4 4 4 4 4 3 3 3 4 5 5 5 5 4 4 3 3 3 3 4 4 4 4 5 5 5 5 5 5 5 5 5 5 5 5 5 5 5 4 3 3 2 2 1 2 2 1 1 2 3 4 4 3 2 2 3 4 5 5 5 4 4 4 5 4 4 3 2 2 2 4 5 7 7 7 6 6 8 13 18 22 23 21 19 19 22 27 30 28 21 13 5 3 3 2 1 1 0 1 1 1 1 1 1 1 1 1 2 2 1 1 1 1 1 1 2 2 1 2 2 2 1 1 1 1 1 1 1 1 1 1 1 2 3 2 1 1 1 0 1 1 1 1 0 0 1 1 1 1 2 2 1 0 0 1 2 1 1 0 0 0 0 0 0 0 0 0 0 0 0 0 0 0 0 0 0 0 0 0 0 0 0 0 0 0 0 0 0 0 0 0
0 0 0 0 0 0 0 0 0 0 0 0 0 0 0 0 0 0 0 0 0 0 0 0 0 0 0 0 0 0 0 0 0 0 1 2 3 2 1 1 2 3 4 3 3 3 4 5 5 5 7 9 10 11 12 13 16 22 28 32 34 35 35 35 34 32 30 28 28 30 30 30 28 25 25 27 29 30 30 28 25 22 22 23 26 28 27 23 16 11 10 12 17 22 26 27 26 24 21 19 16 14 11 8 7 7 7 8 8 9 10 11 12 11 10 8 6 5 5 5 5 5 4 4 4 5 6 6 6 7 9 11 13 14 13 13 12 12 11 10 7 5 3 3 5 6 7 8 8 8 7 6 5 5 5 6 7 8 9 9 9 10 10 11 12 13 14 15 15 15 15 15 15 15 16 15 14 11 8 8 10 12 13 14 14 14 14 14 15 14 14 13 13 14 14 13 11 9 7 6 7 7 8 8 8 8 8 7 7 6 6 5 5 5 4 4 3 2 1 1 3 5 5 5 5 4 3 3 3 4 4 5 4 3 2 2 2 2 3 3 3 3 2 2 1 1 2 3 3 2 2 2 2 3 3 3 3 2 3 3 4 4 4 3 3 2 2 3 3 3 3 4 4 4 4 3 3 3 2 2 2 3 4 5 5 6 7 7 7 7 8 8 8 7 5 3 3 7 11 15 16 17 16 15 14 13 13 13 13 14 14 13 12 10 8 6 5 4 3 3 3 3 3 3 3 3 2 2 3 4 5 5 6 5 5 4 3 3 4 4 4 4 5 5 5 5 5 5 5 5 5 5 6 6 6 5 5 5 4 4 4 4 3 3 3 3 2 2 2 3 4 5 5 5 3 3 3 4 5 5 5 5 5 5 5 5 5 4 3 2 2 4 5 7 7 7 6 6 8 13 18 22 23 21 18 18 21 26 29 28 22 12 4 2 3 1 1 1 1 1 1 1 1 1 1 0 0 1 2 2 2 2 1 1 1 2 2 1 1 2 2 1 1 1 1 1 1 1 1 0 1 1 1 2 2 2 1 0 0 1 1 1 1 1 1 0 1 1 1 1 1 2 1 1 1 1 2 2 1 0 0 0 0 0 0 0 0 0 0 0 0 0 0 0 0 0 0 0 0 0 0 0 0 0 0 0 0 0 0 0 0 0
0 0 0 0 0 0 0 0 0 0 0 0 0 0 0 0 0 0 0 0 0 0 0 0 0 0 0 0 0 0 0 0 0 0 1 1 2 2 2 1 2 3 4 4 3 4 4 5 5 5 6 9 10 11 11 13 16 22 29 34 37 38 37 36 35 33 30 28 29 30 30 29 27 25 25 27 30 31 30 28 25 24 24 25 28 28 26 21 16 12 10 13 17 21 25 26 25 24 22 20 17 14 11 9 8 8 7 7 7 7 8 10 12 11 10 7 5 4 5 5 5 5 5 5 5 6 7 7 7 8 10 12 14 15 14 13 12 12 12 11 9 6 5 4 5 5 6 7 7 7 6 5 5 5 5 6 7 8 9 10 10 10 10 11 12 13 14 15 15 15 15 15 15 15 15 15 13 10 9 9 10 12 14 14 14 15 15 15 15 15 14 14 15 15 15 13 11 8 6 6 6 7 8 8 8 8 7 7 6 6 6 6 5 5 5 4 3 3 2 1 2 4 5 5 4 3 2 3 3 4 4 5 4 3 2 2 2 3 3 4 3 3 2 2 1 2 2 3 3 3 2 2 2 3 3 3 3 3 3 4 5 5 5 4 3 2 2 3 3 3 4 4 4 4 3 3 2 1 2 2 3 4 5 5 6 7 8 8 8 9 9 9 9 8 5 3 5 9 13 15 16 16 15 15 15 14 14 14 14 14 14 14 12 10 9 7 5 4 3 3 2 2 2 2 2 2 2 2 3 4 5 5 5 5 4 4 3 3 4 4 5 5 5 5 5 5 6 6 5 5 5 6 7 7 6 5 4 4 4 4 5 5 5 5 5 5 4 4 4 4 5 6 6 6 5 4 3 4 5 5 5 5 5 6 7 7 7 6 4 3 4 5 6 7 7 7 6 6 9 13 18 22 22 20 18 18 21 27 30 30 22 12 4 2 3 2 1 2 1 1 1 1 1 1 0 0 0 1 2 2 1 1 1 1 2 2 2 1 1 1 1 1 0 0 0 1 1 1 0 0 1 1 1 1 2 2 1 1 1 1 1 1 1 2 1 0 1 1 1 1 1 1 1 1 0 1 2 2 2 1 0 0 0 0 0 0 0 0 0 0 0 0 0 0 0 0 0 0 0 0 0 0 0 0 0 0 0 0 0 0 0 0
0 0 0 0 0 0 0 0 0 0 0 0 0 0 0 0 0 0 0 0 0 0 0 0 0 0 0 0 0 0 0 0 0 0 1 1 1 2 2 1 2 3 4 4 4 3 4 5 5 5 6 8 10 11 11 13 17 22 28 35 38 40 39 37 35 32 30 28 28 29 30 29 27 26 26 28 30 31 30 28 25 25 25 26 27 26 23 19 15 12 12 15 18 22 25 26 25 24 22 20 17 15 12 11 10 9 8 5 4 5 7 10 11 11 10 7 5 4 4 5 5 5 5 5 5 6 7 8 8 9 10 12 14 15 14 13 12 12 12 12 11 10 7 6 5 5 5 5 6 6 6 6 5 5 5 5 6 8 10 10 10 10 11 11 12 13 14 15 15 15 15 15 15 15 15 14 12 10 9 9 11 12 13 14 15 15 15 15 15 15 15 15 16 16 15 13 10 8 7 6 6 8 9 9 8 8 7 6 6 5 5 5 5 5 5 5 4 4 3 1 2 3 3 3 3 3 3 3 4 4 5 5 5 4 3 2 3 4 5 5 5 4 3 2 2 2 3 4 4 3 3 2 2 3 3 3 3 3 3 4 5 5 4 3 2 1 2 2 3 2 2 3 2 2 2 1 1 1 3 4 5 5 5 5 7 8 10 10 10 10 10 10 9 7 5 3 6 10 14 16 16 16 16 15 15 15 15 15 15 15 15 14 13 12 10 9 6 5 4 3 2 2 2 1 1 1 2 3 4 5 5 5 4 4 4 3 3 3 3 4 4 5 5 5 5 6 6 6 6 6 6 7 8 8 7 6 5 5 5 5 5 5 5 5 5 5 5 5 5 5 7 8 8 7 5 4 4 4 5 5 5 6 6 6 7 8 9 8 6 5 5 6 7 9 9 7 6 6 9 13 18 22 22 20 19 19 23 28 32 30 24 14 4 2 4 2 1 2 1 1 1 1 1 1 1 1 2 2 1 1 1 1 1 1 2 2 2 1 1 1 1 1 1 1 1 1 1 1 1 1 1 1 1 1 1 1 1 1 1 1 1 1 1 1 1 1 0 1 1 1 0 1 1 1 1 1 1 2 1 1 0 0 0 0 0 0 0 0 0 0 0 0 0 0 0 0 0 0 0 0 0 0 0 0 0 0 0 0 0 0 0 0
0 0 0 0 0 0 0 0 0 0 0 0 0 0 0 0 0 0 0 0 0 0 0 0 0 0 0 0 0 0 0 0 0 0 1 1 1 1 1 1 2 3 4 4 4 4 4 4 5 5 5 7 9 10 11 12 15 20 26 31 35 37 37 36 34 30 28 27 27 28 29 29 28 27 27 29 30 30 30 27 25 24 25 25 25 23 20 15 13 12 14 17 21 25 26 27 26 25 22 20 17 15 14 13 12 10 8 4 2 5 8 10 10 10 8 7 5 4 4 4 5 5 5 4 5 6 8 9 10 10 10 12 13 14 13 12 12 12 12 13 13 11 10 8 6 5 5 5 5 6 6 6 5 5 4 5 6 8 10 10 10 10 10 11 12 13 14 15 15 15 15 15 16 16 15 14 11 10 9 10 11 12 13 14 15 15 16 16 16 16 16 16 17 17 15 13 11 9 7 7 7 8 9 9 8 7 6 5 5 5 5 5 5 5 5 5 5 5 3 2 2 3 3 3 3 4 4 4 4 5 5 4 4 3 3 3 3 4 5 5 5 3 2 1 1 1 2 3 3 3 2 2 2 2 2 2 2 2 2 3 3 3 2 2 1 1 1 2 2 2 2 2 2 2 2 2 2 3 5 5 5 5 5 6 7 9 10 11 11 11 10 10 9 7 5 3 6 10 14 16 17 16 16 15 15 15 15 15 15 15 15 15 14 13 12 10 9 6 5 3 2 2 1 1 1 2 3 4 5 5 5 4 4 3 3 3 3 3 3 4 4 5 5 5 6 6 6 7 7 7 7 8 9 9 9 8 7 6 6 6 5 5 5 5 4 5 5 5 5 6 7 8 8 7 6 5 4 4 4 5 5 6 6 7 8 9 10 9 7 6 6 7 10 11 10 8 6 6 8 12 18 22 22 20 19 20 24 29 32 31 24 15 5 3 4 3 1 2 2 1 1 1 1 1 2 2 2 2 1 1 1 1 1 1 1 1 1 1 2 2 2 1 1 1 1 2 2 2 1 1 2 2 2 2 2 2 1 1 0 0 1 1 1 2 2 2 1 1 2 2 1 1 1 1 1 1 1 1 1 1 0 0 0 0 0 0 0 0 0 0 0 0 0 0 0 0 0 0 0 0 0 0 0 0 0 0 0 0 0 0 0 0
0 0 0 0 0 0 0 0 0 0 0 0 0 0 0 0 0 0 0 0 0 0 0 0 0 0 0 0 0 0 0 0 0 0 0 1 1 1 1 1 1 2 3 4 4 3 3 3 4 5 5 6 8 10 11 12 13 16 21 26 30 33 34 33 31 29 27 26 26 27 28 28 28 27 28 29 29 29 28 25 24 23 24 24 23 21 18 15 13 14 17 21 25 29 30 30 28 25 22 20 18 17 16 15 13 10 6 2 3 7 9 10 9 8 6 5 4 3 3 4 5 5 5 4 5 6 8 10 10 10 10 11 12 13 13 13 12 12 12 13 13 13 11 10 9 7 6 5 6 6 6 6 5 5 4 5 6 8 10 10 10 9 10 10 12 13 14 15 15 15 16 16 16 16 15 13 10 9 10 11 12 12 12 13 14 16 17 17 17 17 17 17 17 17 15 13 10 8 6 6 7 8 9 9 7 6 5 5 5 5 5 5 5 5 5 5 6 5 3 2 2 4 3 3 3 4 4 4 4 3 3 3 2 2 2 2 3 3 3 3 2 1 1 0 0 1 1 2 2 3 2 2 2 2 2 2 2 1 1 1 2 2 2 2 3 3 3 4 4 5 5 5 5 5 5 5 5 5 6 6 6 6 6 6 7 9 10 10 10 10 10 10 9 8 5 3 5 10 13 15 16 16 16 15 15 15 15 15 15 16 16 16 16 15 14 13 10 8 5 4 2 2 1 1 2 2 3 5 5 5 5 4 3 3 3 3 4 4 4 4 5 5 5 6 6 6 7 7 7 7 7 8 9 10 10 10 9 9 8 7 5 5 4 4 4 4 4 5 5 5 6 6 6 6 5 5 4 4 5 5 6 6 7 8 9 10 10 9 8 7 7 9 11 12 11 8 5 5 7 12 18 21 21 20 19 20 24 29 31 30 24 15 6 3 4 2 1 2 2 1 1 2 1 1 1 2 2 2 1 1 0 1 1 1 1 1 1 2 2 2 1 1 2 1 1 2 2 2 2 2 2 1 1 2 2 1 1 0 0 0 1 2 2 2 2 2 3 3 3 3 2 1 1 1 2 2 2 0 0 1 0 0 0 0 0 0 0 0 0 0 0 0 0 0 0 0 0 0 0 0 0 0 0 0 0 0 0 0 0 0 0 0
0 0 0 0 0 0 0 0 0 0 0 0 0 0 0 0 0 0 0 0 0 0 0 0 0 0 0 0 0 0 0 0 0 0 0 1 2 2 1 1 2 2 3 3 3 3 2 3 4 5 6 7 8 10 11 12 13 15 18 23 27 30 32 32 30 30 28 27 27 27 27 27 27 27 27 28 28 27 26 25 23 23 24 25 24 21 18 15 14 15 20 24 29 31 33 31 29 26 23 20 18 17 17 16 14 10 5 1 5 8 10 9 7 6 5 4 3 2 2 3 4 5 5 5 5 6 8 10 10 10 10 10 11 12 13 13 12 11 11 12 13 13 12 11 10 9 8 7 6 6 6 5 5 5 5 5 6 9 10 11 10 9 9 10 11 13 14 15 15 15 15 15 15 15 14 12 10 9 10 12 13 13 13 13 14 16 17 18 18 18 17 17 17 16 15 12 9 7 5 6 7 8 8 8 7 6 6 5 5 5 5 5 4 4 4 5 6 5 3 1 2 4 4 3 3 3 4 4 4 4 4 5 5 5 4 4 4 3 3 2 2 2 3 3 3 3 3 3 4 4 4 4 4 4 5 5 4 4 3 3 3 4 4 5 5 6 6 6 6 7 7 7 7 7 7 7 6 6 7 7 7 7 7 7 8 9 10 10 9 9 9 10 10 9 6 3 5 10 13 15 16 15 15 15 15 15 15 15 15 16 17 17 17 16 15 14 12 9 6 4 2 2 2 2 2 3 4 5 5 5 5 4 3 3 3 4 4 5 5 5 5 6 6 7 7 7 7 6 6 6 6 7 8 9 10 10 10 10 9 7 5 4 4 4 5 5 5 5 5 5 5 5 5 5 5 5 5 5 5 6 7 8 8 9 10 10 10 9 7 6 7 9 11 12 10 7 5 5 8 13 18 20 20 19 18 20 24 28 30 29 24 15 6 3 3 2 1 2 1 1 2 2 1 1 2 2 2 1 1 1 1 1 1 1 1 1 2 2 2 2 1 1 2 2 1 1 1 2 2 2 1 0 1 1 1 1 0 0 0 1 1 1 1 2 2 3 3 3 3 2 1 1 1 2 2 2 2 1 1 1 0 0 0 0 0 0 0 0 0 0 0 0 0 0 0 0 0 0 0 0 0 0 0 0 0 0 0 0 0 0 0 0
0 0 0 0 0 0 0 0 0 0 0 0 0 0 0 0 0 0 0 0 0 0 0 0 0 0 0 0 0 0 0 0 0 0 0 0 1 1 1 1 2 3 3 2 3 3 3 3 4 5 6 7 8 10 11 13 14 15 17 21 26 30 33 33 32 31 30 28 27 26 26 25 25 26 27 28 28 27 25 24 24 24 25 26 25 24 20 17 15 16 20 25 30 32 33 32 30 27 24 21 19 17 17 16 14 10 3 2 7 10 10 8 6 5 4 3 2 2 3 4 5 5 5 5 5 6 7 8 9 9 9 10 10 11 12 12 11 11 10 11 12 13 13 12 11 10 10 9 8 7 6 5 5 5 5 6 7 8 10 10 10 10 10 10 12 13 15 15 15 14 14 15 15 14 12 10 9 9 10 12 13 13 13 13 14 16 17 18 19 18 18 18 17 16 14 11 8 6 5 5 6 8 8 8 7 6 6 6 6 5 5 4 4 3 4 5 6 5 4 2 2 3 4 3 3 3 4 5 5 6 7 8 8 8 8 8 8 8 7 6 6 6 6 6 6 6 5 5 5 5 5 6 6 7 7 8 8 7 7 6 6 6 6 7 7 8 8 8 8 7 7 8 8 9 8 8 7 7 8 8 8 8 9 9 9 10 10 10 9 9 9 10 10 9 6 4 5 9 13 15 15 15 15 15 15 15 15 15 15 16 17 17 17 16 15 15 13 10 7 4 2 2 2 2 3 3 4 5 5 5 5 4 3 4 4 5 5 5 5 6 6 7 7 7 7 7 6 6 6 5 6 6 7 8 9 10 10 10 9 8 6 5 4 5 5 5 5 5 5 5 5 5 5 6 6 6 7 7 7 8 9 9 10 10 10 10 10 9 7 6 7 8 10 10 9 6 5 5 9 14 18 20 20 19 19 21 24 28 30 28 22 14 6 3 3 2 1 1 1 1 2 1 1 1 2 2 2 1 2 2 2 1 1 1 2 2 2 2 2 2 2 1 1 1 2 2 1 0 1 1 1 1 1 1 1 1 1 0 0 1 1 1 1 2 2 1 1 2 1 1 0 1 2 2 2 1 1 2 1 1 0 0 0 0 0 0 0 0 0 0 0 0 0 0 0 0 0 0 0 0 0 0 0 0 0 0 0 0 0 0 0 0
0 0 0 0 0 0 0 0 0 0 0 0 0 0 0 0 0 0 0 0 0 0 0 0 0 0 0 0 0 0 0 0 0 0 0 0 1 1 1 1 2 2 2 2 2 3 4 4 4 5 6 7 8 10 12 14 15 15 17 20 25 30 34 34 34 31 30 28 27 26 25 24 24 25 27 28 28 28 26 25 24 24 25 25 25 24 21 18 17 17 20 24 29 31 32 31 30 27 25 22 20 18 16 15 13 9 3 3 8 10 10 9 6 4 3 3 2 2 3 5 5 6 6 5 5 5 5 6 6 7 7 8 9 10 11 12 11 11 11 11 12 13 13 12 12 11 10 10 10 9 8 7 6 6 6 6 7 8 9 10 10 10 10 10 12 13 14 15 14 14 13 13 13 12 11 9 8 8 9 11 12 13 13 14 15 16 17 18 18 18 18 17 16 15 13 10 7 5 5 5 6 8 8 8 7 6 6 6 6 5 5 5 4 3 3 5 6 6 4 2 2 3 4 4 4 5 6 7 8 8 9 9 9 9 9 10 10 11 10 10 9 8 8 8 8 8 8 7 7 7 7 7 8 9 9 10 10 10 10 10 9 8 8 8 8 8 8 8 8 8 8 9 9 10 9 9 8 8 8 9 9 9 10 10 10 10 10 10 10 9 9 10 10 9 6 4 5 9 13 15 15 15 15 15 15 15 15 15 15 15 16 17 17 16 16 15 14 12 10 6 3 1 2 2 3 4 4 4 4 5 5 5 5 5 5 5 5 5 6 7 8 8 8 8 7 6 6 5 5 5 6 6 7 7 8 9 10 10 9 8 7 7 6 6 7 7 7 6 7 7 7 7 7 8 8 8 8 8 9 9 10 10 10 10 10 10 10 9 8 6 6 7 8 8 7 5 5 7 10 15 18 20 20 20 20 22 25 29 30 28 21 14 6 4 4 3 1 1 0 1 1 1 1 2 2 2 1 2 3 3 2 1 1 1 2 2 2 1 1 2 2 2 1 1 2 2 1 0 1 1 1 1 1 2 1 1 1 1 0 1 1 1 1 2 2 1 0 1 1 1 1 2 2 2 2 2 2 1 1 0 0 0 0 0 0 0 0 0 0 0 0 0 0 0 0 0 0 0 0 0 0 0 0 0 0 0 0 0 0 0 0 0
0 0 0 0 0 0 0 0 0 0 0 0 0 0 0 0 0 0 0 0 0 0 0 0 0 0 0 0 0 0 0 0 0 0 0 0 2 2 2 2 2 2 2 2 3 3 3 4 5 5 6 6 6 8 11 13 14 15 17 20 24 28 31 32 31 29 27 25 25 25 24 24 24 25 26 27 28 28 26 24 23 23 23 24 24 23 21 19 17 17 20 23 27 30 31 30 30 28 25 22 20 18 16 14 11 8 3 4 9 11 10 9 6 4 2 2 2 3 4 5 5 5 5 5 5 4 4 4 5 5 5 5 7 8 10 11 11 12 12 12 13 13 13 12 12 11 11 11 10 10 9 8 8 7 6 6 6 7 8 8 8 8 8 9 10 11 13 13 13 12 12 12 12 11 10 8 7 7 8 9 10 11 12 14 15 15 16 17 17 17 17 16 15 14 11 9 6 5 5 6 7 8 9 8 7 6 6 5 5 5 6 6 5 5 4 5 7 6 5 2 1 2 3 4 5 6 7 8 9 10 10 9 9 9 9 10 11 12 11 10 9 9 9 9 9 9 9 8 8 8 8 8 8 9 10 10 11 11 11 10 10 10 9 9 8 8 9 9 9 9 10 10 11 11 10 9 8 8 8 9 9 9 9 10 10 10 11 11 10 10 10 10 10 8 6 4 6 9 12 15 15 16 15 15 15 15 15 15 15 15 16 17 17 17 17 16 16 14 11 8 4 1 2 3 3 4 4 5 5 5 5 5 5 5 5 5 5 6 7 8 9 9 9 8 6 6 5 5 5 6 7 7 7 6 7 7 8 9 9 8 8 8 8 8 8 8 8 8 8 8 8 8 9 9 9 9 8 8 9 10 10 11 11 10 10 10 10 10 8 7 7 7 7 7 6 5 6 8 12 15 18 19 19 19 20 23 26 29 30 28 22 14 6 4 5 4 2 1 1 1 1 1 1 2 2 1 1 2 2 1 1 0 1 2 2 2 2 1 1 2 2 2 2 1 1 1 1 1 1 1 1 1 1 1 1 1 2 2 1 1 1 2 1 2 2 1 1 1 2 2 2 1 1 2 3 3 2 1 1 0 0 0 0 0 0 0 0 0 0 0 0 0 0 0 0 0 0 0 0 0 0 0 0 0 0 0 0 0 0 0 0 0
0 0 0 0 0 0 0 0 0 0 0 0 0 0 0 0 0 0 0 0 0 0 0 0 0 0 0 0 0 0 0 0 0 0 0 0 2 2 2 2 3 3 2 2 2 3 3 3 4 5 5 5 5 6 8 11 13 14 16 19 21 24 26 27 26 25 23 22 22 23 23 23 24 24 25 26 27 27 25 23 22 21 22 23 24 23 21 19 17 17 19 23 26 30 31 31 30 28 25 22 20 18 16 14 10 6 3 4 8 10 10 9 6 4 3 3 3 4 4 5 4 4 4 4 4 4 4 4 4 5 5 5 5 7 9 10 11 13 13 13 13 13 12 11 10 10 10 10 10 10 10 9 8 7 6 6 6 7 7 7 7 6 6 6 7 8 10 10 11 10 10 11 11 10 9 8 7 7 7 8 8 10 11 13 14 15 15 16 16 16 16 15 14 12 10 8 7 6 6 7 8 9 9 9 8 7 6 5 5 5 6 7 7 6 5 6 7 7 5 3 2 3 4 5 7 8 9 10 10 11 11 10 10 9 10 10 12 12 11 10 10 9 10 10 10 10 9 9 8 8 8 8 8 8 9 10 10 10 10 10 10 10 10 9 9 9 9 9 10 10 11 12 12 12 11 10 9 9 9 9 10 9 9 9 9 10 10 11 11 10 10 10 9 8 5 5 6 10 12 14 15 15 15 15 15 15 15 15 15 16 17 18 18 18 17 17 16 15 13 9 5 2 2 3 4 5 5 5 5 5 5 5 5 5 5 5 5 7 8 10 10 10 9 7 6 5 5 5 6 7 7 8 7 6 6 6 6 7 7 7 7 7 8 8 9 9 9 8 8 7 8 8 9 10 9 9 8 8 8 10 11 11 11 11 10 11 11 10 10 8 8 7 7 6 6 6 7 10 12 15 16 17 17 17 19 22 26 29 30 28 23 15 7 4 5 5 3 2 2 2 2 2 2 2 2 1 1 1 1 0 0 1 1 1 1 1 1 1 1 1 1 1 2 2 1 0 1 1 1 1 1 2 2 1 1 1 1 2 2 2 3 3 2 2 2 1 1 2 3 2 1 1 2 2 2 2 2 1 0 0 0 0 0 0 0 0 0 0 0 0 0 0 0 0 0 0 0 0 0 0 0 0 0 0 0 0 0 0 0 0 0 0
0 0 0 0 0 0 0 0 0 0 0 0 0 0 0 0 0 0 0 0 0 0 0 0 0 0 0 0 0 0 0 0 0 0 0 0 2 2 1 1 2 2 2 2 2 2 2 2 3 4 5 5 4 5 6 8 10 12 14 16 19 21 22 22 21 20 19 20 20 21 22 23 23 24 25 26 26 25 23 21 20 20 22 24 25 25 22 19 16 16 18 23 27 30 32 32 30 28 25 21 19 16 15 13 10 6 3 5 7 9 10 8 6 5 4 5 5 5 5 5 4 4 4 4 5 5 5 5 5 5 5 5 5 6 8 10 11 12 13 13 12 11 10 10 9 9 9 10 10 10 10 9 8 7 7 7 7 7 7 7 7 6 6 5 5 6 7 8 9 9 9 9 9 9 8 8 7 7 7 7 7 8 10 12 14 15 15 15 15 15 15 14 13 11 10 8 7 7 7 9 10 10 10 9 8 8 7 6 6 6 7 7 7 6 5 5 7 7 5 4 3 3 5 7 9 10 10 11 12 12 13 12 11 10 10 11 12 12 12 11 11 11 11 11 10 10 9 8 8 8 8 8 8 9 9 10 10 10 10 10 10 10 10 10 9 9 9 9 10 10 11 12 12 11 10 10 10 10 10 10 10 10 9 9 9 9 10 10 11 10 10 10 9 8 6 5 7 9 12 14 15 15 15 15 15 15 15 15 16 17 18 18 18 17 16 16 16 15 13 10 6 3 2 3 5 5 6 6 5 5 5 5 5 5 6 6 7 8 10 11 11 10 9 8 6 5 5 5 5 6 7 8 9 8 7 6 6 6 6 5 5 6 6 7 8 8 8 8 7 7 7 8 9 9 9 9 8 8 9 10 11 11 10 10 10 10 11 11 10 10 9 8 7 6 5 5 7 9 12 15 15 15 15 15 18 21 25 29 30 29 24 15 8 4 4 4 3 3 3 3 3 3 3 2 1 2 2 1 0 1 1 1 1 1 1 0 1 1 1 1 1 1 2 2 2 1 1 1 1 1 2 3 3 2 1 1 1 1 1 2 3 3 2 1 1 1 1 2 2 1 1 1 1 1 1 2 2 1 1 0 0 0 0 0 0 0 0 0 0 0 0 0 0 0 0 0 0 0 0 0 0 0 0 0 0 0 0 0 0 0 0 0
0 0 0 0 0 0 0 0 0 0 0 0 0 0 0 0 0 0 0 0 0 0 0 0 0 0 0 0 0 0 0 0 0 0 0 0 2 2 1 0 1 2 2 2 2 1 1 1 2 3 5 5 5 5 5 7 9 10 12 14 15 17 18 18 17 17 17 18 19 20 21 21 21 23 24 25 26 25 22 20 19 20 23 26 27 26 22 18 15 14 16 21 27 31 34 34 31 28 24 20 17 15 13 11 8 5 4 6 8 9 9 7 6 5 5 5 6 6 5 5 4 4 4 5 5 5 5 5 5 5 5 5 6 7 9 10 11 11 11 11 10 10 9 7 6 7 7 8 9 10 10 9 8 8 8 8 8 8 8 8 8 7 7 6 5 5 6 7 7 6 6 7 8 7 7 7 7 7 7 6 6 7 10 12 14 15 15 15 14 14 14 13 12 10 9 8 7 7 8 9 10 10 10 10 9 9 8 8 8 7 7 7 7 5 4 5 6 7 6 4 3 3 5 7 10 12 12 12 12 13 13 13 12 11 10 11 12 13 13 13 12 12 12 12 11 10 9 8 8 8 8 9 9 10 10 11 11 11 11 11 11 10 10 10 10 10 9 9 9 10 10 10 10 10 10 10 9 9 10 10 10 10 10 9 9 9 10 10 10 10 10 10 9 7 5 5 6 9 11 13 14 15 15 15 15 15 15 15 16 16 17 17 17 16 15 15 15 14 13 10 7 4 3 4 5 6 7 6 6 5 5 5 6 6 7 8 9 10 11 11 11 10 9 8 7 6 5 4 4 5 7 9 10 11 10 8 7 6 6 5 5 5 5 5 6 7 7 7 6 6 6 7 8 9 8 8 7 7 8 10 10 10 9 8 8 9 10 10 11 10 10 8 7 5 4 5 5 8 11 14 15 15 15 15 18 22 26 29 30 28 22 15 8 4 3 3 2 2 2 2 2 2 2 1 1 1 1 1 1 1 1 1 1 1 1 1 1 1 1 1 2 2 2 1 1 1 1 1 0 1 2 3 2 1 0 1 1 1 1 1 2 2 1 1 1 1 1 1 1 1 1 1 1 1 1 1 1 1 1 0 0 0 0 0 0 0 0 0 0 0 0 0 0 0 0 0 0 0 0 0 0 0 0 0 0 0 0 0 0 0 0 0
0 0 0 0 0 0 0 0 0 0 0 0 0 0 0 0 0 0 0 0 0 0 0 0 0 0 0 0 0 0 0 0 0 0 0 0 1 2 2 1 0 1 2 2 2 2 1 1 2 2 4 5 5 5 6 7 8 9 10 10 12 13 14 14 14 15 15 17 19 20 20 20 20 21 23 25 25 24 20 18 17 19 23 27 28 26 22 16 11 10 13 18 25 30 34 35 32 28 23 19 16 14 12 10 6 5 6 8 9 9 8 7 6 5 5 6 7 7 6 5 5 4 4 5 5 5 5 5 5 5 5 6 7 9 11 12 11 10 10 9 8 8 7 5 5 5 6 7 8 9 9 9 8 8 9 9 10 10 9 9 9 9 8 7 6 6 6 7 6 5 5 5 6 5 5 6 7 7 6 5 6 7 10 12 14 15 15 14 13 13 12 11 11 10 8 7 6 7 7 9 10 10 11 10 10 9 9 10 10 9 8 7 6 5 3 4 6 7 6 5 3 3 5 7 10 12 12 12 12 11 12 11 11 10 10 10 11 12 13 13 13 12 12 11 10 10 9 8 8 8 8 9 10 11 11 12 12 12 12 11 11 11 11 10 10 10 10 9 9 9 9 9 10 10 10 10 9 9 9 10 10 10 9 9 9 9 10 10 10 10 10 9 8 6 5 4 5 8 11 13 15 15 15 15 15 15 15 15 15 16 16 16 16 15 15 14 14 13 12 10 8 5 3 3 5 6 7 7 7 6 6 7 7 7 8 8 9 10 11 11 10 9 8 8 8 7 5 4 3 4 7 10 13 14 12 10 9 8 7 6 5 5 5 5 5 6 6 6 6 5 6 7 7 8 7 6 6 6 7 9 10 9 8 7 6 7 9 10 10 10 9 7 5 4 3 3 5 7 11 14 15 15 15 17 20 24 27 29 29 25 20 13 8 4 4 3 2 1 1 1 1 1 1 1 1 1 0 0 1 1 1 1 0 0 1 1 2 1 1 2 2 2 2 1 1 1 1 1 1 1 1 1 1 0 1 2 2 1 1 1 1 1 1 1 2 2 1 1 1 1 2 1 1 2 2 1 1 1 1 0 0 0 0 0 0 0 0 0 0 0 0 0 0 0 0 0 0 0 0 0 0 0 0 0 0 0 0 0 0 0 0 0
0 0 0 0 0 0 0 0 0 0 0 0 0 0 0 0 0 0 0 0 0 0 0 0 0 0 0 0 0 0 0 0 0 0 0 0 0 1 2 2 2 2 2 3 3 3 3 2 2 3 4 5 5 5 5 6 7 8 8 8 9 10 11 12 13 13 15 17 19 19 20 19 20 20 22 24 24 21 19 16 16 18 22 26 28 25 20 15 10 9 11 16 22 29 33 34 33 28 23 18 15 14 12 9 6 6 10 12 11 10 8 7 7 6 6 6 6 6 6 6 6 5 5 6 6 5 5 5 5 5 5 6 8 10 12 13 12 10 9 8 7 6 5 5 4 4 5 6 7 8 8 8 8 8 9 10 10 10 9 9 9 9 9 8 7 6 6 6 6 5 4 4 4 4 5 6 7 6 5 5 5 7 9 11 13 14 14 13 13 12 11 10 10 9 8 7 6 7 7 9 10 11 11 10 10 10 10 10 11 10 9 7 6 4 4 4 5 6 6 5 4 3 4 6 9 11 12 12 11 10 10 10 10 10 10 10 10 11 12 12 12 11 11 10 10 9 9 8 8 8 8 9 10 11 11 12 12 12 12 12 12 12 11 11 10 10 10 10 10 9 10 10 10 11 11 10 10 9 9 9 9 9 8 8 9 9 10 10 10 10 10 9 7 6 4 4 5 8 11 13 15 15 14 14 13 14 14 14 15 15 16 16 16 16 15 15 14 13 12 11 8 5 3 3 5 7 8 8 8 8 8 8 8 8 8 9 10 10 11 10 8 7 7 8 8 8 6 5 3 4 6 10 14 15 14 11 10 8 8 7 6 5 5 6 6 6 6 6 5 5 5 6 6 6 5 5 5 5 6 7 9 9 8 6 6 7 8 10 10 9 8 6 5 4 3 3 5 7 10 13 15 15 16 19 22 25 28 29 27 23 17 12 7 4 4 5 3 2 1 2 2 1 1 1 1 1 1 1 1 2 2 1 0 0 1 2 2 2 2 2 2 2 2 1 1 1 1 1 2 2 1 1 0 0 2 3 2 1 1 1 1 1 1 2 2 2 2 1 1 2 1 1 1 1 1 1 1 1 0 0 0 0 0 0 0 0 0 0 0 0 0 0 0 0 0 0 0 0 0 0 0 0 0 0 0 0 0 0 0 0 0 0
0 0 0 0 0 0 0 0 0 0 0 0 0 0 0 0 0 0 0 0 0 0 0 0 0 0 0 0 0 0 0 0 0 0 0 0 0 2 1 2 3 3 3 3 3 4 3 3 3 3 4 4 5 5 5 5 6 7 7 7 7 9 10 11 12 13 14 16 18 19 19 19 19 20 21 22 22 20 16 15 15 17 22 26 28 25 20 14 10 8 10 15 21 27 32 34 32 29 23 19 16 15 13 10 6 7 11 14 13 11 8 7 7 6 5 5 5 6 6 6 7 7 7 8 8 7 7 7 7 7 7 8 9 10 11 12 12 10 9 8 7 6 5 4 4 4 4 5 6 7 8 8 8 8 9 10 10 9 9 9 9 10 10 10 9 7 6 6 5 5 4 3 4 4 5 7 7 6 4 3 4 6 8 10 12 13 13 13 12 12 10 10 10 9 9 8 8 8 8 10 10 11 12 11 10 10 10 11 11 11 10 8 6 5 4 4 5 5 5 5 4 3 3 5 8 10 11 11 11 10 10 11 11 10 10 9 10 10 11 12 12 11 10 10 10 10 9 8 8 8 9 9 10 10 11 11 11 11 11 12 12 12 11 11 11 10 10 10 10 10 10 11 12 12 12 11 10 10 9 9 8 8 8 8 8 8 9 10 10 10 10 9 7 6 4 4 5 8 11 14 15 14 13 12 12 12 13 14 15 15 15 16 16 16 15 15 15 14 13 11 10 6 3 3 5 8 9 9 9 9 10 10 10 10 10 10 11 11 11 9 7 6 5 6 8 8 7 5 5 5 6 10 13 14 13 11 10 8 8 7 7 7 7 8 8 7 7 6 5 5 5 6 5 5 4 4 4 4 5 6 8 9 8 7 7 7 9 10 10 8 7 6 5 5 5 5 6 8 10 12 14 15 16 18 21 25 27 27 25 21 15 10 6 4 5 5 4 3 2 2 2 2 2 1 1 1 1 1 2 2 2 2 1 1 1 2 2 2 2 1 1 1 1 1 1 1 1 1 1 2 2 2 1 1 2 3 3 2 1 1 1 1 1 2 2 2 2 2 2 2 2 1 1 1 1 1 1 2 0 0 0 0 0 0 0 0 0 0 0 0 0 0 0 0 0 0 0 0 0 0 0 0 0 0 0 0 0 0 0 0 0 0
0 0 0 0 0 0 0 0 0 0 0 0 0 0 0 0 0 0 0 0 0 0 0 0 0 0 0 0 0 0 0 0 0 0 0 0 0 2 1 2 3 3 2 2 2 3 3 3 3 3 3 3 3 4 4 4 5 6 7 7 7 8 10 11 12 13 14 15 17 18 19 18 18 19 20 21 20 19 16 14 14 16 21 25 26 25 20 15 11 10 11 16 22 28 32 34 32 28 23 19 16 15 12 9 5 5 10 13 13 11 9 7 6 5 5 4 5 5 6 6 6 7 9 10 10 10 10 10 10 10 10 10 10 10 10 10 10 10 9 9 8 7 5 5 4 5 5 5 6 8 9 9 8 8 9 10 10 10 9 9 10 10 11 11 10 9 7 6 6 5 5 4 4 5 6 8 8 6 4 3 4 5 7 9 10 11 12 12 13 12 11 10 10 10 10 10 9 9 10 10 11 12 13 12 12 11 11 11 12 11 10 7 5 5 5 5 5 5 5 6 5 4 3 4 5 8 10 11 11 11 11 11 11 10 10 9 9 10 11 12 12 12 11 10 10 10 9 9 9 9 9 9 10 10 10 10 11 11 11 12 12 12 11 11 11 11 11 11 11 11 11 12 12 12 12 12 11 10 9 9 9 8 8 8 8 8 9 9 10 10 10 9 8 6 5 4 5 8 11 14 15 14 13 12 12 12 13 15 15 15 15 16 16 16 16 15 15 14 13 12 10 7 5 4 5 8 9 10 10 10 11 11 11 11 12 13 13 13 11 9 7 5 5 5 6 7 6 6 5 5 7 9 12 14 14 12 10 9 8 7 7 8 8 8 8 8 7 6 5 6 6 6 6 5 5 4 4 5 5 6 8 8 8 8 7 8 9 10 10 9 8 6 5 5 5 5 6 7 9 10 12 14 15 17 20 23 25 25 24 20 15 9 5 4 5 5 4 2 1 2 2 2 2 1 1 1 1 1 1 1 1 1 1 1 1 1 2 2 2 1 0 0 1 1 1 1 1 1 1 1 1 1 1 1 1 2 2 2 1 1 1 1 2 2 2 2 2 2 1 1 2 2 1 1 2 2 2 2 0 0 0 0 0 0 0 0 0 0 0 0 0 0 0 0 0 0 0 0 0 0 0 0 0 0 0 0 0 0 0 0 0 0
0 0 0 0 0 0 0 0 0 0 0 0 0 0 0 0 0 0 0 0 0 0 0 0 0 0 0 0 0 0 0 0 0 0 0 0 0 1 1 1 2 2 2 2 1 2 3 3 3 3 3 3 3 4 5 4 5 5 7 8 8 8 9 10 10 11 13 15 16 18 18 18 18 18 18 19 19 18 15 14 14 15 19 22 24 23 20 16 13 12 13 16 22 29 33 35 32 27 23 19 17 15 12 8 3 3 8 10 11 10 9 8 6 5 4 3 4 5 5 6 6 7 9 10 11 11 11 11 11 11 11 11 10 9 9 9 9 9 8 8 8 7 5 5 5 5 5 6 8 9 10 9 9 8 9 10 10 10 10 10 10 11 12 12 11 10 9 8 7 6 5 4 5 5 7 9 9 8 6 4 5 6 8 9 10 10 11 12 13 12 11 10 10 10 11 11 10 10 10 10 11 12 13 13 12 12 11 12 12 12 10 7 5 5 5 5 5 6 6 7 6 5 3 3 4 5 8 10 11 11 11 11 11 11 10 9 9 10 11 12 13 13 12 11 10 10 10 10 10 10 10 10 10 10 10 11 11 12 12 12 12 12 12 12 12 12 11 11 11 11 11 11 11 11 11 11 10 10 10 9 9 9 9 8 8 8 9 9 10 10 10 9 8 6 4 3 5 8 11 13 15 15 14 13 12 13 14 15 15 15 15 15 15 16 16 16 15 15 13 12 10 8 6 5 6 8 10 11 11 11 12 12 12 13 13 14 14 13 11 10 7 6 5 5 6 6 6 6 5 6 7 10 12 14 15 14 12 10 9 8 7 7 8 8 7 7 6 6 6 6 7 8 7 7 5 5 5 5 5 6 7 8 8 7 7 8 9 10 11 10 9 7 6 5 5 5 5 5 7 9 11 13 15 16 19 22 25 25 23 19 14 8 4 3 4 4 3 2 1 1 2 2 2 2 2 2 1 0 1 1 1 2 2 2 2 2 1 1 1 1 1 1 2 2 1 1 1 0 0 0 0 1 2 2 1 1 2 1 1 1 1 1 1 1 2 2 2 1 1 1 1 1 1 1 2 3 3 3 0 0 0 0 0 0 0 0 0 0 0 0 0 0 0 0 0 0 0 0 0 0 0 0 0 0 0 0 0 0 0 0 0 0
0 0 0 0 0 0 0 0 0 0 0 0 0 0 0 0 0 0 0 0 0 0 0 0 0 0 0 0 0 0 0 0 0 0 0 0 0 1 1 1 2 2 2 1 1 2 3 3 3 4 4 4 4 5 5 5 5 5 7 8 9 8 8 8 9 10 12 15 16 18 19 19 18 17 16 16 16 15 15 14 14 15 18 20 21 21 19 17 15 15 15 17 22 29 33 34 32 27 23 20 18 15 12 7 2 3 7 9 10 10 9 8 6 5 4 3 4 5 6 6 7 7 9 10 11 11 11 10 10 11 10 10 10 9 8 8 7 7 7 7 7 6 5 4 4 5 5 7 9 10 10 10 9 8 9 10 11 12 12 12 12 13 14 13 12 11 10 10 9 8 7 5 4 5 7 10 10 10 7 5 5 7 8 10 10 11 12 13 13 12 11 10 10 10 11 11 11 10 10 11 11 12 13 13 13 12 11 12 12 12 11 8 5 5 6 7 7 7 8 9 8 6 4 3 3 4 6 8 9 10 10 10 10 10 10 10 10 10 10 12 13 13 12 11 10 10 10 10 10 10 10 10 10 10 11 12 12 12 12 12 12 12 13 13 13 13 12 10 10 10 10 10 10 10 10 10 10 10 10 9 9 9 9 9 9 9 9 9 10 10 9 8 7 5 4 3 5 7 10 13 14 15 14 13 13 13 14 15 15 15 15 15 15 15 16 16 15 15 13 12 10 8 7 6 6 8 10 10 11 11 11 11 12 12 13 14 14 13 11 10 8 7 7 6 6 6 6 6 6 6 8 10 13 15 16 16 14 11 9 8 8 7 7 7 7 6 6 6 7 7 8 9 8 7 5 5 4 5 5 6 6 7 7 6 6 7 9 10 11 11 10 8 6 5 4 4 4 5 6 8 10 12 15 17 20 23 25 25 23 19 13 7 4 3 3 3 3 2 1 1 1 2 2 3 3 3 2 0 0 2 2 1 1 2 3 2 1 1 1 1 1 2 2 2 2 2 1 1 1 1 0 1 2 2 1 1 1 1 1 1 2 2 1 1 2 2 2 2 2 2 1 1 1 1 1 2 3 2 0 0 0 0 0 0 0 0 0 0 0 0 0 0 0 0 0 0 0 0 0 0 0 0 0 0 0 0 0 0 0 0 0 0
0 0 0 0 0 0 0 0 0 0 0 0 0 0 0 0 0 0 0 0 0 0 0 0 0 0 0 0 0 0 0 0 0 0 0 0 0 1 2 2 1 1 1 1 2 3 4 4 4 4 4 4 4 5 6 6 6 6 7 8 9 9 8 8 9 11 13 16 18 19 20 19 17 15 15 14 14 14 14 14 14 16 18 20 20 19 19 18 18 18 19 20 23 28 31 32 30 27 23 20 18 16 12 5 2 5 9 10 10 9 8 7 6 5 4 5 5 6 7 7 7 8 8 9 10 10 10 10 10 9 9 9 9 8 8 8 7 6 6 6 6 5 5 5 5 6 7 8 10 10 10 10 9 9 10 11 12 13 13 13 14 15 15 15 15 13 12 12 11 10 9 7 6 5 7 10 11 10 8 6 5 6 8 10 11 12 13 15 15 14 11 10 9 10 10 10 10 10 11 11 12 12 13 13 13 12 12 12 12 12 10 8 6 6 7 8 8 9 10 10 9 7 5 3 2 2 4 6 7 8 8 9 9 10 10 10 10 10 10 11 11 12 11 11 10 10 10 10 10 10 10 10 10 10 12 13 13 13 12 11 11 12 13 13 14 13 12 10 9 9 9 9 10 10 10 10 10 10 10 10 10 9 9 9 9 9 9 10 10 10 9 7 5 5 4 4 5 7 10 12 14 14 13 13 12 13 14 15 15 15 15 14 15 15 16 16 16 15 13 12 10 8 7 6 7 8 9 10 10 10 10 10 11 12 13 14 14 13 12 10 10 9 8 8 8 8 7 7 7 7 8 10 13 15 16 16 14 11 10 8 8 8 8 8 8 7 7 7 7 8 9 9 8 6 5 4 4 4 5 5 6 7 7 6 6 7 8 9 10 11 10 9 7 6 5 4 4 5 6 8 10 11 14 18 21 25 27 27 24 18 12 7 4 4 4 4 2 1 1 1 1 1 2 2 2 3 2 1 1 1 1 1 1 3 3 2 1 1 1 1 1 1 1 1 1 1 1 1 2 2 1 1 2 2 1 0 1 1 1 1 2 2 1 1 1 1 2 2 2 2 1 1 1 1 1 2 2 1 0 0 0 0 0 0 0 0 0 0 0 0 0 0 0 0 0 0 0 0 0 0 0 0 0 0 0 0 0 0 0 0 0 0
0 0 0 0 0 0 0 0 0 0 0 0 0 0 0 0 0 0 0 0 0 0 0 0 0 0 0 0 0 0 0 0 0 0 0 0 0 1 2 1 1 1 2 2 2 3 4 4 4 4 4 4 4 5 5 5 6 6 7 8 9 9 9 9 10 14 16 18 19 19 19 18 16 14 13 13 14 15 15 15 15 17 19 20 20 18 18 18 20 21 22 23 25 28 30 30 29 26 23 20 18 15 10 4 4 8 10 10 9 8 7 6 5 5 4 5 6 7 7 7 7 7 8 8 9 10 10 10 9 8 8 8 9 9 8 8 7 6 6 7 7 7 7 7 7 8 9 10 10 11 11 10 10 10 11 12 13 13 13 13 14 16 17 17 16 15 14 13 13 12 11 10 8 8 8 10 11 10 8 6 5 5 7 9 10 13 15 17 17 16 13 10 9 9 10 10 10 10 12 13 13 14 14 14 13 13 13 12 11 10 9 7 6 7 8 8 8 9 9 10 9 8 5 4 3 3 4 5 6 7 7 8 9 9 10 10 10 10 10 10 11 11 11 11 11 10 10 10 10 10 10 10 10 11 12 12 13 12 12 11 11 11 11 12 13 12 12 10 10 9 9 10 10 10 10 10 10 10 10 10 10 9 9 9 9 9 9 10 10 10 8 6 5 5 4 4 5 7 10 12 14 14 13 12 12 12 14 15 15 15 15 15 15 16 17 17 16 15 13 12 10 9 7 7 7 8 9 10 10 10 10 10 11 12 13 14 14 13 12 11 10 10 10 10 10 10 9 9 8 8 9 10 12 14 15 15 13 11 10 9 8 9 9 9 9 9 8 8 8 8 8 8 7 6 5 4 4 5 5 6 7 8 8 7 7 6 7 8 10 10 10 10 8 7 5 5 5 5 6 7 8 10 13 17 21 25 28 28 25 19 12 7 5 5 5 5 3 1 1 1 1 1 1 1 1 2 3 3 2 1 1 1 2 2 2 1 0 0 1 1 1 2 2 1 1 1 1 1 1 1 1 2 2 2 0 0 1 1 1 1 2 1 1 0 0 1 2 2 1 1 1 1 2 2 2 2 2 0 0 0 0 0 0 0 0 0 0 0 0 0 0 0 0 0 0 0 0 0 0 0 0 0 0 0 0 0 0 0 0 0 0 0
0 0 0 0 0 0 0 0 0 0 0 0 0 0 0 0 0 0 0 0 0 0 0 0 0 0 0 0 0 0 0 0 0 0 0 0 0 0 3 2 1 2 2 2 2 2 3 4 4 3 3 3 3 3 4 4 5 6 7 9 10 10 10 11 13 16 18 20 19 18 16 15 14 13 13 14 15 16 17 17 17 19 20 20 19 18 17 18 20 23 25 27 28 30 30 30 28 25 23 20 17 12 7 2 5 9 10 10 8 7 5 5 4 4 4 4 5 5 6 6 6 7 7 7 8 9 10 10 9 8 8 9 10 10 9 8 7 7 7 8 9 9 9 9 10 10 10 11 12 12 12 12 11 12 13 13 14 13 13 13 14 15 17 18 17 16 15 15 15 14 13 12 10 10 10 10 11 10 8 6 5 6 7 8 10 13 15 17 18 17 14 11 10 10 10 10 10 10 12 13 14 15 15 15 15 15 14 13 11 9 7 6 6 7 8 8 8 8 9 8 8 7 5 4 4 4 4 5 6 7 8 8 9 9 9 10 10 10 10 10 11 11 12 12 12 12 11 11 10 10 10 10 10 11 11 11 11 11 11 11 11 11 10 11 11 11 11 11 10 10 10 10 10 10 10 10 10 9 9 9 9 9 9 9 8 9 9 10 10 10 9 7 6 5 4 5 5 7 9 12 14 14 13 12 11 12 14 15 16 15 15 15 15 16 17 16 15 14 13 12 11 9 8 8 8 9 10 10 10 10 11 12 13 13 14 14 14 13 12 11 11 10 10 10 11 11 10 10 9 9 9 10 12 14 15 15 13 11 10 9 9 9 10 10 10 9 9 9 9 9 8 8 7 6 5 5 5 6 7 8 9 9 9 8 6 6 6 7 9 10 10 10 9 7 6 5 5 5 5 5 6 8 10 14 19 23 27 28 25 20 14 8 5 5 5 5 3 2 1 1 1 1 2 2 1 1 2 3 2 2 1 1 1 2 2 1 1 1 1 1 1 2 2 1 0 0 1 2 2 1 1 2 2 2 1 0 1 1 1 1 1 1 1 0 0 0 1 1 1 1 1 2 2 3 2 2 3 0 0 0 0 0 0 0 0 0 0 0 0 0 0 0 0 0 0 0 0 0 0 0 0 0 0 0 0 0 0 0 0 0 0 0
0 0 0 0 0 0 0 0 0 0 0 0 0 0 0 0 0 0 0 0 0 0 0 0 0 0 0 0 0 0 0 0 0 0 0 0 0 0 3 2 2 2 2 2 2 2 2 3 3 3 3 3 3 4 4 4 5 6 7 10 11 12 13 14 15 17 19 19 18 15 14 13 12 12 13 15 16 17 17 18 18 20 21 21 20 18 17 18 21 24 26 29 30 31 32 31 30 27 24 20 16 10 5 2 5 9 9 8 6 5 4 4 3 3 3 3 3 4 5 5 5 6 7 7 8 9 10 10 9 8 8 9 10 10 10 8 8 8 8 9 10 11 11 11 12 12 12 13 14 14 14 13 13 13 13 14 14 14 13 13 14 15 17 18 18 17 16 16 16 16 15 14 12 11 11 12 11 10 8 7 7 7 8 9 10 12 15 17 17 16 14 11 10 9 10 10 10 10 11 12 13 14 15 15 15 15 15 14 11 8 6 5 6 8 9 9 9 9 9 8 7 6 5 5 4 3 3 3 5 6 8 9 9 9 9 10 11 11 12 11 12 12 13 13 13 13 13 12 12 12 11 11 11 11 10 10 11 11 11 12 12 11 10 10 10 10 11 11 11 10 10 10 10 10 10 10 9 9 9 9 9 9 9 8 8 9 9 10 10 10 10 8 6 5 5 5 5 7 10 12 15 15 14 12 11 12 14 16 16 16 15 15 15 16 16 16 15 14 13 12 11 10 8 9 10 11 11 11 10 11 11 12 13 14 14 14 13 13 12 11 10 10 10 11 11 11 10 10 9 9 10 11 13 14 15 15 13 11 10 9 9 9 9 9 9 9 8 9 9 9 9 8 7 6 6 6 6 7 8 9 10 10 9 7 6 5 5 6 8 10 10 10 9 7 6 5 5 4 4 5 5 7 9 12 16 21 25 27 25 21 15 9 5 5 5 5 4 3 2 1 1 1 2 2 2 1 0 1 1 1 0 0 1 2 2 1 1 2 1 1 1 2 1 0 0 0 2 2 2 1 1 2 2 2 1 1 1 2 1 1 1 1 1 1 0 0 1 1 1 1 1 1 2 2 1 1 1 0 0 0 0 0 0 0 0 0 0 0 0 0 0 0 0 0 0 0 0 0 0 0 0 0 0 0 0 0 0 0 0 0 0 0
0 0 0 0 0 0 0 0 0 0 0 0 0 0 0 0 0 0 0 0 0 0 0 0 0 0 0 0 0 0 0 0 0 0 0 0 0 0 2 2 2 2 2 2 1 2 3 3 3 4 4 4 4 5 5 5 6 7 8 10 11 13 15 16 17 18 18 17 16 14 12 11 12 13 14 16 17 17 17 17 19 21 23 23 22 19 18 18 20 24 27 30 31 33 33 33 32 30 26 21 15 10 4 3 6 8 8 6 5 3 3 3 3 3 3 3 2 3 3 4 5 6 7 8 8 9 10 10 9 8 7 8 9 9 10 9 9 9 10 10 11 12 12 13 13 14 14 15 15 15 15 15 14 14 14 15 15 14 14 14 15 16 18 19 19 18 17 17 17 17 17 15 14 13 13 13 12 11 9 8 8 9 10 10 11 12 15 16 16 14 11 9 8 8 9 9 9 10 10 11 12 13 14 15 15 15 15 13 10 8 6 6 7 8 9 10 10 10 10 8 7 6 5 5 4 3 2 2 3 5 7 8 9 9 9 10 11 12 13 12 12 12 13 13 13 13 13 14 14 13 13 12 11 11 10 10 10 11 12 13 13 12 11 10 10 10 10 11 10 10 10 10 10 10 10 10 9 9 9 9 9 9 9 9 9 9 10 10 11 11 10 9 7 6 5 5 5 6 9 12 15 15 14 12 11 12 14 15 16 16 15 15 15 15 15 15 15 14 14 13 12 10 8 9 11 12 12 11 10 10 10 11 13 13 14 13 13 12 12 11 10 10 10 10 10 10 10 9 9 9 10 11 13 15 15 15 13 11 10 9 8 8 8 7 7 7 8 8 9 9 9 8 8 7 6 6 7 7 8 9 9 9 8 7 5 5 4 5 6 8 9 10 9 8 6 5 4 4 3 4 5 7 9 11 15 20 24 25 25 21 15 10 5 4 4 4 4 3 1 1 1 1 1 2 2 2 1 0 1 0 0 1 1 1 1 1 1 1 1 1 1 1 0 1 1 1 1 1 1 0 1 1 2 2 2 1 1 2 2 2 1 1 0 0 1 1 1 0 0 1 1 2 2 1 1 1 1 0 0 0 0 0 0 0 0 0 0 0 0 0 0 0 0 0 0 0 0 0 0 0 0 0 0 0 0 0 0 0 0 0 0 0
0 0 0 0 0 0 0 0 0 0 0 0 0 0 0 0 0 0 0 0 0 0 0 0 0 0 0 0 0 0 0 0 0 0 0 0 0 0 1 1 1 1 2 2 1 1 2 3 3 4 5 5 5 5 6 7 7 8 9 10 12 14 15 17 18 18 18 17 15 14 12 12 13 15 17 19 19 18 16 16 19 23 26 27 25 21 18 17 18 22 27 30 32 34 34 34 34 31 27 20 14 7 3 5 8 9 8 6 4 3 3 3 3 3 3 3 3 2 3 4 5 6 7 8 8 9 9 9 8 7 6 6 7 9 10 10 10 10 11 11 11 12 13 13 14 15 15 16 17 17 17 17 16 15 15 15 15 15 15 15 16 17 19 19 19 19 19 19 19 18 18 16 15 15 15 15 14 12 10 9 10 11 12 12 13 14 15 15 14 12 9 6 6 7 8 8 9 9 10 11 12 13 14 14 14 14 13 12 10 7 6 7 8 9 9 10 11 11 11 10 7 6 5 5 5 4 2 1 2 4 5 7 8 8 9 10 11 12 13 12 12 12 12 12 12 13 13 14 14 14 13 13 12 11 11 11 11 11 12 13 13 12 11 10 10 10 10 10 10 10 9 9 10 10 10 10 9 9 9 9 9 9 9 9 9 10 10 11 11 11 11 10 8 6 5 5 5 6 9 12 14 15 14 12 12 12 14 16 16 16 15 15 15 15 15 15 14 14 14 14 12 10 8 9 11 12 12 10 9 8 8 10 11 12 13 13 13 13 12 11 11 10 10 10 10 10 9 9 9 9 10 11 12 14 14 14 13 11 10 8 7 6 6 6 6 7 7 8 8 9 9 9 9 8 8 7 7 7 7 8 8 8 8 7 6 5 4 4 5 6 8 10 10 8 7 5 4 3 3 5 7 8 10 11 15 18 22 25 24 21 15 10 7 5 4 4 3 2 1 1 2 2 2 2 2 2 1 1 1 1 1 1 0 0 1 2 1 1 1 1 2 1 2 2 2 1 1 1 1 1 1 1 2 2 1 0 0 1 2 2 2 1 0 0 1 1 1 0 0 0 1 2 1 1 1 2 1 0 0 0 0 0 0 0 0 0 0 0 0 0 0 0 0 0 0 0 0 0 0 0 0 0 0 0 0 0 0 0 0 0 0 0
0 0 0 0 0 0 0 0 0 0 0 0 0 0 0 0 0 0 0 0 0 0 0 0 0 0 0 0 0 0 0 0 0 0 0 0 0 0 0 2 2 2 2 2 2 2 2 3 3 4 5 5 5 5 7 8 8 8 9 10 12 14 15 16 17 17 16 16 15 15 14 14 15 18 20 21 20 19 17 18 20 25 30 30 28 22 17 15 16 20 27 32 34 35 35 35 34 32 27 20 12 5 4 7 9 10 8 7 5 4 3 3 3 3 3 3 3 3 2 3 4 5 6 7 7 8 8 8 7 6 6 6 7 9 10 11 11 11 11 11 12 13 14 15 15 16 17 18 19 19 19 19 19 18 17 16 15 15 15 16 17 18 19 20 20 20 20 20 19 19 18 17 17 18 18 17 15 13 10 10 10 12 13 14 15 15 15 14 12 10 7 5 5 7 8 8 9 9 10 11 13 13 14 14 13 13 12 10 8 6 6 7 8 8 9 9 10 12 12 10 8 7 6 6 5 4 2 1 1 2 5 6 7 7 8 9 11 12 12 12 11 11 11 11 12 12 13 14 14 14 14 13 13 12 12 12 12 12 12 13 13 12 11 10 10 10 10 10 10 10 9 9 9 10 10 9 9 9 9 9 9 10 10 10 10 10 11 11 11 11 11 10 8 6 5 5 5 7 9 11 13 14 14 13 12 13 15 16 17 16 16 15 15 15 15 14 14 13 13 13 12 10 8 7 10 11 11 10 7 6 7 8 10 11 12 13 13 13 13 13 12 11 10 10 10 9 9 9 9 9 10 11 12 13 13 13 12 11 9 7 6 5 5 5 5 6 7 7 7 7 8 9 10 10 10 9 9 8 7 8 8 9 9 9 7 5 4 3 4 5 7 9 10 9 7 5 4 3 4 6 8 9 10 11 14 17 21 24 24 21 16 12 8 5 3 4 3 1 1 2 3 3 3 3 2 1 1 1 1 1 1 1 1 1 2 2 1 0 1 1 2 2 1 1 2 2 2 2 2 1 1 1 1 1 1 1 0 1 2 2 1 1 1 1 1 1 1 1 1 0 1 2 2 2 2 2 0 0 0 0 0 0 0 0 0 0 0 0 0 0 0 0 0 0 0 0 0 0 0 0 0 0 0 0 0 0 0 0 0 0 0 0
0 0 0 0 0 0 0 0 0 0 0 0 0 0 0 0 0 0 0 0 0 0 0 0 0 0 0 0 0 0 0 0 0 0 0 0 0 0 0 2 3 2 2 2 2 2 3 3 3 3 4 4 5 5 7 7 7 8 9 11 13 15 16 16 15 15 15 15 16 16 16 16 18 20 22 23 22 20 19 20 23 28 32 33 29 22 15 13 14 20 27 33 35 36 35 35 34 31 26 20 11 5 4 8 10 10 9 7 5 5 3 3 3 3 4 4 4 3 2 3 4 5 5 6 6 6 6 7 7 7 6 7 8 10 11 12 12 12 13 13 14 15 16 17 18 19 20 20 21 21 22 22 22 21 19 17 15 15 15 16 18 19 19 19 20 20 20 20 19 18 17 18 19 20 20 19 17 14 11 10 10 12 14 15 16 17 16 15 11 8 6 6 7 9 9 9 9 10 10 12 13 14 14 14 13 12 10 8 6 6 7 7 8 8 8 8 10 12 12 11 10 8 7 7 7 5 3 1 1 2 5 6 7 7 8 9 10 12 12 12 11 10 10 11 12 12 13 13 14 14 14 14 13 13 12 12 12 12 12 13 13 12 11 11 10 10 10 11 11 10 10 10 10 10 10 10 9 9 9 9 10 10 10 10 10 10 11 12 12 12 11 10 9 7 5 5 5 7 9 11 13 14 14 13 13 14 15 16 17 17 16 15 15 15 14 14 13 12 12 12 11 10 8 7 8 10 10 9 7 6 6 8 9 10 11 12 12 13 13 13 13 12 11 10 10 9 9 9 10 10 10 11 12 13 13 13 12 11 9 7 6 5 5 5 5 6 6 6 6 6 7 8 10 11 11 10 10 9 8 8 9 9 10 9 8 5 4 4 4 4 6 9 10 10 8 5 4 3 4 6 8 9 10 10 13 16 20 24 24 22 18 13 8 4 3 4 3 1 1 3 2 2 2 2 2 1 1 2 2 1 1 2 2 2 2 2 1 1 1 1 1 1 1 0 0 1 1 1 1 1 0 1 1 1 2 1 1 1 2 1 1 1 1 1 0 0 1 1 1 0 1 2 3 3 2 2 0 0 0 0 0 0 0 0 0 0 0 0 0 0 0 0 0 0 0 0 0 0 0 0 0 0 0 0 0 0 0 0 0 0 0 0
0 0 0 0 0 0 0 0 0 0 0 0 0 0 0 0 0 0 0 0 0 0 0 0 0 0 0 0 0 0 0 0 0 0 0 0 0 0 0 2 3 2 1 1 2 2 3 3 3 3 3 4 5 5 6 6 6 7 8 11 13 15 16 16 15 15 15 16 17 17 18 19 20 22 23 24 23 21 20 23 27 31 35 34 28 20 15 12 14 20 28 34 36 36 35 34 33 30 25 19 11 4 5 8 9 9 8 7 5 4 3 3 3 3 4 4 4 3 2 2 3 4 5 5 5 5 5 6 6 7 7 7 8 10 11 13 13 14 14 15 16 18 19 19 20 20 21 23 23 24 24 24 24 23 21 18 16 15 15 17 18 19 19 19 19 20 20 20 19 18 17 18 19 20 20 18 16 14 12 11 11 12 14 15 17 18 17 15 11 8 6 7 9 10 10 10 10 10 11 12 13 14 14 14 13 12 10 7 6 6 7 8 8 7 7 7 9 11 12 11 10 10 9 9 8 6 4 2 2 3 5 6 7 7 8 9 10 11 11 11 10 10 10 10 11 12 13 13 13 14 14 13 13 13 12 12 12 12 12 12 13 13 12 11 10 10 10 11 11 11 11 10 10 10 10 10 10 10 10 10 10 10 10 10 10 11 11 12 12 12 12 11 10 8 6 5 5 6 8 11 13 14 14 13 13 13 15 16 17 16 15 15 14 14 14 14 13 12 11 11 11 10 8 6 7 9 9 9 8 7 7 8 9 10 10 10 11 13 13 13 13 11 10 9 9 9 9 9 10 10 11 12 12 13 13 12 12 11 10 8 7 6 5 5 6 7 7 6 6 6 6 8 9 10 10 10 9 9 9 9 10 10 9 8 7 5 4 4 3 3 5 7 10 10 9 6 5 4 4 5 7 9 10 10 12 16 20 25 25 23 19 14 7 3 3 4 4 1 1 2 1 1 2 2 1 1 1 2 2 1 1 2 2 1 1 1 1 1 1 1 1 1 1 1 1 0 0 0 0 0 0 1 2 2 2 2 2 2 1 1 1 1 1 1 1 1 2 2 2 1 1 2 2 2 1 1 0 0 0 0 0 0 0 0 0 0 0 0 0 0 0 0 0 0 0 0 0 0 0 0 0 0 0 0 0 0 0 0 0 0 0 0
0 0 0 0 0 0 0 0 0 0 0 0 0 0 0 0 0 0 0 0 0 0 0 0 0 0 0 0 0 0 0 0 0 0 0 0 0 0 0 2 2 2 2 1 1 2 3 3 3 3 3 4 5 5 6 5 6 7 9 10 13 15 16 16 16 16 16 17 18 19 20 20 22 24 25 25 24 23 23 25 30 35 36 34 27 19 14 12 14 21 29 34 36 35 35 33 32 29 24 17 10 4 5 8 9 8 7 6 5 4 3 2 3 3 3 3 3 2 2 2 3 4 4 5 5 5 5 5 6 6 6 7 8 10 11 13 14 15 15 17 18 19 20 20 20 21 22 24 25 25 25 24 24 23 21 20 18 17 17 17 18 18 18 18 19 20 20 20 19 19 18 18 19 19 18 16 15 13 12 12 12 12 14 15 18 18 17 15 11 8 7 8 10 11 11 11 11 12 13 13 14 14 14 13 13 11 9 7 6 7 8 8 8 7 7 7 9 11 11 11 10 10 10 10 9 6 4 2 2 3 5 7 8 8 8 8 10 10 11 10 10 9 9 10 10 11 12 12 13 13 13 13 13 12 12 12 12 12 12 12 12 12 12 11 11 11 11 11 11 12 11 11 11 11 11 11 11 11 11 10 10 10 10 10 11 11 12 12 12 12 12 12 10 9 7 5 5 6 8 11 13 14 14 13 12 12 14 15 16 16 15 14 14 14 15 15 14 13 12 12 11 10 8 7 7 9 9 9 8 8 8 8 8 9 9 10 11 13 14 13 12 10 9 8 8 8 8 9 9 10 11 12 12 12 12 12 11 11 10 9 7 6 5 5 6 7 7 7 6 5 5 6 7 8 9 9 9 9 9 10 10 9 8 7 5 4 4 3 3 3 3 5 9 10 10 8 6 5 5 5 7 9 10 10 12 16 21 25 27 25 20 14 7 3 4 5 4 2 1 1 1 1 1 1 0 0 0 1 1 1 1 2 2 1 1 1 1 1 2 1 1 1 1 1 1 1 1 0 0 0 0 1 2 2 1 1 1 1 1 1 1 0 0 2 2 2 2 2 2 2 2 2 2 1 1 1 0 0 0 0 0 0 0 0 0 0 0 0 0 0 0 0 0 0 0 0 0 0 0 0 0 0 0 0 0 0 0 0 0 0 0 0
0 0 0 0 0 0 0 0 0 0 0 0 0 0 0 0 0 0 0 0 0 0 0 0 0 0 0 0 0 0 0 0 0 0 0 0 0 0 0 1 2 2 1 1 2 3 3 3 3 3 4 4 5 5 5 5 6 8 10 11 13 15 16 17 18 18 19 20 20 21 21 21 23 25 27 28 28 27 27 30 33 36 37 34 27 19 14 12 15 21 29 34 36 35 34 33 32 29 23 15 8 5 7 9 9 8 7 6 5 4 3 3 3 3 3 2 2 1 1 2 3 3 3 4 4 5 5 5 5 5 6 6 7 9 11 14 15 15 16 17 18 19 19 19 19 20 22 24 25 25 24 24 23 22 21 20 20 19 19 19 18 18 17 18 19 19 20 20 20 20 20 19 19 17 15 14 13 13 13 13 13 13 13 15 17 18 17 15 11 8 6 8 10 10 11 11 12 13 14 14 14 13 13 13 12 10 9 7 7 9 10 9 8 7 7 8 10 11 11 10 10 10 10 10 9 6 4 2 2 3 5 7 8 8 7 8 8 9 10 10 9 9 9 9 10 11 11 12 12 12 12 12 12 12 12 12 11 11 11 12 12 12 13 13 13 12 12 11 11 11 11 11 11 10 10 11 11 12 12 11 10 10 10 10 11 11 12 12 12 13 13 12 11 10 7 5 5 6 8 10 13 14 14 13 12 12 13 15 16 16 15 14 14 14 15 16 15 15 14 13 12 10 8 7 8 9 10 9 9 8 8 8 8 8 9 10 12 13 14 13 12 10 9 8 8 8 9 9 10 10 11 12 12 12 12 12 11 10 10 8 7 5 4 5 5 6 6 6 5 5 5 5 6 7 8 8 9 9 10 10 10 9 8 6 5 4 3 3 4 4 3 4 7 10 11 10 8 5 5 5 7 9 9 10 12 15 21 25 28 26 21 14 7 4 4 5 4 3 1 1 1 1 1 0 0 0 0 0 0 1 1 2 2 1 0 0 0 1 1 1 1 1 1 1 1 1 1 1 1 1 0 1 2 1 1 1 1 1 1 1 0 1 1 2 2 2 2 2 1 1 2 2 2 2 1 1 0 0 0 0 0 0 0 0 0 0 0 0 0 0 0 0 0 0 0 0 0 0 0 0 0 0 0 0 0 0 0 0 0 0 0 0
0 0 0 0 0 0 0 0 0 0 0 0 0 0 0 0 0 0 0 0 0 0 0 0 0 0 0 0 0 0 0 0 0 0 0 0 0 0 0 0 1 1 1 1 3 3 4 3 3 3 4 5 5 5 5 5 6 9 11 13 14 15 17 18 19 20 21 22 23 23 23 23 25 28 30 32 32 32 32 33 35 36 35 31 26 19 15 13 15 21 29 35 36 36 35 34 32 28 22 14 7 5 8 10 10 9 7 6 5 5 4 3 2 2 1 1 1 1 1 2 2 2 2 3 4 4 5 5 5 5 5 5 7 9 12 15 16 16 16 16 17 18 18 19 19 20 21 22 24 24 24 24 23 22 21 20 20 20 20 20 19 17 17 17 18 19 19 20 20 20 20 20 18 16 14 12 12 13 13 13 13 12 13 14 16 17 17 15 11 8 6 7 8 9 9 10 11 12 13 13 13 12 12 11 11 10 8 7 8 10 10 10 8 8 8 9 10 10 10 10 10 10 10 10 9 6 3 2 2 3 5 6 7 8 7 7 7 8 8 9 9 9 9 10 10 11 11 12 12 12 12 12 13 12 12 12 11 11 11 11 11 12 13 13 14 13 13 12 11 11 11 11 10 10 10 10 10 11 11 11 10 9 9 10 10 11 12 12 12 13 13 12 12 10 8 6 5 6 8 10 13 14 14 13 12 12 14 15 16 16 15 14 14 14 15 16 16 15 15 14 12 10 8 6 7 9 9 9 8 8 8 9 9 9 9 10 11 13 14 13 12 11 10 10 10 10 10 10 10 11 12 13 13 13 12 12 11 10 10 8 6 4 3 3 4 5 5 5 5 5 5 5 6 7 7 8 9 9 10 10 10 9 8 7 5 5 4 4 4 5 4 4 5 9 11 11 9 7 6 6 7 9 10 10 11 15 19 24 27 27 22 15 9 5 4 5 4 3 2 1 2 1 1 1 1 1 1 0 0 0 1 1 1 1 1 0 1 1 1 1 1 1 1 1 1 1 0 1 1 1 0 1 2 1 1 2 2 1 1 0 1 1 1 1 1 1 2 1 1 1 2 2 2 2 2 1 0 0 0 0 0 0 0 0 0 0 0 0 0 0 0 0 0 0 0 0 0 0 0 0 0 0 0 0 0 0 0 0 0 0 0 0
0 0 0 0 0 0 0 0 0 0 0 0 0 0 0 0 0 0 0 0 0 0 0 0 0 0 0 0 0 0 0 0 0 0 0 0 0 0 0 0 1 1 1 2 2 3 3 3 4 4 5 5 5 6 6 6 7 10 11 14 15 17 19 20 21 22 24 25 26 26 26 27 28 31 34 36 37 36 35 35 35 35 33 30 24 19 15 14 16 22 29 35 38 39 38 35 32 27 21 14 6 4 8 10 11 9 7 5 5 5 4 3 2 2 1 1 2 2 2 2 2 2 2 2 3 3 4 4 4 4 5 5 7 10 13 15 16 17 16 16 16 18 19 19 20 20 21 22 23 24 25 24 23 22 21 21 21 21 21 20 18 17 16 17 18 18 19 19 19 19 19 18 16 15 13 12 12 13 13 13 12 12 11 12 15 16 16 14 11 8 6 6 7 8 8 9 10 11 12 12 12 12 11 11 10 9 7 7 8 10 10 9 9 8 8 9 10 10 10 9 9 10 11 11 10 7 4 2 2 2 4 6 7 8 8 7 7 8 8 9 9 9 9 10 10 11 12 12 12 12 12 13 13 12 12 11 11 11 11 11 11 12 12 13 13 13 12 11 11 11 11 11 11 10 9 9 9 10 10 10 10 9 9 9 10 11 12 12 12 12 12 12 12 11 9 7 6 6 7 10 12 14 15 14 13 13 14 15 16 16 15 14 14 14 15 15 16 15 15 14 12 10 8 6 6 8 8 8 7 8 9 10 10 10 9 9 10 11 12 12 13 13 13 13 12 11 10 10 11 13 14 14 14 13 12 12 11 10 10 8 6 5 4 3 4 4 5 5 5 5 5 6 6 7 7 8 8 9 9 9 9 9 8 8 7 5 5 4 4 5 5 5 5 7 10 10 10 8 6 6 8 9 10 10 11 13 17 21 25 26 23 18 12 6 4 4 5 4 2 1 1 1 1 1 2 1 1 1 1 1 1 1 1 1 1 1 1 1 1 1 1 2 1 1 1 2 1 0 1 0 1 1 2 2 1 1 1 1 1 1 2 2 1 1 1 1 2 1 1 2 2 2 1 1 1 0 0 0 0 0 0 0 0 0 0 0 0 0 0 0 0 0 0 0 0 0 0 0 0 0 0 0 0 0 0 0 0 0 0 0 0 0
0 0 0 0 0 0 0 0 0 0 0 0 0 0 0 0 0 0 0 0 0 0 0 0 0 0 0 0 0 0 0 0 0 0 0 0 0 0 0 0 1 1 1 2 2 2 3 3 4 4 5 5 6 6 7 7 9 10 12 14 16 19 20 22 24 25 26 28 29 30 31 32 33 35 37 39 39 38 36 35 34 34 32 29 24 19 16 15 18 24 30 36 39 39 38 36 32 26 20 14 7 4 7 10 10 9 6 5 5 5 4 3 2 2 1 1 2 3 3 2 2 3 3 3 3 3 3 3 4 5 5 6 9 10 13 15 16 16 16 16 16 18 20 21 22 22 22 22 22 23 24 25 24 23 22 21 21 21 20 20 18 17 16 17 18 18 18 18 17 17 17 16 15 13 12 12 12 12 12 12 11 11 11 11 13 14 14 12 10 7 5 6 7 8 8 8 9 10 11 12 13 13 12 12 10 9 7 8 9 10 10 9 9 8 9 10 10 10 10 9 9 10 11 11 10 8 5 3 3 3 4 5 6 7 8 8 9 9 10 10 10 10 10 10 10 11 11 12 12 12 12 13 12 12 12 11 11 11 11 11 11 11 11 11 12 12 11 11 11 11 11 12 11 10 10 9 9 10 10 11 10 10 9 9 10 10 11 12 11 11 11 11 11 11 10 8 6 6 7 9 11 13 15 15 14 14 14 15 15 16 15 14 14 14 15 15 15 15 14 13 12 11 9 6 5 7 7 7 8 9 10 11 11 10 9 8 8 9 10 10 11 12 13 13 12 10 10 10 11 13 14 15 14 13 12 11 11 10 10 9 8 6 5 5 5 5 5 5 5 5 5 5 5 6 6 7 8 8 8 7 7 7 8 8 7 6 5 4 4 4 5 5 5 5 8 9 9 7 6 6 7 9 10 10 11 13 15 20 24 26 24 20 14 7 4 4 5 4 2 1 1 1 1 1 2 2 1 1 2 1 1 1 1 1 1 1 1 1 1 1 2 2 2 1 2 2 2 2 1 1 1 2 2 1 1 0 1 1 1 2 2 2 2 1 2 2 2 1 0 1 1 2 2 1 1 0 0 0 0 0 0 0 0 0 0 0 0 0 0 0 0 0 0 0 0 0 0 0 0 0 0 0 0 0 0 0 0 0 0 0 0 0
0 0 0 0 0 0 0 0 0 0 0 0 0 0 0 0 0 0 0 0 0 0 0 0 0 0 0 0 0 0 0 0 0 0 0 0 0 0 0 0 1 2 2 1 1 2 2 3 4 5 5 5 6 7 8 8 10 11 13 15 17 20 22 24 25 27 29 31 33 35 35 37 38 40 40 40 39 36 34 33 33 34 33 30 24 18 15 16 20 27 33 37 39 39 37 35 31 26 20 13 7 4 7 9 9 8 7 5 5 4 3 3 2 2 2 2 1 2 2 2 2 3 3 3 3 3 3 3 4 5 6 8 10 12 14 15 16 16 15 15 16 18 20 22 24 24 24 22 21 22 23 24 24 23 22 21 21 21 20 19 18 17 16 17 17 18 17 17 16 16 15 15 14 14 13 13 13 13 12 11 11 10 10 11 12 13 12 10 8 5 6 7 8 9 9 9 10 10 11 12 13 13 13 12 10 9 8 9 10 11 10 10 9 9 10 10 10 10 10 10 10 10 11 11 10 8 5 4 3 3 4 5 6 7 8 9 10 10 11 11 11 10 10 10 10 10 11 12 12 12 12 12 12 11 11 11 11 11 12 12 12 11 11 11 11 11 11 11 11 11 11 11 11 11 10 10 10 11 11 12 12 11 10 10 10 10 11 12 12 11 11 11 11 11 10 9 7 6 6 8 10 13 15 15 14 14 14 14 15 15 15 14 14 14 15 15 15 15 14 13 13 12 10 7 5 6 7 7 8 9 10 11 11 10 9 8 8 8 8 9 9 10 10 10 10 9 8 10 11 13 14 14 14 13 12 11 10 10 10 10 9 8 7 6 6 6 6 6 5 5 5 5 5 5 6 7 8 8 6 5 5 5 6 7 7 5 4 4 4 4 4 5 4 4 6 7 7 6 6 5 6 8 10 11 12 14 16 20 24 25 25 21 15 8 4 5 5 4 2 1 1 1 1 1 1 1 1 1 1 2 2 2 2 1 1 1 1 1 1 1 2 2 1 1 1 2 2 2 1 1 1 1 1 1 1 1 1 1 1 1 1 1 1 1 1 2 1 1 1 1 1 1 1 1 1 0 0 0 0 0 0 0 0 0 0 0 0 0 0 0 0 0 0 0 0 0 0 0 0 0 0 0 0 0 0 0 0 0 0 0 0 0
0 0 0 0 0 0 0 0 0 0 0 0 0 0 0 0 0 0 0 0 0 0 0 0 0 0 0 0 0 0 0 0 0 0 0 0 0 0 0 0 2 3 3 2 2 2 2 3 5 5 5 5 6 7 8 9 10 12 15 17 20 22 24 25 28 30 33 35 37 39 40 41 41 42 41 40 37 34 32 32 33 35 34 30 24 18 15 16 21 30 36 39 39 37 35 32 29 25 20 13 7 4 6 9 9 8 7 6 5 4 3 2 2 2 2 2 2 1 1 2 2 2 3 3 4 3 3 3 4 5 7 9 11 13 15 15 15 15 15 15 16 18 20 23 24 25 24 23 22 21 22 23 23 22 22 21 21 21 20 19 18 17 16 16 17 17 17 17 16 16 15 15 15 15 15 15 15 14 13 12 11 11 11 11 11 12 11 10 7 5 7 9 10 10 10 10 10 11 11 12 12 12 12 11 10 8 9 10 12 12 11 11 10 10 10 10 10 10 10 10 10 10 11 11 10 8 6 4 3 2 3 4 5 7 8 9 10 10 11 12 12 12 11 11 10 11 12 13 13 12 12 11 11 11 11 11 12 12 12 12 12 12 12 11 12 12 12 12 11 10 10 10 11 11 11 11 11 11 12 13 13 12 11 10 10 10 11 12 12 11 11 11 11 12 11 10 8 6 6 7 10 13 14 15 14 14 14 14 15 15 15 14 14 14 15 16 15 15 15 14 13 12 10 6 5 6 7 8 8 9 10 10 10 9 8 8 8 8 8 8 7 7 8 8 8 8 9 10 12 13 14 14 13 12 11 11 10 10 10 9 8 8 7 6 6 7 7 7 6 5 5 4 5 5 6 8 8 7 6 5 4 4 5 6 6 5 4 4 4 5 5 5 4 4 5 5 6 6 6 6 6 8 10 12 14 15 18 21 24 25 25 22 15 9 5 5 5 5 3 1 0 1 1 1 1 1 1 1 1 2 2 2 1 1 1 1 2 2 1 1 1 1 1 0 0 1 2 2 1 1 1 1 1 1 2 2 1 1 1 1 2 2 1 1 0 1 1 1 1 2 2 1 1 1 1 0 0 0 0 0 0 0 0 0 0 0 0 0 0 0 0 0 0 0 0 0 0 0 0 0 0 0 0 0 0 0 0 0 0 0 0 0
0 0 0 0 0 0 0 0 0 0 0 0 0 0 0 0 0 0 0 0 0 0 0 0 0 0 0 0 0 0 0 0 0 0 0 0 0 0 0 0 2 4 4 3 2 2 2 4 5 5 5 6 6 7 8 10 11 14 17 20 23 25 27 28 30 34 38 40 42 43 43 43 43 43 41 39 36 33 32 33 35 36 34 30 23 18 15 17 23 31 38 41 40 38 34 30 27 24 20 13 7 4 6 9 10 9 8 6 5 4 3 3 2 2 1 1 2 1 2 2 2 2 3 3 3 3 3 3 4 5 7 9 12 14 15 15 15 15 16 16 18 19 20 23 24 25 24 23 22 22 22 23 22 22 21 21 21 21 20 20 18 17 16 15 16 16 16 16 16 16 16 15 15 15 15 15 15 15 14 14 13 13 12 11 11 12 11 10 7 6 8 9 10 10 10 10 10 11 10 10 10 10 10 10 8 8 9 11 13 13 12 11 11 11 11 10 10 10 10 10 10 11 11 11 10 8 6 4 3 2 3 4 5 7 8 9 10 10 11 12 12 13 13 13 12 12 13 13 13 13 12 11 10 11 11 12 12 12 12 12 12 13 13 13 13 13 13 12 11 10 10 10 10 11 11 11 11 11 11 12 12 12 11 10 10 10 11 12 12 12 11 11 11 12 12 11 9 8 6 7 10 13 14 15 14 14 13 14 14 14 14 14 14 14 15 15 15 15 15 15 14 12 9 6 5 6 8 8 9 9 10 10 9 8 7 7 8 8 8 8 7 7 7 8 9 10 11 12 13 14 14 13 13 12 11 11 11 10 10 9 7 6 6 6 6 7 7 7 6 6 5 5 5 6 7 8 8 7 5 4 3 3 4 5 5 5 4 4 4 5 5 4 4 4 4 5 6 7 7 7 7 8 10 12 15 17 19 20 22 25 25 22 17 11 7 5 5 5 3 2 1 1 2 2 2 2 2 2 1 1 1 1 1 1 1 1 2 1 1 1 1 1 1 1 0 1 2 2 1 2 2 2 2 1 2 1 1 0 1 1 2 2 1 1 1 1 0 1 1 2 2 2 2 1 1 0 0 0 0 0 0 0 0 0 0 0 0 0 0 0 0 0 0 0 0 0 0 0 0 0 0 0 0 0 0 0 0 0 0 0 0 0
0 0 0 0 0 0 0 0 0 0 0 0 0 0 0 0 0 0 0 0 0 0 0 0 0 0 0 0 0 0 0 0 0 0 0 0 0 0 0 0 1 3 4 3 2 2 2 3 5 5 5 6 7 7 8 10 12 15 19 23 25 27 30 32 35 39 43 46 47 46 45 44 44 42 40 38 35 34 33 35 37 37 35 29 22 18 16 18 25 32 39 42 41 38 34 30 27 24 20 14 7 4 7 10 10 10 8 5 4 3 4 4 4 3 2 1 1 1 1 2 2 3 3 4 4 4 4 4 4 5 6 9 11 14 15 16 16 16 16 17 19 20 21 23 24 24 24 23 23 23 23 23 22 22 21 21 21 21 20 19 18 16 15 15 15 15 15 16 16 16 15 15 14 14 14 14 15 15 15 15 15 14 13 11 10 11 11 10 8 7 8 10 10 10 10 10 10 10 10 10 9 9 9 8 7 7 10 12 13 13 12 11 11 11 11 11 10 10 10 10 10 10 10 10 9 8 6 5 4 4 4 5 5 6 8 9 10 10 11 12 13 14 14 14 13 13 13 13 13 12 11 11 11 11 12 12 12 11 11 11 12 13 13 13 13 12 12 11 10 10 10 10 10 10 10 10 10 10 10 11 12 12 11 10 10 10 11 12 12 12 11 11 11 12 12 11 10 8 7 8 10 12 14 15 14 14 13 13 13 13 13 13 14 14 15 15 15 15 15 15 14 12 9 6 5 7 8 9 9 9 9 9 9 8 7 7 7 8 8 8 8 8 8 9 11 13 14 14 14 14 13 13 12 12 12 12 12 11 10 9 7 6 6 6 7 7 7 7 7 6 5 5 5 5 6 7 7 6 5 4 4 4 4 5 5 5 5 4 4 4 4 4 4 4 4 5 6 7 7 7 8 8 10 12 15 16 18 19 21 23 25 23 19 14 9 5 4 4 3 2 1 1 1 2 2 2 2 1 1 1 1 1 1 1 1 1 1 1 1 2 2 2 1 1 0 0 1 1 2 3 3 2 1 1 1 1 1 1 1 2 2 2 1 1 1 1 1 1 2 2 3 2 2 1 1 0 0 0 0 0 0 0 0 0 0 0 0 0 0 0 0 0 0 0 0 0 0 0 0 0 0 0 0 0 0 0 0 0 0 0 0 0
0 0 0 0 0 0 0 0 0 0 0 0 0 0 0 0 0 0 0 0 0 0 0 0 0 0 0 0 0 0 0 0 0 0 0 0 0 0 0 0 0 2 3 3 2 2 2 3 4 4 5 6 7 8 9 10 14 16 20 23 27 30 32 36 40 44 47 50 50 48 45 44 43 42 40 38 35 34 35 36 38 38 35 28 21 17 16 20 27 35 40 42 41 37 34 30 27 24 20 15 8 5 8 11 12 11 8 5 3 4 5 5 5 5 3 2 1 0 1 2 2 3 4 4 5 5 5 5 5 6 6 8 10 13 15 15 15 15 16 17 18 20 21 23 24 24 23 23 22 22 22 22 22 22 21 21 21 20 20 18 17 16 15 15 15 15 15 15 15 15 14 13 12 12 12 13 14 15 15 15 15 15 13 11 10 10 10 9 8 7 8 9 10 10 10 10 11 11 11 10 10 9 9 8 7 8 10 13 13 13 11 11 10 11 11 11 10 10 10 9 9 9 9 9 8 7 6 5 5 5 5 5 5 6 7 9 10 10 11 12 13 14 14 14 13 13 13 13 13 12 11 11 11 12 13 12 12 11 10 11 12 13 13 12 11 10 10 10 10 10 10 10 10 10 9 9 9 9 10 10 11 11 11 10 10 10 11 12 12 12 11 11 11 11 11 10 9 8 7 7 9 11 14 15 15 14 13 12 12 12 12 13 14 15 15 15 14 14 14 14 13 12 9 6 5 6 7 8 9 9 9 9 9 9 8 7 7 7 7 7 7 7 8 10 11 13 14 14 14 13 12 12 11 11 12 12 12 12 11 10 8 8 7 7 7 7 8 8 8 6 5 4 4 5 5 6 6 5 5 4 4 4 4 5 5 5 5 5 4 4 4 4 4 4 4 5 5 6 7 7 7 8 9 11 13 15 16 18 20 24 25 25 21 15 10 6 5 4 3 2 2 2 1 1 1 1 1 2 2 1 1 1 1 1 1 1 1 1 1 1 1 1 0 0 0 0 0 1 2 3 2 1 1 1 1 1 1 2 2 3 3 3 2 1 1 1 1 1 2 2 2 1 1 1 0 0 0 0 0 0 0 0 0 0 0 0 0 0 0 0 0 0 0 0 0 0 0 0 0 0 0 0 0 0 0 0 0 0 0 0 0 0
0 0 0 0 0 0 0 0 0 0 0 0 0 0 0 0 0 0 0 0 0 0 0 0 0 0 0 0 0 0 0 0 0 0 0 0 0 0 0 0 0 2 3 3 2 2 3 4 4 4 5 6 7 9 10 12 15 18 21 24 28 32 36 40 45 49 51 52 50 46 44 42 42 42 41 39 37 35 35 36 38 37 34 28 21 17 17 20 28 36 41 43 40 36 32 30 28 25 21 15 9 6 10 13 14 13 9 5 2 4 6 6 6 5 5 3 2 1 1 2 2 3 3 4 4 5 6 6 7 7 6 7 9 11 13 14 15 15 15 16 17 19 20 22 23 23 23 22 21 20 20 21 21 21 20 20 20 20 19 17 16 15 15 15 14 14 14 14 14 14 13 13 12 12 12 13 14 15 15 15 15 14 12 11 10 9 8 7 5 5 7 10 11 11 11 11 12 12 12 11 11 10 9 8 7 8 10 13 14 13 11 10 10 10 11 11 10 10 9 8 8 8 8 8 7 6 6 5 5 5 4 4 5 5 7 9 10 10 11 12 13 14 14 13 13 12 12 12 12 12 12 12 12 13 13 13 12 11 11 11 12 13 13 12 10 10 9 10 10 10 9 9 9 9 9 9 9 9 10 10 11 11 11 10 10 11 11 12 12 12 11 11 11 10 10 10 9 8 7 6 7 10 12 14 15 14 12 11 10 11 12 14 15 15 15 15 14 13 13 13 12 11 9 6 5 5 7 8 8 9 9 9 9 9 8 7 6 6 5 5 5 5 6 8 10 11 13 13 13 13 11 10 10 10 10 11 12 11 11 10 9 8 7 7 7 7 7 8 8 6 5 4 4 4 4 5 5 5 4 4 3 4 4 5 5 5 5 5 4 4 4 4 5 4 4 4 5 6 6 7 7 7 8 10 12 14 15 18 21 25 27 26 22 16 10 6 5 5 3 3 2 2 1 1 1 0 1 2 2 2 2 1 1 1 1 2 2 2 2 1 1 1 1 1 1 1 1 1 1 2 2 1 2 2 1 1 2 2 1 2 2 2 1 1 2 2 1 1 1 1 2 2 1 1 0 0 0 0 0 0 0 0 0 0 0 0 0 0 0 0 0 0 0 0 0 0 0 0 0 0 0 0 0 0 0 0 0 0 0 0 0 0
0 0 0 0 0 0 0 0 0 0 0 0 0 0 0 0 0 0 0 0 0 0 0 0 0 0 0 0 0 0 0 0 0 0 0 0 0 0 0 0 0 2 3 3 3 3 3 4 4 5 5 6 8 9 12 14 16 19 23 26 31 36 40 45 49 53 54 53 49 45 42 41 42 42 42 40 38 36 36 37 38 36 33 27 20 16 17 21 29 38 43 43 40 35 31 30 28 26 21 15 9 6 10 14 15 13 9 5 3 4 5 5 5 5 5 4 2 2 2 2 2 2 3 3 4 5 5 6 7 7 6 6 7 9 11 13 15 15 16 16 17 18 20 21 22 23 22 21 20 20 20 20 20 20 19 19 19 18 18 16 15 15 14 13 13 13 13 13 13 13 13 13 13 13 13 14 15 15 15 14 14 13 12 11 10 8 6 5 4 5 8 11 12 13 12 12 12 12 12 12 11 10 9 8 7 8 10 13 14 13 11 10 10 10 11 10 10 9 8 7 8 8 8 8 7 6 5 5 5 4 4 4 5 6 7 9 10 10 11 12 13 13 14 13 13 12 12 12 12 12 12 12 12 13 13 13 13 12 12 12 12 13 13 12 10 10 9 9 9 9 8 8 8 8 8 9 9 10 10 10 10 10 10 10 11 11 11 12 12 11 11 10 10 10 10 10 9 8 7 6 5 7 11 13 14 13 11 10 10 10 12 14 15 16 16 15 14 13 12 12 12 11 9 7 5 5 6 7 8 8 8 9 9 9 9 8 7 6 5 5 4 4 5 6 8 10 11 13 14 13 12 10 8 8 9 10 11 11 10 10 9 9 7 6 6 6 6 7 7 5 4 3 3 4 4 5 5 4 4 3 3 3 4 5 5 5 5 5 5 4 4 5 5 5 4 4 5 5 6 6 7 7 8 9 11 13 15 18 22 25 28 28 24 18 11 7 5 5 4 2 2 2 2 1 0 0 1 2 2 2 2 2 1 1 1 1 2 2 2 1 1 1 1 1 1 1 1 1 0 0 2 2 2 2 2 2 2 1 1 1 1 1 2 2 2 1 1 1 1 2 2 2 2 2 0 0 0 0 0 0 0 0 0 0 0 0 0 0 0 0 0 0 0 0 0 0 0 0 0 0 0 0 0 0 0 0 0 0 0 0 0 0
0 0 0 0 0 0 0 0 0 0 0 0 0 0 0 0 0 0 0 0 0 0 0 0 0 0 0 0 0 0 0 0 0 0 0 0 0 0 0 0 0 2 2 3 3 3 3 4 4 5 5 7 8 10 13 16 19 21 25 30 35 40 45 50 53 56 56 53 49 45 42 42 42 43 42 41 40 38 38 39 39 37 32 26 20 15 16 21 29 38 43 43 40 35 31 30 28 26 22 15 8 6 10 14 14 12 9 5 4 3 4 4 4 5 4 4 2 1 1 2 2 2 2 3 3 4 5 5 6 6 6 5 6 7 10 12 15 18 19 19 18 19 20 21 22 23 22 22 20 20 20 19 19 18 18 18 18 18 17 16 15 14 13 12 12 12 12 12 13 13 14 13 13 13 13 14 15 15 15 14 13 12 12 11 10 8 6 5 4 6 9 12 14 14 13 12 12 12 12 11 10 9 8 8 7 7 9 12 13 13 12 11 10 10 10 10 10 8 8 8 8 9 9 9 8 7 6 5 4 3 3 3 4 6 7 9 10 10 10 11 12 13 13 13 13 12 11 11 12 12 13 13 13 13 13 13 13 12 12 12 12 13 12 11 10 10 10 9 9 9 8 8 8 8 8 8 9 9 9 9 9 9 9 9 10 10 11 11 10 10 10 10 10 10 10 10 10 9 7 6 5 6 8 11 12 12 11 10 9 10 11 13 15 16 16 15 15 14 13 12 12 10 9 7 5 5 6 7 8 8 8 8 9 9 9 8 7 6 5 5 5 5 5 5 7 8 10 13 14 14 13 10 8 7 7 9 10 10 10 10 10 10 9 7 6 5 5 6 5 5 4 4 4 4 5 5 4 4 3 2 2 2 3 4 5 5 5 5 5 4 5 5 5 5 4 4 4 5 5 6 7 8 8 10 11 13 15 18 21 25 28 29 26 20 14 9 6 5 4 2 1 1 2 1 1 0 1 2 1 1 1 1 1 1 1 1 1 1 1 1 1 1 1 1 0 1 1 1 1 1 2 2 2 2 2 1 1 0 0 1 1 2 3 3 2 2 2 1 1 1 3 3 1 1 0 0 0 0 0 0 0 0 0 0 0 0 0 0 0 0 0 0 0 0 0 0 0 0 0 0 0 0 0 0 0 0 0 0 0 0 0 0
0 0 0 0 0 0 0 0 0 0 0 0 0 0 0 0 0 0 0 0 0 0 0 0 0 0 0 0 0 0 0 0 0 0 0 0 0 0 0 0 0 1 1 3 4 3 3 4 5 5 6 7 9 11 14 18 21 24 28 34 39 44 49 53 56 57 56 52 48 45 43 43 44 44 43 41 40 40 40 40 40 39 33 25 19 15 17 22 30 38 42 42 39 35 32 30 28 25 21 14 7 6 11 14 14 11 8 6 4 3 3 3 3 4 4 3 2 1 1 1 2 2 2 2 3 4 5 5 6 6 5 5 5 6 9 12 15 19 20 21 20 20 21 22 23 24 23 23 22 21 20 19 19 18 17 17 17 17 17 17 15 14 12 11 11 11 11 11 12 13 13 13 13 12 12 13 14 15 14 14 13 12 12 11 10 8 7 7 6 7 10 12 14 14 13 13 12 12 12 11 10 9 8 8 8 8 10 12 14 14 13 12 11 11 10 10 10 9 9 9 9 9 9 9 8 8 6 5 4 3 3 3 4 5 7 9 10 10 10 11 12 12 13 13 12 11 11 11 11 13 14 14 14 14 13 13 12 12 12 12 12 12 12 11 10 10 10 10 10 9 8 8 8 8 8 8 7 8 8 8 8 8 8 8 8 9 9 10 10 10 9 9 9 10 10 11 10 9 7 5 4 5 6 8 10 10 10 9 9 10 10 12 14 15 16 15 15 14 13 12 11 10 9 7 5 5 6 7 8 8 8 9 9 9 8 7 6 6 6 6 5 5 5 6 6 8 10 12 14 15 13 11 9 7 7 8 10 10 11 11 11 12 11 10 8 6 5 5 5 4 4 4 4 5 5 4 4 3 3 3 2 3 3 4 5 5 5 5 4 4 5 5 5 5 4 4 4 4 5 6 7 8 9 10 11 13 15 17 20 23 26 29 28 24 17 11 6 4 3 2 1 1 1 1 0 0 1 1 1 1 1 1 1 1 1 2 2 1 1 1 1 1 1 1 1 1 2 2 1 1 1 1 1 1 1 1 1 1 1 1 2 2 2 2 2 2 2 1 1 2 3 3 1 1 0 0 0 0 0 0 0 0 0 0 0 0 0 0 0 0 0 0 0 0 0 0 0 0 0 0 0 0 0 0 0 0 0 0 0 0 0 0
0 0 0 0 0 0 0 0 0 0 0 0 0 0 0 0 0 0 0 0 0 0 0 0 0 0 0 0 0 0 0 0 0 0 0 0 0 0 0 0 0 1 1 3 4 4 4 5 5 7 7 8 10 13 16 20 24 27 31 37 43 48 52 56 58 58 56 51 47 44 43 44 45 45 44 41 40 40 41 42 42 39 33 25 19 16 18 24 32 39 42 41 38 34 31 29 27 24 20 13 7 8 13 15 15 11 7 5 5 4 2 2 2 2 3 3 2 1 1 1 2 2 2 2 3 5 5 5 5 6 6 6 6 6 8 11 15 19 21 22 22 22 23 24 25 25 25 24 22 21 20 20 19 18 17 16 16 17 16 16 15 14 13 12 11 11 10 11 11 12 13 13 13 12 12 13 14 15 15 15 14 13 12 10 9 8 8 8 7 8 10 12 14 14 14 13 13 13 13 11 10 9 8 8 8 9 10 13 15 15 15 14 12 11 10 10 9 9 9 10 9 9 9 8 8 7 7 5 4 3 3 3 4 5 6 8 9 10 10 11 11 12 12 12 11 10 10 10 11 13 14 15 15 14 13 13 12 12 12 12 12 12 11 11 10 10 10 10 9 9 9 9 8 8 7 7 6 6 7 7 7 7 7 7 7 7 8 8 9 9 9 9 9 10 10 10 10 8 5 3 3 3 5 6 8 10 10 10 10 10 10 12 13 15 15 15 15 14 13 12 11 10 8 7 5 4 5 6 7 8 8 9 9 8 8 7 6 6 6 6 6 6 6 6 7 8 9 10 12 13 13 11 9 8 7 8 9 10 10 11 13 14 14 12 10 8 6 5 5 4 4 4 4 5 5 4 4 4 3 4 3 3 3 4 4 4 4 4 4 4 5 5 5 5 4 4 5 5 5 6 7 8 9 9 10 12 15 16 18 20 25 28 29 26 20 13 6 4 3 3 2 1 1 1 0 0 1 1 1 1 1 1 1 1 1 2 2 1 1 1 1 1 1 1 1 2 2 2 1 0 0 1 1 1 1 1 2 2 1 1 2 1 1 1 2 2 1 1 1 2 3 2 2 1 0 0 0 0 0 0 0 0 0 0 0 0 0 0 0 0 0 0 0 0 0 0 0 0 0 0 0 0 0 0 0 0 0 0 0 0 0 0
0 0 0 0 0 0 0 0 0 0 0 0 0 0 0 0 0 0 0 0 0 0 0 0 0 0 0 0 0 0 0 0 0 0 0 0 0 0 0 0 0 1 2 3 4 4 5 6 7 8 8 9 11 15 19 22 26 30 34 39 45 50 54 57 59 58 55 51 46 44 44 44 45 45 44 42 40 40 41 42 41 38 32 24 18 16 19 25 34 40 43 41 37 33 30 28 26 23 18 11 6 10 15 16 15 10 6 5 5 5 3 1 1 1 2 2 2 1 0 1 3 3 3 2 2 3 4 4 5 6 7 7 7 7 8 10 14 17 20 21 22 23 24 26 27 27 25 24 22 21 20 20 19 18 17 16 15 15 15 15 14 14 13 12 11 10 10 10 11 12 13 14 14 13 14 15 15 16 16 15 15 13 12 11 9 8 7 7 7 7 9 12 14 14 14 14 14 14 14 12 11 9 8 8 8 9 11 14 15 16 16 16 14 12 10 9 8 9 9 9 9 8 7 7 6 7 7 6 5 5 4 4 5 5 6 7 8 9 10 10 11 11 11 11 11 11 10 10 11 13 14 15 15 14 13 13 13 13 13 12 12 11 11 10 10 10 9 8 8 8 8 8 7 7 6 6 5 5 5 6 6 6 5 6 6 6 6 6 7 8 9 9 8 8 8 8 6 5 3 1 1 3 5 6 8 10 10 10 10 10 11 12 13 14 15 15 14 14 13 11 10 9 7 6 5 4 4 4 5 6 6 7 8 8 7 6 6 6 6 6 6 7 7 8 9 9 9 10 10 11 11 11 10 8 7 7 8 9 10 11 13 14 14 12 10 8 7 6 5 5 5 4 4 5 5 5 4 4 4 5 5 4 3 3 4 4 5 5 5 4 4 5 5 5 5 5 5 5 5 6 7 8 8 9 10 13 15 16 18 20 24 28 30 29 23 15 8 5 4 3 2 2 2 1 1 1 1 1 1 1 1 2 1 1 1 2 1 1 1 1 1 1 1 1 1 2 2 2 1 0 0 1 1 0 1 2 3 2 1 1 1 1 1 1 1 1 2 2 2 2 3 3 3 1 0 0 0 0 0 0 0 0 0 0 0 0 0 0 0 0 0 0 0 0 0 0 0 0 0 0 0 0 0 0 0 0 0 0 0 0 0 0
0 0 0 0 0 0 0 0 0 0 0 0 0 0 0 0 0 0 0 0 0 0 0 0 0 0 0 0 0 0 0 0 0 0 0 0 0 0 0 0 0 0 3 3 3 4 5 6 7 7 7 9 12 16 21 25 27 31 36 41 46 51 56 58 58 56 53 50 47 45 45 46 45 45 44 42 41 40 41 41 40 35 29 22 17 16 20 26 35 42 45 42 38 32 29 27 26 23 16 9 6 11 16 16 14 10 5 5 5 5 4 3 2 2 2 2 1 1 1 1 3 4 3 2 1 1 1 2 3 5 8 8 8 7 8 10 13 16 19 21 22 24 25 27 28 28 26 24 21 20 20 20 19 18 16 15 14 14 13 14 14 14 13 12 11 10 9 9 11 12 14 14 14 14 15 15 16 17 16 15 15 14 13 12 10 8 6 6 6 6 9 11 14 15 14 14 14 14 14 13 11 10 8 7 8 9 11 13 15 16 17 17 16 14 10 9 8 8 9 9 9 8 7 6 6 7 8 7 6 5 5 5 5 5 6 7 8 9 10 10 10 11 11 12 12 12 12 12 12 13 13 14 14 14 14 14 14 14 13 13 12 11 10 10 9 9 8 7 6 6 6 5 5 5 4 4 4 4 4 4 4 3 3 4 4 4 3 4 5 5 6 6 5 5 5 4 3 2 2 2 2 3 5 6 8 10 11 11 10 10 10 11 13 13 14 14 13 13 12 11 10 9 7 6 5 4 3 3 4 4 5 6 7 7 7 6 5 5 5 5 6 7 9 10 10 10 10 10 10 10 10 10 10 9 9 9 9 10 10 11 12 12 12 10 10 8 8 7 7 6 5 5 5 5 5 5 4 4 5 5 5 4 3 3 4 5 5 6 5 4 4 4 5 5 5 5 5 6 6 7 8 8 8 9 10 13 15 17 19 21 24 28 31 30 26 18 11 6 5 4 3 2 1 1 1 2 2 2 2 2 2 2 1 1 2 2 1 1 1 1 2 2 2 1 1 1 2 2 1 1 1 1 1 0 1 2 2 2 1 1 1 1 1 1 1 1 2 2 3 3 3 2 2 0 0 0 0 0 0 0 0 0 0 0 0 0 0 0 0 0 0 0 0 0 0 0 0 0 0 0 0 0 0 0 0 0 0 0 0 0 0 0
0 0 0 0 0 0 0 0 0 0 0 0 0 0 0 0 0 0 0 0 0 0 0 0 0 0 0 0 0 0 0 0 0 0 0 0 0 0 0 0 0 0 3 3 3 4 5 6 7 7 6 8 12 17 22 26 30 33 38 43 48 52 56 57 57 54 51 48 48 48 49 48 46 45 43 42 41 41 41 40 38 33 27 20 16 17 21 28 36 44 46 45 40 33 29 27 26 22 15 7 5 11 15 15 12 8 5 5 6 6 5 4 3 3 3 3 2 2 1 2 2 3 3 2 1 1 1 1 1 4 6 8 8 7 7 10 13 16 19 21 23 24 26 27 28 28 26 23 21 20 20 20 19 18 16 15 14 13 13 13 14 13 13 12 11 10 9 10 11 13 14 14 14 14 14 15 15 15 15 15 14 14 14 14 11 9 6 6 6 6 8 11 14 15 15 14 13 13 13 12 11 10 9 8 8 9 10 11 13 15 16 17 16 14 11 9 8 8 9 9 9 9 8 7 7 8 9 8 7 5 5 4 5 5 7 8 9 10 10 10 10 11 12 13 14 14 14 14 13 13 12 12 13 13 14 14 14 14 13 12 11 10 10 9 8 7 6 5 5 4 4 3 3 2 2 1 2 2 2 2 2 2 2 2 2 2 2 2 2 3 3 3 3 3 3 2 2 2 2 3 3 3 4 5 7 10 11 12 11 10 10 11 12 13 13 13 13 13 12 12 11 10 8 6 5 4 4 4 4 4 5 5 6 6 6 5 5 4 4 5 6 8 10 11 12 12 12 12 11 10 10 10 10 10 10 11 11 11 11 11 11 10 10 9 8 8 8 8 8 7 5 5 5 5 5 5 4 4 4 5 5 4 3 3 4 5 6 6 6 5 3 3 5 5 5 5 6 6 6 7 8 8 8 8 10 12 15 18 20 22 25 28 31 32 28 21 13 7 5 4 3 2 1 1 1 2 2 2 2 2 2 1 0 1 2 1 1 1 1 1 2 2 1 1 1 1 1 1 1 1 1 1 1 1 1 1 1 1 1 1 1 0 1 1 1 1 2 2 3 3 3 2 2 0 0 0 0 0 0 0 0 0 0 0 0 0 0 0 0 0 0 0 0 0 0 0 0 0 0 0 0 0 0 0 0 0 0 0 0 0 0 0
0 0 0 0 0 0 0 0 0 0 0 0 0 0 0 0 0 0 0 0 0 0 0 0 0 0 0 0 0 0 0 0 0 0 0 0 0 0 0 0 0 0 2 2 3 5 6 7 7 7 7 8 12 17 23 28 32 36 41 46 51 55 57 58 56 53 50 48 49 51 51 50 46 44 42 42 42 42 41 40 37 32 25 19 16 17 23 30 38 45 48 45 40 35 30 26 25 21 14 6 6 12 15 14 11 7 5 5 6 6 5 5 4 4 4 4 3 2 2 2 2 3 3 2 2 1 1 1 1 3 4 6 7 7 8 10 14 18 20 23 24 25 25 26 27 27 25 24 22 20 20 19 19 18 16 15 14 13 13 14 13 13 12 11 11 10 10 10 11 13 14 14 14 13 14 14 15 15 14 13 13 14 15 15 13 10 7 7 7 6 8 11 14 15 15 14 13 12 11 11 10 9 9 9 10 10 10 10 11 12 14 15 15 15 12 10 10 10 10 9 9 9 9 8 8 8 9 8 6 5 4 4 5 6 8 10 10 10 10 10 10 11 12 14 15 15 15 15 15 13 12 12 12 12 13 14 14 13 12 11 10 10 8 7 6 6 5 4 3 3 2 1 1 2 2 2 2 3 3 3 3 3 3 3 3 3 3 3 3 3 3 3 3 3 3 3 2 3 3 3 3 3 3 4 6 9 11 12 12 11 10 10 12 13 13 13 13 13 12 12 11 10 9 7 6 5 4 4 4 4 4 5 5 5 5 5 4 3 3 4 6 8 10 12 13 14 14 14 13 12 11 11 11 11 12 12 12 12 12 12 11 10 9 8 8 8 9 9 8 7 6 5 5 5 5 4 4 4 4 4 4 4 4 4 4 5 6 6 7 6 4 3 5 5 5 5 5 5 6 6 7 7 7 7 9 12 15 19 20 22 24 27 31 32 30 23 15 8 5 5 4 2 1 1 1 1 2 2 1 1 2 2 0 0 1 1 1 1 1 1 2 2 1 1 1 1 1 1 1 1 1 1 1 1 1 1 1 1 1 1 1 1 1 1 2 2 2 1 2 3 3 3 3 0 0 0 0 0 0 0 0 0 0 0 0 0 0 0 0 0 0 0 0 0 0 0 0 0 0 0 0 0 0 0 0 0 0 0 0 0 0 0
0 0 0 0 0 0 0 0 0 0 0 0 0 0 0 0 0 0 0 0 0 0 0 0 0 0 0 0 0 0 0 0 0 0 0 0 0 0 0 0 0 0 2 3 4 6 7 8 8 7 8 10 14 19 24 30 35 40 45 51 56 59 60 60 57 54 51 50 51 52 53 50 46 43 41 41 42 43 43 40 36 30 23 18 16 18 23 31 39 45 47 45 40 35 30 26 23 19 12 6 9 14 15 14 10 7 6 6 7 6 5 4 4 4 4 4 4 2 1 1 1 2 2 3 2 2 1 1 2 3 4 5 5 7 8 11 15 19 22 24 25 25 25 25 26 26 26 25 22 20 20 19 19 18 16 15 14 13 12 12 12 12 11 11 10 10 10 10 11 13 14 14 14 14 14 14 15 14 14 13 13 15 16 16 14 10 7 6 7 6 7 11 14 15 15 15 13 12 11 10 9 9 9 9 10 10 11 10 10 10 11 13 14 14 13 12 12 11 11 10 10 9 9 8 7 7 7 6 5 5 4 4 5 7 9 10 10 10 10 9 10 11 12 14 15 15 16 16 15 14 12 11 11 12 13 13 13 12 10 10 9 8 7 6 5 4 3 2 2 2 2 2 2 3 4 4 4 4 4 4 4 4 4 4 3 3 3 3 3 4 4 4 4 4 3 3 3 3 4 3 3 2 2 3 5 9 11 12 12 11 10 10 11 13 14 14 14 13 12 11 10 10 9 8 7 5 5 4 4 4 4 3 4 4 4 4 4 3 3 4 6 9 10 12 14 15 15 15 15 14 12 11 10 11 11 11 12 13 13 13 12 10 9 8 7 8 9 10 9 8 6 6 5 5 5 4 4 4 4 4 4 5 5 5 5 5 6 7 7 6 4 4 5 5 5 5 5 5 6 6 7 7 7 8 9 12 15 19 20 21 23 27 30 32 30 25 17 9 5 5 4 2 1 2 1 1 2 2 2 2 2 2 1 0 0 1 2 2 1 1 2 1 1 1 1 1 1 1 2 2 2 1 0 1 1 1 1 1 1 1 1 1 1 1 2 2 1 1 2 3 3 3 3 0 0 0 0 0 0 0 0 0 0 0 0 0 0 0 0 0 0 0 0 0 0 0 0 0 0 0 0 0 0 0 0 0 0 0 0 0 0 0
0 0 0 0 0 0 0 0 0 0 0 0 0 0 0 0 0 0 0 0 0 0 0 0 0 0 0 0 0 0 0 0 0 0 0 0 0 0 0 0 0 0 1 3 4 6 8 8 8 8 9 11 15 20 26 32 39 45 51 56 61 62 63 62 59 56 52 51 52 53 53 51 46 43 41 41 43 45 44 41 36 30 23 17 16 19 24 32 40 45 46 43 38 33 30 26 22 17 11 7 11 15 17 15 11 8 6 6 7 6 5 5 5 4 4 3 3 2 1 1 1 1 2 2 3 2 2 2 3 3 3 4 5 6 8 11 15 19 23 25 26 26 26 26 26 27 27 26 23 21 19 18 18 18 17 15 13 12 11 11 11 11 11 10 10 10 10 10 11 12 14 15 15 15 15 15 15 15 15 14 14 15 16 15 14 10 6 5 5 5 7 10 13 15 15 15 14 13 11 10 9 9 9 9 10 10 11 12 11 10 10 11 12 13 13 13 13 13 12 11 10 9 8 7 6 5 5 5 5 4 3 3 5 6 9 10 10 10 10 10 10 10 11 13 14 15 16 16 15 13 11 11 11 11 12 12 11 10 8 7 6 5 5 4 4 3 3 3 3 4 4 4 4 4 4 4 4 4 4 4 4 4 5 5 4 4 3 3 3 3 3 3 3 3 3 3 3 3 4 4 3 2 2 2 5 9 11 12 12 10 10 10 11 13 14 14 14 13 12 10 10 10 9 8 7 6 5 4 4 4 3 3 3 3 4 4 4 4 4 5 7 9 11 13 15 15 16 16 16 15 14 12 10 10 10 10 11 13 14 15 14 12 9 7 7 8 10 11 11 10 8 7 6 5 5 4 4 4 3 4 5 5 5 5 5 5 6 7 7 6 5 4 4 5 4 4 5 5 6 7 7 8 8 9 10 13 16 19 20 21 23 27 31 33 32 27 18 10 6 5 4 2 1 1 1 1 1 2 2 2 2 2 1 1 1 2 2 2 2 1 1 0 1 2 1 1 1 2 1 1 1 1 1 1 1 1 1 1 1 0 1 1 1 1 2 1 1 1 2 3 3 2 1 0 0 0 0 0 0 0 0 0 0 0 0 0 0 0 0 0 0 0 0 0 0 0 0 0 0 0 0 0 0 0 0 0 0 0 0 0 0 0
0 0 0 0 0 0 0 0 0 0 0 0 0 0 0 0 0 0 0 0 0 0 0 0 0 0 0 0 0 0 0 0 0 0 0 0 0 0 0 0 0 0 0 1 4 6 8 9 9 10 10 13 15 21 28 35 42 50 56 61 63 64 63 62 59 56 53 52 52 53 53 51 47 44 42 42 44 46 45 42 35 28 22 17 17 20 26 34 41 45 45 42 37 33 30 28 24 17 10 8 13 17 18 16 12 8 5 6 7 7 6 5 5 5 4 2 1 1 1 1 2 2 2 3 3 3 3 3 3 4 4 4 4 5 9 12 16 20 23 25 26 27 28 28 29 29 29 27 25 21 19 18 18 18 17 15 13 11 10 10 11 12 11 11 10 9 8 8 9 10 12 14 15 15 15 16 17 17 17 16 15 15 15 15 14 10 7 5 5 6 7 10 12 15 15 16 15 14 12 10 9 9 9 9 9 10 11 12 12 11 10 10 11 11 12 13 14 14 13 12 11 10 9 7 5 5 5 5 4 4 3 3 3 5 8 10 10 11 11 11 11 11 11 11 13 14 15 15 14 12 10 10 10 11 11 10 9 7 6 5 4 3 3 3 3 3 4 5 5 6 6 5 5 5 5 5 4 4 4 4 4 4 5 5 4 4 4 4 3 3 3 3 3 3 3 3 3 4 4 4 3 2 2 3 5 9 11 12 12 10 10 10 11 12 12 13 12 12 11 10 10 9 9 9 8 7 6 5 4 4 4 3 3 3 3 3 3 4 4 5 7 10 12 14 15 16 16 17 18 18 16 14 11 10 9 9 10 13 15 16 15 13 10 8 8 9 11 12 13 11 10 8 7 5 5 4 4 3 3 4 5 5 5 5 5 5 6 7 7 6 5 4 5 5 5 5 5 6 7 7 8 9 9 10 11 14 17 19 20 21 24 27 31 34 33 28 19 11 6 5 4 3 1 1 1 1 1 1 2 1 1 1 1 1 1 2 2 2 2 1 1 1 2 2 1 1 2 2 1 1 2 2 1 1 1 1 2 2 2 1 1 1 2 2 2 2 2 2 2 3 4 2 1 0 0 0 0 0 0 0 0 0 0 0 0 0 0 0 0 0 0 0 0 0 0 0 0 0 0 0 0 0 0 0 0 0 0 0 0 0 0 0
0 0 0 0 0 0 0 0 0 0 0 0 0 0 0 0 0 0 0 0 0 0 0 0 0 0 0 0 0 0 0 0 0 0 0 0 0 0 0 0 0 0 0 2 4 6 8 9 10 11 12 14 17 21 30 38 46 54 61 64 65 63 62 60 59 56 53 52 52 52 53 51 49 45 43 43 45 46 45 42 35 27 20 17 18 23 29 36 44 47 46 42 38 34 32 30 25 17 9 9 15 18 18 15 12 7 5 6 7 7 6 6 5 5 5 3 1 1 1 1 2 2 2 3 3 3 3 4 4 4 4 4 4 5 10 14 18 21 24 26 27 29 29 30 30 31 31 29 26 22 20 18 17 17 16 15 13 12 12 12 12 13 12 12 10 9 7 7 7 9 11 13 15 15 16 16 17 18 18 17 16 15 14 14 13 12 9 6 5 6 7 10 12 14 16 16 16 15 14 12 10 10 10 10 9 9 10 11 11 10 10 10 10 10 11 12 13 13 13 13 12 10 9 7 5 4 5 5 5 5 4 3 3 4 6 8 10 11 12 13 12 11 10 10 11 12 13 13 12 11 10 10 10 10 10 8 6 5 4 4 4 4 4 4 4 4 4 5 5 5 5 5 5 5 5 5 5 5 5 5 4 5 5 5 4 4 5 5 5 4 4 4 4 4 4 4 4 5 5 4 4 3 2 3 5 8 10 12 11 11 10 10 10 10 10 10 10 10 10 10 10 10 9 9 9 8 6 5 5 5 4 4 4 4 3 3 3 4 5 6 8 10 12 14 15 16 17 18 19 20 19 16 14 11 10 9 11 14 16 17 16 14 11 10 10 11 13 14 14 13 11 9 8 6 6 5 4 3 3 3 4 5 5 4 4 4 5 7 7 6 5 5 5 5 5 5 5 5 6 7 8 9 10 11 12 15 17 20 21 22 25 28 32 35 34 29 20 13 7 5 5 4 3 2 2 1 1 1 1 1 0 0 1 1 2 2 1 1 1 1 1 1 2 2 1 1 1 2 2 3 3 2 2 1 1 1 2 2 2 1 1 2 2 2 2 2 2 2 3 4 4 3 1 0 0 0 0 0 0 0 0 0 0 0 0 0 0 0 0 0 0 0 0 0 0 0 0 0 0 0 0 0 0 0 0 0 0 0 0 0 0 0
0 0 0 0 0 0 0 0 0 0 0 0 0 0 0 0 0 0 0 0 0 0 0 0 0 0 0 0 0 0 0 0 0 0 0 0 0 0 0 0 0 0 0 2 5 7 8 10 12 13 14 15 18 23 31 42 51 58 64 66 65 62 60 59 57 56 54 53 52 53 53 52 49 46 44 43 45 45 45 42 35 26 20 16 18 25 33 40 46 49 48 44 40 37 35 32 26 17 9 11 17 19 18 14 10 6 5 6 7 7 6 5 5 5 5 3 2 1 1 1 1 1 2 2 3 3 3 3 4 4 4 4 3 5 10 16 20 23 25 27 28 29 30 30 31 32 32 30 28 25 20 18 17 16 15 15 14 13 13 13 14 14 13 13 11 9 8 6 6 8 10 12 14 15 16 17 17 18 19 18 16 15 14 14 13 12 10 7 5 5 6 9 11 14 15 16 16 15 15 13 12 11 11 10 10 9 9 9 10 10 9 8 8 9 10 10 10 11 12 12 12 10 8 6 5 4 5 5 6 6 5 5 5 4 5 7 9 10 12 13 13 12 10 10 10 11 12 12 11 10 9 9 9 9 8 6 5 4 4 4 5 5 5 5 5 4 4 4 4 5 5 5 5 5 5 5 5 5 5 5 5 5 4 4 4 4 5 5 5 5 5 5 5 5 5 4 4 4 4 4 4 3 3 3 5 8 10 11 11 11 10 10 11 10 10 9 8 9 9 10 10 9 9 8 8 8 7 5 5 4 5 5 5 4 4 3 3 4 5 6 9 10 13 15 15 16 17 18 19 20 20 19 17 14 12 11 12 14 16 17 17 15 14 14 14 14 15 15 14 13 11 10 8 7 6 5 5 4 3 3 3 4 4 3 3 4 5 7 7 6 5 5 5 5 5 5 5 5 6 7 8 9 10 11 13 16 19 21 22 24 26 29 33 35 35 30 23 15 8 5 5 4 3 1 1 1 1 2 2 1 1 0 1 1 1 1 1 1 1 1 0 0 1 1 1 1 1 1 1 3 3 3 2 2 1 1 2 2 1 1 1 2 2 2 2 2 1 1 3 4 3 2 0 0 0 0 0 0 0 0 0 0 0 0 0 0 0 0 0 0 0 0 0 0 0 0 0 0 0 0 0 0 0 0 0 0 0 0 0 0 0 0
0 0 0 0 0 0 0 0 0 0 0 0 0 0 0 0 0 0 0 0 0 0 0 0 0 0 0 0 0 0 0 0 0 0 0 0 0 0 0 0 0 0 0 3 5 7 8 11 14 15 16 17 19 24 33 44 54 61 66 67 65 62 60 58 57 56 55 54 55 55 55 53 51 47 45 44 45 45 45 41 35 27 19 16 19 25 35 43 49 51 50 45 42 39 36 32 26 16 8 13 19 20 18 13 9 5 5 6 7 7 5 5 4 5 5 4 2 2 2 1 1 1 2 2 3 3 3 2 3 4 4 4 3 5 10 16 20 24 26 28 28 29 29 30 30 32 32 31 30 26 23 19 17 15 15 15 14 14 14 14 14 13 13 13 12 10 9 7 7 8 10 12 14 16 17 17 18 19 19 18 17 15 15 14 14 13 11 8 5 5 5 7 10 13 14 15 15 15 15 14 13 12 12 11 11 11 10 10 10 10 9 8 7 7 7 7 8 9 10 11 11 10 9 6 4 4 4 5 6 6 6 5 5 5 5 6 7 9 10 11 11 11 10 10 10 11 11 11 10 9 8 7 7 6 5 5 4 4 4 5 5 5 5 5 4 4 4 4 5 5 5 5 5 5 5 5 5 5 5 5 5 4 3 3 3 3 4 4 5 5 5 5 5 4 4 3 3 3 3 3 3 3 4 4 5 7 10 11 11 11 11 11 12 11 10 9 9 9 9 10 10 9 8 7 7 7 6 5 5 4 5 5 5 4 4 3 4 4 6 8 10 13 15 16 17 17 17 17 18 19 20 20 19 17 14 13 13 14 15 17 18 18 18 18 18 17 17 16 15 14 12 11 9 7 6 5 5 4 4 4 4 4 4 4 4 4 5 7 8 7 6 5 5 6 6 6 6 6 6 7 7 8 9 11 13 16 19 21 23 25 26 29 32 36 36 33 26 17 9 6 5 5 3 1 1 1 1 1 1 2 1 1 1 1 1 1 1 1 2 1 1 1 1 1 1 2 2 1 1 2 2 2 2 2 1 1 1 1 1 1 1 2 2 3 3 3 2 2 3 3 2 1 0 0 0 0 0 0 0 0 0 0 0 0 0 0 0 0 0 0 0 0 0 0 0 0 0 0 0 0 0 0 0 0 0 0 0 0 0 0 0 0
0 0 0 0 0 0 0 0 0 0 0 0 0 0 0 0 0 0 0 0 0 0 0 0 0 0 0 0 0 0 0 0 0 0 0 0 0 0 0 0 0 0 0 3 5 7 9 12 15 17 17 18 20 26 35 45 56 64 68 69 66 63 60 57 56 56 56 56 57 57 56 54 51 49 46 45 45 46 45 40 34 26 19 17 20 26 35 45 51 52 50 46 42 40 36 31 23 13 8 15 20 21 17 12 7 5 5 5 6 6 5 4 3 4 5 4 3 2 2 2 2 3 3 3 4 4 4 3 3 3 4 3 3 5 9 15 20 23 26 27 28 28 28 29 30 32 33 32 30 28 25 21 18 16 15 15 15 15 14 13 13 12 12 12 12 11 10 9 9 10 12 14 15 17 17 18 18 18 19 18 18 17 16 15 15 15 12 9 6 5 6 7 9 11 13 13 13 14 14 14 13 13 12 12 13 13 12 12 11 11 10 10 8 7 6 6 7 9 10 11 11 11 9 7 5 4 4 5 5 5 5 5 5 5 5 5 6 7 8 9 9 9 9 10 10 11 11 10 9 7 5 4 4 4 3 3 3 3 4 4 4 4 4 4 4 4 4 5 5 6 6 6 5 5 5 4 4 4 4 4 4 3 2 2 3 3 3 4 4 5 5 4 4 4 5 6 5 5 4 3 4 4 5 6 6 8 9 10 11 11 11 12 12 13 13 11 10 10 10 10 10 9 7 6 6 6 6 6 5 5 4 4 4 3 3 3 4 5 8 11 14 16 17 18 19 18 18 17 17 18 20 20 20 19 16 15 15 15 16 18 20 20 21 21 20 20 19 18 17 16 15 12 10 8 6 5 5 5 5 5 5 5 5 5 4 4 5 8 9 8 6 5 5 5 6 7 7 7 7 7 7 8 9 10 12 14 17 19 22 24 25 27 30 35 36 34 27 18 9 6 5 4 3 1 1 1 1 1 1 1 2 1 0 1 1 1 1 2 2 2 2 2 1 1 1 2 2 2 1 1 1 2 2 1 1 1 1 1 1 1 2 2 3 3 3 3 3 4 5 3 2 1 0 0 0 0 0 0 0 0 0 0 0 0 0 0 0 0 0 0 0 0 0 0 0 0 0 0 0 0 0 0 0 0 0 0 0 0 0 0 0 0
0 0 0 0 0 0 0 0 0 0 0 0 0 0 0 0 0 0 0 0 0 0 0 0 0 0 0 0 0 0 0 0 0 0 0 0 0 0 0 0 0 0 0 3 6 8 10 14 16 17 18 19 21 28 38 48 58 67 71 72 69 64 60 57 56 56 56 58 58 58 57 54 51 49 47 47 47 47 45 40 32 25 19 17 20 27 35 45 51 53 50 45 41 38 35 30 20 11 10 16 21 20 16 11 6 4 4 5 6 6 5 3 3 3 4 4 3 3 3 3 4 4 4 5 5 5 4 3 3 4 4 4 5 5 9 13 18 22 25 26 27 28 28 29 30 32 33 33 31 29 26 22 19 16 15 15 15 15 14 13 12 11 10 11 11 11 10 10 10 11 14 16 17 18 18 18 18 18 18 19 19 19 18 17 17 16 13 10 6 6 7 8 10 11 12 12 12 13 14 14 14 13 13 13 14 14 14 13 12 11 11 10 10 9 8 7 8 9 10 11 12 12 10 7 5 4 4 4 5 5 5 4 4 4 5 5 7 8 8 8 8 7 7 8 9 9 9 8 5 3 2 2 2 2 3 3 2 2 3 3 4 4 4 4 4 4 5 5 6 7 6 5 5 4 4 4 4 4 4 4 3 3 2 2 3 3 4 4 4 4 3 3 5 7 9 11 10 8 6 5 5 5 6 6 7 8 9 10 11 11 11 11 12 13 13 12 10 10 10 10 10 9 7 6 6 6 7 6 6 5 4 4 3 3 4 4 5 7 10 14 16 18 19 20 20 19 19 18 18 18 19 20 20 20 18 17 16 16 18 20 21 22 22 22 21 21 20 20 20 19 17 15 12 10 8 6 6 6 6 6 5 5 5 5 4 4 5 7 8 7 6 5 5 5 6 7 7 7 7 7 7 8 9 10 10 12 14 17 20 22 24 25 28 32 34 34 28 19 10 6 5 4 2 1 1 1 1 1 1 1 1 1 1 1 1 1 2 2 1 1 2 2 2 2 2 1 1 1 1 1 1 2 2 1 0 1 2 2 2 2 2 3 3 2 1 1 3 5 5 4 2 2 0 0 0 0 0 0 0 0 0 0 0 0 0 0 0 0 0 0 0 0 0 0 0 0 0 0 0 0 0 0 0 0 0 0 0 0 0 0 0 0
0 0 0 0 0 0 0 0 0 0 0 0 0 0 0 0 0 0 0 0 0 0 0 0 0 0 0 0 0 0 0 0 0 0 0 0 0 0 0 0 0 0 0 3 8 10 11 15 17 17 18 19 22 29 41 51 61 70 75 75 71 64 59 57 56 56 57 59 59 58 56 54 50 48 47 48 48 47 45 39 30 23 18 17 20 27 35 45 51 52 50 45 41 38 35 30 20 12 12 18 22 20 16 10 6 3 3 4 5 5 5 3 2 2 3 4 3 2 2 3 4 4 5 5 5 6 5 4 3 4 5 5 6 6 9 12 16 20 24 26 28 28 29 30 31 32 33 33 31 29 26 23 19 16 15 15 15 15 15 13 12 10 10 10 11 10 10 9 10 11 14 17 19 20 19 18 18 18 18 19 20 20 19 19 18 16 14 10 7 7 8 9 11 12 13 13 13 13 14 14 14 14 14 14 14 14 13 12 12 11 10 10 10 10 9 8 8 9 10 12 12 12 10 7 5 3 3 3 4 5 5 4 3 3 4 5 7 8 8 7 6 5 5 5 5 5 5 4 3 2 2 2 2 3 3 3 3 2 3 3 4 5 5 4 4 4 5 5 6 6 5 5 4 4 4 4 4 4 4 4 4 3 3 3 4 4 4 3 3 3 4 5 7 10 12 14 13 11 9 6 5 5 5 6 7 8 9 10 11 11 10 10 10 11 12 11 10 9 9 10 10 10 8 6 6 6 7 7 6 5 4 3 3 4 4 5 6 9 12 15 17 18 19 19 20 20 20 19 19 20 20 21 21 21 20 19 18 18 19 20 21 22 22 22 21 21 21 22 22 22 20 17 14 12 10 8 7 6 6 6 5 5 4 4 4 4 5 7 8 7 6 5 5 6 6 6 6 6 7 7 8 9 9 10 10 11 13 16 20 22 24 25 26 30 33 34 29 21 12 8 6 5 3 2 2 2 2 2 1 1 0 1 1 2 1 1 1 1 1 0 1 2 2 2 1 1 1 1 1 1 2 3 3 2 1 1 2 3 2 2 3 3 2 1 0 1 4 6 6 4 3 2 0 0 0 0 0 0 0 0 0 0 0 0 0 0 0 0 0 0 0 0 0 0 0 0 0 0 0 0 0 0 0 0 0 0 0 0 0 0 0 0
0 0 0 0 0 0 0 0 0 0 0 0 0 0 0 0 0 0 0 0 0 0 0 0 0 0 0 0 0 0 0 0 0 0 0 0 0 0 0 0 0 0 0 3 9 10 11 15 17 18 18 19 23 30 42 56 66 74 78 76 71 64 59 57 57 57 58 59 59 58 56 53 50 48 47 48 48 46 43 38 30 22 17 17 21 28 37 45 51 52 49 45 41 39 36 31 22 12 12 19 23 21 16 10 6 4 3 4 5 5 5 4 3 2 2 3 2 1 1 2 3 3 4 4 5 6 5 5 4 4 5 5 6 6 8 11 15 20 24 26 28 29 30 30 31 32 33 33 31 29 26 23 20 17 15 15 15 16 15 14 12 11 11 11 11 10 9 8 8 10 13 17 19 20 20 18 18 18 18 19 20 20 20 19 17 15 13 10 7 7 9 11 13 14 14 14 14 13 13 14 15 15 15 15 15 14 13 12 11 11 10 10 10 10 9 9 8 9 10 11 12 12 10 7 5 2 2 2 2 4 4 4 3 2 2 4 5 6 6 5 5 4 2 2 2 3 3 3 3 3 3 3 3 3 3 3 3 3 3 3 4 5 5 5 4 4 4 5 5 5 4 4 4 5 5 4 4 4 4 4 4 4 4 4 5 5 4 3 4 5 7 9 10 12 14 15 14 12 10 7 5 5 5 6 7 8 9 10 11 11 10 9 9 10 10 10 9 8 8 9 10 10 9 7 7 6 7 6 5 4 4 3 4 4 5 6 7 10 12 14 16 18 18 19 20 20 20 20 21 21 22 23 24 23 22 20 20 19 20 20 21 22 22 22 22 22 22 23 23 23 21 19 16 14 11 9 7 6 6 6 6 5 4 4 4 4 5 7 8 7 7 6 7 7 7 6 6 7 7 8 8 9 10 10 11 12 15 18 22 25 25 24 25 28 32 35 31 24 15 8 6 5 4 3 2 1 2 2 2 1 1 2 2 2 2 1 1 1 1 1 1 1 1 1 1 2 2 1 1 1 2 3 4 3 1 1 2 2 1 2 3 3 1 1 1 2 5 6 5 3 3 2 0 0 0 0 0 0 0 0 0 0 0 0 0 0 0 0 0 0 0 0 0 0 0 0 0 0 0 0 0 0 0 0 0 0 0 0 0 0 0 0
0 0 0 0 0 0 0 0 0 0 0 0 0 0 0 0 0 0 0 0 0 0 0 0 0 0 0 0 0 0 0 0 0 0 0 0 0 0 0 0 0 0 0 2 9 10 11 15 18 19 19 20 24 31 43 58 69 76 79 76 70 65 61 60 60 59 58 57 58 58 57 55 51 49 48 48 48 47 44 39 31 23 19 18 21 30 39 47 51 51 48 45 42 41 38 33 23 12 12 20 24 22 16 10 6 4 4 4 4 4 5 4 3 2 2 2 2 1 1 2 2 2 2 2 4 5 5 4 3 3 5 6 6 6 8 11 16 20 25 27 29 29 30 31 32 33 33 32 31 29 27 24 20 18 16 16 16 16 16 15 13 12 11 11 11 10 9 8 8 10 13 16 18 19 19 18 18 18 18 19 20 20 20 19 16 14 11 9 7 8 10 13 14 15 14 14 13 13 13 14 15 16 17 16 15 15 14 13 12 12 11 11 11 11 10 10 9 10 10 11 12 12 10 8 5 2 1 1 1 3 4 4 4 3 2 2 2 3 3 3 2 1 1 1 2 3 4 4 5 5 4 4 3 3 3 3 4 4 4 3 4 4 4 4 4 4 4 4 4 4 4 5 5 5 5 4 4 3 4 4 5 5 5 5 5 4 3 4 5 7 9 11 12 13 14 14 14 13 11 9 6 5 5 6 7 8 8 10 11 12 11 10 9 10 11 11 10 9 9 9 10 10 10 9 8 7 7 6 5 4 3 4 4 5 6 7 8 9 10 13 15 17 19 20 20 20 21 21 21 22 24 25 25 25 24 22 21 20 20 21 21 22 23 23 23 23 23 23 24 23 22 20 18 15 12 10 8 6 6 6 7 6 5 5 5 5 5 7 8 8 8 8 8 8 7 6 6 7 8 9 9 10 10 11 12 14 17 21 25 26 25 23 23 25 31 35 33 26 17 9 6 5 5 4 2 1 1 1 1 1 2 2 2 2 2 1 0 1 2 1 1 1 1 1 1 1 1 1 1 1 2 3 3 2 1 1 2 2 2 3 4 3 1 1 1 3 5 5 3 2 2 1 0 0 0 0 0 0 0 0 0 0 0 0 0 0 0 0 0 0 0 0 0 0 0 0 0 0 0 0 0 0 0 0 0 0 0 0 0 0 0 0
0 0 0 0 0 0 0 0 0 0 0 0 0 0 0 0 0 0 0 0 0 0 0 0 0 0 0 0 0 0 0 0 0 0 0 0 0 0 0 0 0 0 0 2 9 10 11 15 18 19 20 20 24 33 44 57 70 77 79 76 71 67 65 64 62 60 57 56 57 59 59 56 52 50 48 49 50 49 45 40 32 25 20 19 23 31 41 50 53 52 48 44 43 43 40 33 22 10 12 21 24 22 16 10 5 4 3 3 3 4 4 4 3 3 2 2 2 1 1 1 1 1 1 1 4 5 5 3 1 2 4 6 7 6 8 12 17 21 25 28 29 30 30 32 34 35 34 33 31 30 27 25 22 20 18 17 17 17 16 14 13 12 11 11 11 10 9 8 9 10 13 15 17 18 18 18 18 19 19 20 21 22 21 19 16 13 10 8 7 8 11 14 15 15 13 12 12 12 13 14 15 17 17 16 16 15 15 15 15 14 13 12 12 11 11 11 11 11 11 12 13 13 11 9 5 3 2 1 2 4 5 6 5 5 4 4 3 2 2 2 2 2 2 3 4 4 4 4 5 5 5 4 4 4 4 4 4 4 4 3 3 4 4 4 4 4 4 4 4 4 4 5 5 6 5 5 4 4 4 5 5 5 5 4 4 3 4 5 7 9 10 12 13 13 14 14 14 14 12 10 8 6 6 7 7 7 7 9 12 13 12 10 10 10 12 13 12 11 10 10 10 10 10 10 9 8 7 6 5 5 4 5 6 7 7 8 8 9 10 13 16 18 20 21 21 21 20 20 20 21 23 25 26 26 25 24 23 22 21 22 22 23 24 25 24 24 24 24 24 24 23 21 19 16 13 10 8 6 6 7 7 7 6 6 5 5 6 8 8 8 8 8 8 7 7 7 7 8 8 9 9 9 10 10 12 14 17 21 25 26 25 22 21 23 30 35 35 28 18 10 7 6 5 4 3 1 1 1 1 1 2 2 1 1 1 1 0 1 1 1 1 1 1 2 2 1 1 1 1 1 1 2 2 1 0 1 2 2 2 3 4 3 2 2 2 4 5 4 1 2 3 1 0 0 0 0 0 0 0 0 0 0 0 0 0 0 0 0 0 0 0 0 0 0 0 0 0 0 0 0 0 0 0 0 0 0 0 0 0 0 0 0
0 0 0 0 0 0 0 0 0 0 0 0 0 0 0 0 0 0 0 0 0 0 0 0 0 0 0 0 0 0 0 0 0 0 0 0 0 0 0 0 0 0 0 1 10 10 11 15 17 19 20 20 24 33 45 57 70 78 80 77 72 69 68 67 65 61 58 57 59 61 60 56 52 49 48 49 51 51 47 40 32 25 20 20 25 32 44 52 56 53 49 45 44 44 40 32 19 9 15 22 24 21 15 9 4 3 3 2 2 2 3 4 3 3 3 2 2 2 2 2 1 1 2 1 3 5 6 4 2 2 4 7 8 8 8 12 17 21 25 28 30 30 32 34 36 37 36 35 32 30 28 25 23 20 19 18 18 18 16 15 12 11 11 10 10 9 8 8 9 11 13 15 17 18 18 18 18 19 20 21 23 24 23 20 17 13 10 7 7 8 11 14 16 15 13 10 10 10 12 14 16 17 17 16 16 16 17 17 17 16 15 14 13 12 11 11 12 12 13 14 14 14 13 10 7 4 2 1 2 4 6 6 6 6 6 6 5 5 5 5 5 5 5 5 5 4 3 4 4 5 5 5 4 4 4 4 4 3 3 3 3 3 3 3 4 4 4 4 4 4 4 5 5 5 5 5 5 5 5 5 5 5 4 3 3 5 6 8 9 10 10 11 12 13 13 14 14 14 13 12 9 7 7 7 7 7 7 9 12 14 13 11 10 11 12 13 13 11 10 9 9 9 10 9 8 8 7 7 6 5 5 6 8 9 10 10 10 11 12 15 17 20 21 22 22 21 20 20 20 20 22 24 25 25 25 25 23 23 23 23 24 24 25 25 25 25 25 25 25 25 24 22 20 16 13 10 8 7 6 7 8 7 6 5 5 5 6 8 8 8 7 7 7 7 7 7 7 8 8 8 8 8 9 10 12 14 16 20 24 26 25 22 20 22 28 34 35 30 20 11 8 7 6 4 2 1 1 1 1 1 2 2 2 1 1 1 1 1 1 1 1 0 1 2 3 2 2 2 1 1 1 2 2 2 2 2 1 1 1 2 3 3 3 2 2 4 5 4 2 3 4 1 0 0 0 0 0 0 0 0 0 0 0 0 0 0 0 0 0 0 0 0 0 0 0 0 0 0 0 0 0 0 0 0 0 0 0 0 0 0 0 0
0 0 0 0 0 0 0 0 0 0 0 0 0 0 0 0 0 0 0 0 0 0 0 0 0 0 0 0 0 0 0 0 0 0 0 0 0 0 0 0 0 0 0 0 10 10 11 15 17 19 20 21 24 33 45 58 70 79 81 78 74 71 69 68 65 61 58 58 61 63 62 57 51 47 46 49 51 51 48 40 31 23 19 20 26 35 45 54 57 55 50 45 45 44 41 30 16 10 17 24 25 20 14 8 4 3 3 2 2 2 3 3 3 3 3 3 2 2 2 3 2 1 1 1 3 5 6 4 2 2 4 7 9 9 9 11 16 20 25 28 30 31 33 35 38 40 39 36 33 30 28 25 23 20 19 18 18 18 17 15 13 11 10 10 9 7 7 7 9 10 13 15 16 18 19 19 19 20 20 21 23 24 24 21 18 13 10 7 6 8 10 13 15 16 15 11 9 10 11 14 16 17 17 16 16 17 18 19 19 18 17 16 15 13 12 11 12 13 14 15 15 15 14 12 9 5 3 2 2 4 5 5 5 6 6 6 6 6 6 7 7 7 7 6 5 4 3 3 4 4 4 3 2 2 3 3 3 3 3 3 3 3 3 4 4 3 3 3 3 3 3 4 5 5 5 5 5 5 5 5 5 4 2 3 5 8 10 10 10 10 10 10 11 12 12 13 14 15 14 13 10 8 7 7 8 8 8 9 12 14 13 11 10 10 11 12 12 10 9 7 7 8 9 8 7 7 7 7 7 7 7 8 9 10 11 12 13 14 15 16 18 19 20 21 22 21 20 20 20 20 22 24 25 25 25 25 24 23 23 24 24 25 25 24 24 25 25 26 26 26 25 23 20 17 14 10 8 7 7 7 8 7 6 5 4 4 5 8 9 8 7 7 7 7 7 7 8 8 8 7 7 8 9 10 12 14 16 20 25 29 29 27 24 23 27 32 35 32 23 14 9 8 5 4 2 0 1 2 2 2 2 1 1 1 1 1 1 1 1 2 1 1 1 2 3 3 2 1 0 1 1 2 2 2 2 2 2 1 1 2 3 3 2 2 3 5 5 3 3 4 5 0 0 0 0 0 0 0 0 0 0 0 0 0 0 0 0 0 0 0 0 0 0 0 0 0 0 0 0 0 0 0 0 0 0 0 0 0 0 0 0 0
0 0 0 0 0 0 0 0 0 0 0 0 0 0 0 0 0 0 0 0 0 0 0 0 0 0 0 0 0 0 0 0 0 0 0 0 0 0 0 0 0 0 0 0 9 10 11 15 17 19 20 22 25 32 45 59 70 78 81 78 74 70 68 66 63 60 58 59 62 64 63 58 51 47 46 48 51 51 48 40 30 22 18 20 27 36 46 55 57 54 50 46 45 45 41 31 17 12 20 25 24 19 13 7 3 2 2 2 2 2 2 2 2 2 3 3 3 2 2 3 3 2 1 0 2 5 6 5 3 3 4 6 8 8 9 10 15 19 23 26 29 31 33 36 39 40 39 37 34 31 28 25 23 20 19 18 18 18 18 16 15 13 11 10 9 7 6 7 8 10 11 14 16 18 20 20 20 20 20 20 21 22 22 20 17 14 10 8 7 8 10 13 15 17 18 16 13 11 12 14 16 18 17 17 17 17 18 19 19 18 18 17 16 15 13 12 12 13 15 15 15 15 14 13 10 7 4 2 2 3 4 5 5 5 5 5 6 6 6 6 6 7 7 6 6 5 5 4 4 3 2 1 1 1 2 2 3 3 3 3 3 4 4 4 4 3 3 3 3 3 3 4 5 5 5 5 5 4 4 3 3 2 3 5 8 10 11 11 11 11 11 11 12 12 13 14 15 15 15 14 12 9 8 8 8 8 8 9 11 13 13 11 10 9 10 11 12 11 9 8 7 8 9 8 8 7 8 9 9 9 9 9 10 11 12 13 15 15 16 17 18 19 20 20 22 22 22 21 21 21 23 24 25 25 25 25 24 24 24 25 25 24 24 24 24 25 26 27 27 26 25 23 20 17 14 11 9 8 8 8 8 7 5 4 4 4 5 7 9 8 7 6 6 7 7 7 7 7 7 7 7 8 9 11 13 15 17 21 27 33 35 33 28 24 25 30 35 35 27 17 10 7 5 4 2 1 1 1 1 1 1 0 1 1 1 1 1 1 1 1 1 1 1 2 2 2 1 1 1 1 2 2 2 1 1 1 1 1 1 1 1 1 1 1 3 4 4 3 3 4 5 0 0 0 0 0 0 0 0 0 0 0 0 0 0 0 0 0 0 0 0 0 0 0 0 0 0 0 0 0 0 0 0 0 0 0 0 0 0 0 0 0
0 0 0 0 0 0 0 0 0 0 0 0 0 0 0 0 0 0 0 0 0 0 0 0 0 0 0 0 0 0 0 0 0 0 0 0 0 0 0 0 0 0 0 0 6 9 10 14 18 20 21 23 26 32 44 58 69 77 80 78 74 70 67 65 62 60 59 60 62 64 62 58 52 48 47 49 51 51 47 40 30 21 18 20 27 38 48 55 56 52 48 45 45 45 41 31 18 13 20 25 24 17 11 6 3 2 2 2 2 2 2 1 1 1 1 2 3 2 1 2 3 3 2 1 1 3 5 5 4 3 4 5 6 7 8 10 14 18 22 25 27 30 33 36 39 40 39 36 34 31 29 26 23 20 18 17 17 17 18 17 16 14 12 10 9 7 6 7 8 10 11 13 15 18 20 21 22 22 21 21 20 20 20 19 17 14 11 9 9 10 11 13 15 17 19 19 17 15 13 14 15 17 17 18 18 18 18 18 17 17 17 18 18 16 15 14 13 14 15 16 16 15 14 13 11 8 5 2 3 3 4 5 6 6 5 5 5 5 5 5 5 5 5 5 6 6 5 5 5 3 2 1 1 2 2 3 3 3 3 2 3 4 5 5 5 4 3 3 3 4 4 5 5 5 5 5 4 4 4 3 3 4 5 7 9 10 10 11 11 12 13 14 15 15 15 15 15 16 16 15 13 10 8 8 8 8 8 8 10 12 13 12 10 9 10 11 12 11 10 9 9 9 10 9 9 8 9 9 10 10 10 10 10 10 11 13 14 15 17 17 18 18 19 20 22 22 22 22 22 22 23 24 25 25 25 25 25 25 25 25 25 25 24 24 24 25 27 28 28 27 25 23 20 17 15 12 10 9 9 9 8 7 5 5 4 4 5 8 9 8 7 6 6 6 7 7 7 7 7 7 8 9 10 11 13 15 17 22 28 35 39 37 30 24 22 26 34 36 31 21 11 6 5 4 3 2 1 1 1 1 1 1 1 1 1 1 1 1 1 1 0 1 1 1 1 1 1 2 1 1 1 1 1 1 1 1 1 1 2 2 1 1 1 2 3 4 3 2 2 4 4 0 0 0 0 0 0 0 0 0 0 0 0 0 0 0 0 0 0 0 0 0 0 0 0 0 0 0 0 0 0 0 0 0 0 0 0 0 0 0 0 0
0 0 0 0 0 0 0 0 0 0 0 0 0 0 0 0 0 0 0 0 0 0 0 0 0 0 0 0 0 0 0 0 0 0 0 0 0 0 0 0 0 0 0 0 5 9 11 15 18 20 21 23 27 34 44 58 69 76 79 77 73 70 68 66 63 61 59 60 62 64 61 57 53 50 50 51 53 52 47 40 30 21 18 20 28 40 51 56 55 51 46 45 45 44 40 30 18 14 20 25 23 17 10 5 3 3 2 2 2 2 3 2 2 1 0 1 2 2 1 1 3 3 3 2 1 2 3 4 4 3 3 3 4 6 8 10 14 18 21 24 26 29 33 35 38 38 37 35 34 32 31 28 25 21 18 17 16 17 17 17 16 15 13 11 9 8 6 7 9 11 12 14 15 17 19 20 22 23 24 23 22 21 20 19 16 14 11 10 10 11 12 13 14 15 17 19 19 17 15 14 15 15 17 18 19 19 19 17 15 15 15 17 17 17 15 15 15 15 16 17 17 16 15 14 11 8 5 2 2 3 5 6 6 6 6 6 6 5 5 4 4 4 5 5 5 5 5 5 5 3 2 2 2 3 3 4 3 3 3 3 3 4 5 5 5 5 4 4 4 4 5 5 4 4 4 4 4 4 4 5 5 6 8 9 10 10 10 10 11 13 15 16 17 17 16 16 16 16 17 16 14 10 8 7 7 7 7 8 9 11 13 13 11 10 10 10 11 12 11 10 10 10 10 10 9 8 8 9 10 10 10 10 10 11 11 12 14 15 17 17 18 19 20 21 22 22 22 22 22 22 23 23 24 24 25 25 26 27 27 27 26 25 25 25 25 26 27 28 29 28 26 23 20 18 16 14 11 10 9 8 8 7 6 5 5 5 6 8 9 8 7 6 6 6 6 6 6 7 7 8 9 9 10 11 13 14 16 21 27 35 40 39 32 25 22 26 34 38 35 25 12 5 5 5 4 2 1 1 1 1 1 1 1 1 1 1 1 1 1 1 1 1 1 2 2 1 1 1 2 2 1 1 1 1 1 2 1 2 3 3 2 1 1 2 3 3 3 2 2 4 3 0 0 0 0 0 0 0 0 0 0 0 0 0 0 0 0 0 0 0 0 0 0 0 0 0 0 0 0 0 0 0 0 0 0 0 0 0 0 0 0 0
0 0 0 0 0 0 0 0 0 0 0 0 0 0 0 0 0 0 0 0 0 0 0 0 0 0 0 0 0 0 0 0 0 0 0 0 0 0 0 0 0 0 0 0 4 10 13 15 18 20 21 23 29 36 45 57 69 76 78 76 74 72 71 69 66 62 60 61 63 64 61 57 54 52 52 54 55 53 47 39 30 21 19 22 30 43 53 57 56 50 45 44 45 44 38 28 16 15 22 25 23 17 10 5 4 4 3 2 2 3 3 3 2 1 1 1 2 3 2 2 2 2 2 2 2 2 2 2 2 2 1 2 3 5 7 10 14 17 20 23 26 29 33 35 36 36 36 35 35 34 33 30 26 22 19 17 17 16 16 15 15 14 13 11 10 8 6 7 9 12 15 16 16 16 17 19 21 23 25 25 24 22 20 18 16 14 12 11 11 12 13 14 13 12 14 17 19 18 16 15 15 15 17 19 20 20 19 17 15 15 15 15 15 15 15 15 15 16 18 19 19 18 16 15 12 8 4 1 1 2 4 5 6 6 6 7 7 7 6 5 5 5 5 5 5 5 5 5 4 4 3 3 3 4 4 5 4 3 3 3 4 4 5 5 5 5 5 4 4 4 4 3 3 3 4 4 5 5 5 6 7 8 10 10 11 11 11 11 13 15 16 17 18 17 17 16 16 16 16 15 14 10 8 6 6 7 8 8 9 10 11 13 12 10 10 10 11 11 12 11 11 11 10 10 9 8 7 8 9 9 10 10 11 12 13 14 15 16 17 18 19 19 20 21 22 22 22 22 22 22 22 23 23 24 25 27 28 28 28 28 27 27 26 26 26 26 28 29 30 29 27 24 21 19 17 15 12 10 8 8 7 7 6 6 6 6 6 8 9 9 8 7 6 6 6 6 6 7 7 8 9 10 10 11 12 14 16 20 25 33 40 41 36 30 26 28 35 40 38 28 14 6 5 6 4 2 1 1 1 1 1 1 1 1 1 1 1 1 1 1 1 1 1 2 2 1 1 0 1 1 2 2 2 1 1 1 1 2 3 2 2 2 2 3 3 3 3 3 4 5 3 0 0 0 0 0 0 0 0 0 0 0 0 0 0 0 0 0 0 0 0 0 0 0 0 0 0 0 0 0 0 0 0 0 0 0 0 0 0 0 0 0
0 0 0 0 0 0 0 0 0 0 0 0 0 0 0 0 0 0 0 0 0 0 0 0 0 0 0 0 0 0 0 0 0 0 0 0 0 0 0 0 0 0 0 0 3 10 13 16 17 19 20 24 29 38 47 57 68 75 77 76 75 74 74 72 68 63 61 61 64 65 62 58 54 53 55 57 57 54 46 36 27 20 20 25 34 45 56 59 56 51 45 44 45 44 37 25 15 16 24 26 24 18 12 7 5 5 4 2 2 2 3 3 3 1 1 2 2 3 2 2 2 2 2 2 3 3 2 2 1 1 1 2 3 5 7 10 12 15 19 22 26 30 33 35 35 35 35 35 35 35 34 31 28 23 20 19 18 17 16 15 14 13 12 11 9 8 7 7 10 13 16 17 17 16 16 17 19 21 23 24 23 22 20 17 15 13 12 12 13 13 14 15 13 11 12 15 18 19 17 15 15 15 17 19 20 21 20 19 17 16 15 15 15 14 14 14 15 15 17 18 19 19 18 15 12 8 4 1 0 1 3 4 5 5 6 7 8 8 8 7 7 7 6 6 5 5 5 5 5 4 4 3 4 5 5 5 5 4 3 3 4 4 4 4 4 4 4 4 4 4 4 5 5 5 5 6 6 6 7 8 8 10 11 12 13 13 13 14 15 15 16 17 16 16 16 16 16 15 15 15 13 11 8 7 7 7 8 9 9 8 10 12 12 11 10 10 11 12 12 12 12 12 12 11 10 9 8 8 9 10 10 10 11 12 14 15 16 17 17 18 19 20 20 21 22 23 23 23 23 23 23 24 24 25 27 28 28 29 28 28 28 28 28 27 27 27 28 29 30 30 29 25 22 19 17 15 12 10 9 8 7 7 6 6 7 6 6 7 9 10 9 8 7 7 7 6 6 6 7 8 9 10 10 11 13 15 18 21 25 32 40 44 42 36 31 31 36 40 40 30 17 7 6 7 5 3 1 1 1 1 1 2 2 2 1 1 1 1 1 1 1 1 2 2 2 1 1 1 1 1 2 2 1 1 2 1 2 2 2 1 1 2 3 4 3 3 3 4 5 6 3 0 0 0 0 0 0 0 0 0 0 0 0 0 0 0 0 0 0 0 0 0 0 0 0 0 0 0 0 0 0 0 0 0 0 0 0 0 0 0 0 0
0 0 0 0 0 0 0 0 0 0 0 0 0 0 0 0 0 0 0 0 0 0 0 0 0 0 0 0 0 0 0 0 0 0 0 0 0 0 0 0 0 0 0 0 2 10 13 15 16 18 20 24 29 37 46 55 64 72 75 76 76 76 77 75 69 64 61 62 64 66 63 58 54 53 55 58 58 54 46 34 24 19 20 27 36 47 56 60 57 51 47 45 46 45 38 24 13 16 24 26 24 18 13 8 6 6 5 3 1 1 2 3 2 1 1 2 3 3 3 2 2 2 2 2 3 3 3 2 1 1 3 3 3 5 7 10 12 14 17 21 25 29 32 34 34 33 33 34 34 34 33 30 28 24 21 20 19 18 16 15 13 12 11 10 9 8 7 8 10 14 16 18 17 16 15 15 16 18 19 20 20 19 17 15 15 14 13 13 14 14 15 15 14 12 12 14 18 20 19 17 15 15 16 18 20 20 21 20 20 19 18 17 16 15 14 14 14 14 15 16 17 18 18 16 13 9 5 2 1 1 2 3 3 4 5 6 7 8 8 8 8 8 8 7 6 5 5 5 5 4 4 4 5 5 5 5 4 4 3 3 3 3 3 3 3 3 4 4 5 6 8 8 9 9 8 8 8 8 9 9 10 11 12 13 14 15 15 15 15 16 16 16 16 16 16 17 17 16 15 15 14 12 10 8 8 8 9 9 9 8 8 10 12 12 11 10 11 12 13 13 13 13 13 13 13 11 10 10 10 10 10 10 10 11 13 14 15 16 16 17 18 19 20 20 21 22 23 24 24 25 25 25 26 27 27 28 29 29 29 28 28 29 29 28 27 26 27 28 30 30 29 25 22 19 17 15 13 11 10 9 8 7 6 6 6 6 6 7 9 10 9 8 8 8 7 7 6 6 7 7 9 10 10 11 14 17 20 23 27 34 41 46 46 42 35 32 34 38 39 32 21 10 7 7 5 3 2 2 2 1 1 2 2 1 1 1 0 1 1 0 1 2 2 2 1 1 1 2 2 2 2 1 1 1 1 2 3 3 2 1 1 2 3 3 3 3 3 4 5 6 2 0 0 0 0 0 0 0 0 0 0 0 0 0 0 0 0 0 0 0 0 0 0 0 0 0 0 0 0 0 0 0 0 0 0 0 0 0 0 0 0 0
0 0 0 0 0 0 0 0 0 0 0 0 0 0 0 0 0 0 0 0 0 0 0 0 0 0 0 0 0 0 0 0 0 0 0 0 0 0 0 0 0 0 0 0 1 9 11 13 15 17 20 24 28 35 43 52 61 70 74 75 76 77 78 77 71 65 61 62 65 66 64 58 53 52 54 58 59 55 46 34 23 18 20 27 38 49 57 61 58 53 48 47 47 46 40 25 13 15 24 26 23 18 13 8 5 5 4 3 1 0 0 2 2 1 2 3 3 2 2 2 2 3 2 2 2 2 3 3 2 1 3 4 4 5 8 10 11 14 16 20 25 28 31 32 32 32 33 33 33 32 30 29 26 25 22 20 19 18 16 15 13 12 10 10 9 8 8 9 11 14 17 18 17 16 14 14 14 14 15 15 16 15 15 14 14 15 15 15 15 15 15 15 15 14 12 13 17 20 21 20 17 15 14 15 17 19 20 21 22 21 20 19 18 17 16 15 15 14 14 15 16 17 17 16 14 10 6 4 2 2 2 3 3 3 4 5 6 6 7 7 8 8 8 7 5 5 5 4 4 5 5 5 6 5 5 4 3 2 2 2 3 4 5 5 6 6 7 8 10 10 11 12 12 11 10 10 10 10 11 11 11 12 13 14 15 15 15 15 15 16 16 16 16 17 18 18 18 17 16 15 14 13 11 10 9 9 10 10 10 10 9 9 10 11 10 10 10 12 13 14 14 14 14 15 15 14 13 12 12 11 11 10 10 10 11 13 13 13 14 15 15 17 19 20 20 21 22 24 25 25 25 26 26 27 27 28 28 29 28 28 28 29 30 29 28 26 26 27 29 30 29 25 22 19 17 16 15 13 11 10 8 6 5 5 5 5 6 7 9 9 9 8 8 7 7 7 7 7 7 8 8 9 10 11 15 19 22 25 29 35 42 48 50 45 37 32 32 35 38 35 25 14 7 6 5 3 2 2 3 2 1 1 1 1 1 1 1 0 0 1 2 2 1 1 1 1 1 2 2 1 0 1 1 1 0 2 4 4 2 1 1 3 4 3 2 2 3 4 5 6 1 0 0 0 0 0 0 0 0 0 0 0 0 0 0 0 0 0 0 0 0 0 0 0 0 0 0 0 0 0 0 0 0 0 0 0 0 0 0 0 0 0
0 0 0 0 0 0 0 0 0 0 0 0 0 0 0 0 0 0 0 0 0 0 0 0 0 0 0 0 0 0 0 0 0 0 0 0 0 0 0 0 0 0 0 0 0 9 10 12 14 17 20 25 28 32 40 50 60 69 74 75 76 77 79 78 73 66 63 64 66 66 63 57 52 51 54 58 59 55 47 35 23 18 19 27 39 50 58 61 58 53 50 48 48 46 40 27 13 15 23 26 23 17 11 6 4 3 3 2 1 1 1 1 1 1 3 3 2 1 2 2 2 3 2 2 2 1 2 3 3 1 1 3 4 5 8 10 11 12 15 18 22 27 30 31 31 32 32 33 32 30 28 27 25 24 22 20 19 17 17 15 14 12 10 10 9 9 9 10 11 14 16 17 16 15 13 11 10 11 12 13 14 14 14 14 15 15 16 17 16 16 15 15 15 14 13 12 15 19 23 24 22 18 13 11 12 15 18 20 22 22 21 20 20 19 19 18 17 16 15 15 16 17 18 16 14 10 7 5 4 3 3 3 4 4 4 5 5 5 6 7 7 7 6 5 5 4 4 4 4 5 5 6 5 4 3 2 2 3 4 5 7 8 9 10 11 11 12 13 13 14 14 14 13 13 12 12 12 12 13 13 12 13 13 14 15 15 15 15 15 16 16 17 17 17 18 18 18 17 15 15 14 13 12 10 9 9 10 10 11 12 12 10 10 10 10 9 9 10 12 13 14 14 15 15 15 15 15 14 14 13 13 12 11 11 11 12 12 11 11 12 14 16 18 20 20 21 22 22 23 24 25 25 25 26 27 27 28 29 29 28 28 29 30 30 29 27 25 26 28 29 29 26 23 20 17 16 15 14 12 10 7 6 5 5 5 6 6 8 9 9 9 8 7 7 7 7 7 8 8 8 9 9 10 11 14 18 22 25 29 35 42 48 51 47 40 33 31 34 37 35 28 16 7 6 5 4 2 2 2 1 1 1 0 1 1 1 1 0 0 1 2 3 2 1 1 1 1 2 1 0 0 0 1 1 1 3 4 3 2 1 2 3 4 3 2 2 3 4 5 5 0 0 0 0 0 0 0 0 0 0 0 0 0 0 0 0 0 0 0 0 0 0 0 0 0 0 0 0 0 0 0 0 0 0 0 0 0 0 0 0 0 0
0 0 0 0 0 0 0 0 0 0 0 0 0 0 0 0 0 0 0 0 0 0 0 0 0 0 0 0 0 0 0 0 0 0 0 0 0 0 0 0 0 0 0 0 0 9 10 11 14 17 21 25 29 31 37 49 61 70 75 76 76 76 78 78 75 69 66 66 67 66 62 56 52 52 56 59 60 56 47 35 24 18 19 26 39 51 60 61 59 54 50 49 49 45 39 27 14 15 23 25 22 16 10 5 2 2 3 3 2 1 2 2 1 1 2 2 1 1 2 2 1 2 2 2 2 2 1 3 3 2 1 2 2 4 7 9 10 11 13 16 20 25 28 30 30 31 32 32 31 29 26 25 25 24 22 20 17 16 16 16 15 12 10 10 9 10 10 11 12 13 14 15 14 13 11 10 9 9 10 12 14 15 15 15 15 15 16 17 17 17 16 15 15 14 13 12 13 17 22 25 26 22 17 10 9 12 15 18 20 20 20 20 20 20 20 20 19 18 17 17 18 19 19 17 14 11 8 6 5 4 3 3 4 4 5 5 5 6 6 7 7 6 5 5 5 4 4 4 4 4 4 4 4 3 3 4 5 7 9 10 11 12 12 13 14 15 15 16 16 15 15 15 14 14 14 14 14 14 13 13 13 13 14 15 15 16 16 15 15 15 16 16 16 16 17 17 16 15 15 13 13 13 12 11 9 8 9 10 11 14 15 14 10 9 8 8 8 9 11 12 14 14 15 15 15 15 15 15 15 15 15 15 14 14 14 13 12 11 11 11 13 15 18 20 21 21 21 22 22 23 24 25 25 26 26 27 28 29 29 29 29 30 30 30 30 28 27 27 28 30 30 27 24 20 17 15 14 13 11 9 7 5 5 5 5 5 6 7 8 9 9 8 7 6 6 7 7 8 9 9 9 9 10 11 14 16 20 24 29 35 41 48 52 51 44 37 33 34 36 36 30 18 8 6 6 4 2 1 0 1 2 1 1 0 1 1 1 1 1 2 2 3 2 1 1 1 2 2 1 1 1 1 1 2 2 2 3 2 2 3 3 3 3 3 3 3 4 5 5 6 0 0 0 0 0 0 0 0 0 0 0 0 0 0 0 0 0 0 0 0 0 0 0 0 0 0 0 0 0 0 0 0 0 0 0 0 0 0 0 0 0 0
0 0 0 0 0 0 0 0 0 0 0 0 0 0 0 0 0 0 0 0 0 0 0 0 0 0 0 0 0 0 0 0 0 0 0 0 0 0 0 0 0 0 0 0 0 8 10 11 14 18 23 27 30 31 35 46 60 71 76 76 76 76 77 78 76 72 69 68 68 66 61 56 53 54 58 61 61 56 45 35 24 18 20 27 38 52 61 62 59 54 51 50 49 45 37 26 15 15 23 25 23 15 9 5 2 2 3 3 2 1 1 2 2 1 1 1 1 2 3 3 1 1 2 1 1 2 1 2 4 3 2 2 2 3 5 7 9 10 11 15 20 25 27 28 29 30 31 32 31 29 26 25 25 23 21 18 16 15 15 15 15 12 10 10 10 10 11 12 12 12 13 13 13 12 11 10 9 9 10 12 15 16 17 16 15 15 15 16 17 17 17 16 15 14 13 12 11 14 20 25 27 26 21 14 9 9 11 14 15 16 17 17 18 19 19 19 18 18 18 18 19 20 19 18 15 12 9 6 5 4 3 3 4 4 5 5 5 6 6 7 7 6 6 5 5 5 4 3 2 2 2 3 5 6 8 8 9 10 12 13 13 13 13 14 15 16 17 18 18 17 16 15 15 15 15 15 15 14 14 13 13 13 14 15 16 16 16 16 15 15 15 15 15 15 15 15 15 14 13 12 12 12 12 11 9 8 8 9 11 14 17 17 14 10 9 9 8 8 10 12 13 14 14 14 14 14 13 13 14 15 15 15 15 15 15 15 14 13 12 11 12 14 17 20 21 22 22 21 21 22 23 25 26 27 27 28 29 30 30 30 30 30 31 31 31 30 29 28 29 30 30 28 24 20 16 15 13 12 11 9 7 5 5 5 5 5 6 7 8 8 9 9 8 7 6 6 7 8 9 9 10 10 10 12 13 15 19 24 29 35 41 48 53 53 49 42 36 35 36 36 31 20 10 7 7 5 2 1 0 2 3 3 2 2 1 2 2 1 1 2 2 2 1 1 1 1 1 1 2 2 1 1 2 2 2 2 2 2 2 3 3 3 3 2 3 4 5 5 6 6 0 0 0 0 0 0 0 0 0 0 0 0 0 0 0 0 0 0 0 0 0 0 0 0 0 0 0 0 0 0 0 0 0 0 0 0 0 0 0 0 0 0
0 0 0 0 0 0 0 0 0 0 0 0 0 0 0 0 0 0 0 0 0 0 0 0 0 0 0 0 0 0 0 0 0 0 0 0 0 0 0 0 0 0 0 0 0 6 10 11 14 18 24 29 30 31 34 41 56 68 74 76 76 76 78 79 77 73 70 69 69 67 62 57 55 56 60 63 62 56 45 33 24 18 20 28 38 52 61 63 60 55 51 51 50 46 37 25 14 15 23 26 23 16 9 4 3 3 3 3 3 2 1 2 2 2 1 0 1 1 3 4 2 1 2 2 1 1 2 3 4 3 2 2 2 2 4 6 8 10 12 15 20 24 25 26 26 27 29 30 30 30 28 26 25 24 21 17 15 14 15 15 14 12 10 9 9 10 11 12 12 12 12 12 12 12 12 12 10 10 10 12 15 17 17 16 14 13 14 15 16 17 17 16 15 15 13 12 10 11 15 22 26 27 25 18 11 8 8 10 12 13 14 15 16 17 18 18 18 17 17 17 18 19 19 18 16 13 10 6 4 3 3 3 3 4 5 5 5 5 6 7 7 7 6 5 4 3 3 3 3 3 5 7 10 11 12 13 13 13 14 14 14 13 13 14 15 16 18 18 18 17 16 15 15 15 15 15 15 15 14 13 13 14 15 15 15 15 15 15 15 15 14 14 14 14 14 14 14 14 13 12 12 12 12 11 10 8 9 10 10 12 15 18 17 14 10 9 9 8 9 11 12 13 13 13 13 12 12 12 13 14 14 15 14 14 14 15 15 14 13 11 11 13 15 19 21 22 22 22 21 22 23 25 27 28 28 29 30 31 31 31 30 31 31 31 31 30 29 28 28 29 29 27 24 20 17 15 13 12 11 10 7 5 5 6 6 6 6 7 8 8 9 9 8 7 6 6 7 8 9 9 10 10 11 12 14 16 19 25 30 36 42 48 53 55 52 45 38 35 35 37 34 26 15 9 7 5 3 2 1 1 2 3 3 3 3 2 2 1 2 2 2 1 0 1 1 1 1 1 2 2 1 1 2 2 2 2 2 1 1 2 3 3 3 2 3 4 5 5 6 5 0 0 0 0 0 0 0 0 0 0 0 0 0 0 0 0 0 0 0 0 0 0 0 0 0 0 0 0 0 0 0 0 0 0 0 0 0 0 0 0 0 0
0 0 0 0 0 0 0 0 0 0 0 0 0 0 0 0 0 0 0 0 0 0 0 0 0 0 0 0 0 0 0 0 0 0 0 0 0 0 0 0 0 0 0 0 0 5 10 10 13 17 23 28 30 30 31 37 50 64 72 76 78 80 81 81 77 73 70 69 69 68 65 59 56 57 60 63 62 57 46 33 24 19 21 29 40 52 62 64 61 56 52 51 51 47 37 24 14 16 24 26 23 16 9 5 4 4 3 3 3 2 1 1 2 3 2 1 1 1 2 3 2 2 3 3 2 1 2 3 3 3 2 2 2 3 3 5 7 9 12 16 20 22 23 23 23 25 27 29 30 30 30 28 27 25 22 18 14 13 13 14 13 11 10 9 9 10 10 11 11 12 12 12 12 13 13 12 11 10 10 12 14 16 17 15 14 12 13 14 15 15 15 15 15 15 14 12 10 9 11 18 24 27 26 22 15 9 7 8 10 11 13 14 15 16 17 18 18 18 18 18 18 18 19 18 16 14 10 6 3 3 3 3 4 4 5 5 5 5 6 6 6 5 5 4 3 4 6 8 9 9 10 11 13 15 15 16 16 16 15 15 14 13 13 14 15 16 17 17 17 17 17 16 15 15 15 15 16 16 16 15 15 14 14 14 14 14 14 14 14 15 14 14 14 13 14 14 14 14 13 12 12 12 12 12 11 10 10 10 10 11 14 17 19 17 14 10 9 8 8 9 11 12 12 12 12 12 11 11 11 11 12 12 12 11 12 14 15 15 14 12 11 11 13 16 19 20 21 21 22 23 24 25 27 28 29 30 30 31 31 31 31 31 31 32 31 30 27 25 25 26 27 27 25 22 19 16 14 13 12 10 9 7 7 7 7 7 8 9 9 9 9 9 9 8 7 6 7 8 9 9 9 10 12 13 15 17 21 26 32 38 43 49 54 56 55 48 40 35 35 37 37 32 22 12 7 7 5 3 2 1 1 2 2 2 2 2 2 2 2 2 2 1 1 1 2 2 2 2 2 1 1 1 2 2 3 3 3 1 1 2 3 4 3 2 2 3 4 5 6 4 0 0 0 0 0 0 0 0 0 0 0 0 0 0 0 0 0 0 0 0 0 0 0 0 0 0 0 0 0 0 0 0 0 0 0 0 0 0 0 0 0 0
0 0 0 0 0 0 0 0 0 0 0 0 0 0 0 0 0 0 0 0 0 0 0 0 0 0 0 0 0 0 0 0 0 0 0 0 0 0 0 0 0 0 0 0 0 4 9 10 13 15 20 26 29 29 30 35 45 61 71 78 82 85 86 85 79 72 68 68 69 70 67 61 57 57 59 62 62 57 48 35 25 20 22 31 41 53 63 66 62 56 52 51 51 48 38 24 14 16 24 25 22 15 9 5 5 4 3 3 2 1 1 1 1 2 2 1 2 2 1 2 3 2 3 4 3 1 1 2 2 3 3 2 2 3 3 4 5 8 11 15 18 20 21 21 21 23 25 28 30 30 30 29 28 25 22 18 15 13 12 12 12 11 10 10 10 10 10 10 11 12 13 13 13 12 12 11 10 10 10 11 13 14 14 13 12 11 11 12 13 14 14 14 15 15 14 12 10 9 9 13 20 25 27 25 19 12 8 8 9 10 12 13 14 15 17 18 19 20 20 19 19 19 20 19 18 15 10 6 3 3 3 3 4 5 5 5 6 6 6 5 4 4 4 5 7 10 13 15 16 15 15 15 15 17 18 19 19 18 17 16 15 14 14 14 15 16 16 17 17 18 17 16 15 15 15 16 18 18 18 17 16 15 14 13 12 12 12 13 14 15 15 14 14 13 13 13 13 13 13 13 13 12 12 12 12 11 11 11 11 10 12 16 19 19 16 12 9 7 7 8 10 10 11 11 11 11 11 10 10 10 10 10 10 10 11 13 14 15 14 12 10 10 10 13 15 18 20 21 22 23 25 25 26 27 28 30 30 30 30 30 30 31 32 33 32 29 25 22 21 23 25 28 27 25 20 17 15 13 13 11 10 8 7 8 8 9 10 11 10 10 9 9 9 8 7 7 8 8 9 9 9 10 12 14 16 18 22 27 33 40 45 51 55 57 57 51 43 36 35 37 40 37 28 15 7 8 7 4 2 2 2 2 2 1 1 2 2 2 2 2 2 2 2 2 1 2 2 3 2 1 1 1 2 3 3 3 3 2 1 2 4 4 3 1 1 2 4 5 5 3 0 0 0 0 0 0 0 0 0 0 0 0 0 0 0 0 0 0 0 0 0 0 0 0 0 0 0 0 0 0 0 0 0 0 0 0 0 0 0 0 0 0
0 0 0 0 0 0 0 0 0 0 0 0 0 0 0 0 0 0 0 0 0 0 0 0 0 0 0 0 0 0 0 0 0 0 0 0 0 0 0 0 0 0 0 0 0 3 10 10 13 15 17 23 27 28 30 34 43 57 71 78 84 88 89 87 80 72 67 67 70 71 68 62 57 56 58 61 61 58 50 36 25 21 23 31 43 55 64 66 62 56 52 51 51 47 38 23 14 17 23 24 20 14 8 5 4 4 3 2 2 1 1 1 1 2 2 2 2 3 1 1 3 3 2 3 4 2 1 1 1 1 2 2 1 2 3 3 4 5 8 12 15 18 20 20 21 22 24 27 30 31 30 29 27 24 21 18 15 13 12 11 10 10 10 10 11 11 11 11 12 13 14 14 13 11 10 10 9 9 10 11 11 11 11 10 10 9 9 10 10 11 12 13 14 15 15 13 12 10 9 10 15 22 26 26 22 15 10 9 10 10 11 12 13 14 15 17 19 20 20 20 20 20 21 20 19 16 12 8 5 3 3 4 4 5 5 6 6 6 4 2 4 7 10 11 13 16 18 20 20 19 18 17 18 19 20 21 21 20 18 17 16 15 15 15 15 16 16 17 18 18 18 17 16 15 15 17 19 20 20 19 17 15 13 12 11 11 12 13 14 15 15 14 13 13 13 12 12 12 13 14 14 13 13 12 13 14 13 12 11 10 11 15 18 19 18 14 10 7 7 7 9 10 10 10 11 11 11 10 9 9 10 10 11 11 11 12 13 14 14 12 10 8 8 10 12 15 18 21 23 24 25 25 25 26 28 29 30 30 30 30 30 31 33 34 33 29 24 20 18 20 24 27 29 26 22 18 15 14 14 13 10 8 7 7 8 9 11 11 11 10 9 9 8 8 7 7 8 9 9 9 9 10 12 15 16 19 22 26 33 40 47 52 56 58 58 54 47 40 36 38 41 40 32 19 8 7 8 5 1 1 2 2 1 2 2 1 1 1 1 1 1 2 3 2 1 1 2 3 2 1 1 2 2 2 2 3 3 2 1 3 4 4 3 1 1 3 5 6 6 3 0 0 0 0 0 0 0 0 0 0 0 0 0 0 0 0 0 0 0 0 0 0 0 0 0 0 0 0 0 0 0 0 0 0 0 0 0 0 0 0 0 0
0 0 0 0 0 0 0 0 0 0 0 0 0 0 0 0 0 0 0 0 0 0 0 0 0 0 0 0 0 0 0 0 0 0 0 0 0 0 0 0 0 0 0 0 0 2 10 10 13 15 16 21 26 27 29 33 41 53 67 76 83 88 90 87 81 73 69 69 71 71 67 62 56 55 56 60 61 58 50 38 25 20 23 30 44 56 65 66 62 56 52 51 51 47 38 23 13 18 23 23 19 13 8 5 4 3 2 2 3 2 1 1 1 2 3 3 2 2 2 1 1 2 1 2 3 3 1 2 2 1 1 2 2 2 3 4 4 4 6 10 14 17 20 21 22 22 23 25 28 30 30 28 25 22 19 17 15 14 13 11 10 10 10 11 12 12 12 13 13 14 15 15 14 11 10 9 9 9 10 11 10 10 9 8 8 8 8 8 9 9 10 12 14 14 14 13 12 11 10 9 12 17 22 25 23 18 13 10 10 11 11 12 13 14 15 16 17 18 19 20 20 21 21 22 21 19 15 11 8 5 5 5 5 5 5 6 6 5 2 4 8 12 15 15 16 18 19 20 20 20 19 19 19 20 21 22 21 20 19 18 17 17 17 17 16 16 16 17 18 19 19 18 17 16 16 18 19 20 20 19 17 15 14 12 12 12 13 14 15 15 14 13 13 13 12 12 12 13 14 15 15 15 14 14 15 15 15 13 11 10 11 13 16 19 18 15 11 8 7 7 8 9 10 10 10 10 10 10 9 9 10 11 12 13 12 12 12 12 12 11 10 8 7 7 10 13 16 20 22 24 25 25 25 26 28 29 30 30 30 30 30 32 34 35 34 30 25 20 18 19 22 26 28 27 23 19 15 15 15 14 11 8 6 6 7 9 10 11 11 10 9 8 8 7 7 7 8 9 10 10 10 10 12 14 16 18 20 25 31 40 48 53 56 58 59 56 51 45 40 40 41 41 35 24 12 7 7 5 3 2 2 2 2 2 2 1 1 1 1 1 1 3 3 2 1 2 2 3 2 1 1 2 3 2 3 3 3 2 2 3 4 4 2 1 2 3 6 7 7 2 0 0 0 0 0 0 0 0 0 0 0 0 0 0 0 0 0 0 0 0 0 0 0 0 0 0 0 0 0 0 0 0 0 0 0 0 0 0 0 0 0 0
0 0 0 0 0 0 0 0 0 0 0 0 0 0 0 0 0 0 0 0 0 0 0 0 0 0 0 0 0 0 0 0 0 0 0 0 0 0 0 0 0 0 0 0 0 1 9 9 12 15 16 20 25 27 28 32 39 50 63 74 81 86 89 87 81 75 71 71 73 72 67 61 56 54 56 60 62 59 50 38 25 20 23 30 43 57 66 67 63 57 54 53 52 47 37 22 13 19 24 24 18 12 8 5 3 3 2 3 4 4 3 2 1 2 4 4 2 1 2 2 1 1 1 1 2 2 1 2 2 2 1 3 3 3 4 4 4 4 6 10 13 16 20 21 22 22 21 23 26 30 30 28 25 20 17 16 15 15 14 12 10 10 10 11 12 13 13 13 13 14 15 15 14 13 11 10 9 10 10 10 10 9 8 8 8 9 9 9 8 9 10 11 12 13 13 13 12 12 11 10 10 12 17 20 21 19 15 11 11 12 13 13 14 15 15 15 16 17 17 18 19 20 21 22 22 20 18 14 10 8 7 6 5 5 5 5 4 3 4 8 12 15 16 17 17 17 18 19 20 20 20 20 20 20 21 21 21 20 19 18 18 18 18 17 17 16 16 17 18 19 19 19 18 17 17 17 18 18 18 18 17 16 15 14 13 13 14 14 14 14 13 13 13 13 13 13 13 14 15 15 16 16 15 15 16 16 15 13 10 10 10 11 14 17 18 16 13 9 7 7 7 8 9 10 10 10 10 9 9 9 10 11 12 13 12 10 10 10 10 10 9 8 7 7 8 10 14 17 21 24 25 26 26 27 28 30 31 31 30 31 32 33 34 35 34 31 27 23 20 19 21 25 27 27 24 19 16 15 15 14 11 8 6 6 7 9 10 10 10 10 10 9 8 7 7 8 9 10 10 10 10 10 11 14 16 18 20 23 30 40 49 53 56 57 58 57 55 50 44 41 42 42 39 30 19 10 6 5 4 3 3 2 2 2 2 1 1 1 1 1 2 3 2 1 1 2 2 2 2 2 1 1 2 3 3 3 3 1 2 4 4 3 1 2 2 3 6 7 7 2 0 0 0 0 0 0 0 0 0 0 0 0 0 0 0 0 0 0 0 0 0 0 0 0 0 0 0 0 0 0 0 0 0 0 0 0 0 0 0 0 0 0
0 0 0 0 0 0 0 0 0 0 0 0 0 0 0 0 0 0 0 0 0 0 0 0 0 0 0 0 0 0 0 0 0 0 0 0 0 0 0 0 0 0 0 0 0 0 8 8 11 15 16 20 25 26 28 30 37 47 60 72 81 86 89 88 83 78 75 76 76 74 67 60 55 54 57 62 64 60 50 38 26 21 23 30 43 59 67 69 66 60 56 55 54 47 35 21 13 20 25 24 19 12 7 5 3 2 1 1 3 4 4 3 2 2 3 4 3 1 2 4 3 2 1 1 2 2 1 1 2 2 1 3 4 3 4 4 4 4 6 10 12 15 18 21 22 21 20 21 25 29 30 29 25 20 16 15 15 15 14 13 11 11 11 11 12 13 13 13 13 13 14 15 15 14 13 11 10 10 10 11 11 10 10 9 10 10 10 10 10 10 11 12 13 14 14 14 13 13 12 11 10 10 11 15 18 19 16 12 11 12 14 15 16 17 17 17 17 18 18 18 19 20 21 22 22 21 19 15 12 9 8 7 6 5 5 4 4 5 7 10 13 15 17 17 18 18 18 19 20 20 20 20 20 20 20 20 20 19 19 18 18 18 18 17 16 16 16 17 18 19 19 19 18 18 17 17 17 16 17 17 17 16 16 15 14 13 13 13 13 13 13 13 14 14 15 15 15 15 15 16 16 16 16 17 17 16 15 11 9 9 9 10 11 15 16 16 14 10 8 7 7 8 9 9 9 9 9 9 9 9 9 10 11 11 10 9 8 7 8 9 9 8 7 7 7 8 10 14 20 25 27 28 28 28 29 30 31 31 32 32 33 34 34 35 34 33 30 27 24 21 22 24 26 26 23 19 15 15 15 15 13 9 7 6 7 9 10 10 10 10 10 10 9 8 7 8 9 10 11 11 10 10 11 13 16 18 20 23 30 40 48 54 56 57 57 58 56 52 46 43 42 43 42 35 25 14 7 6 5 3 2 2 1 1 1 1 1 1 1 2 2 2 1 1 2 2 2 2 1 1 1 1 1 2 3 3 2 1 2 3 4 3 1 2 1 3 7 7 6 1 0 0 0 0 0 0 0 0 0 0 0 0 0 0 0 0 0 0 0 0 0 0 0 0 0 0 0 0 0 0 0 0 0 0 0 0 0 0 0 0 0 0
0 0 0 0 0 0 0 0 0 0 0 0 0 0 0 0 0 0 0 0 0 0 0 0 0 0 0 0 0 0 0 0 0 0 0 0 0 0 0 0 0 0 0 0 0 0 7 7 10 15 16 19 24 26 27 29 35 46 59 73 83 89 91 90 85 81 79 79 79 76 68 60 55 55 60 65 66 62 50 37 26 22 25 32 45 59 69 71 67 62 59 57 55 47 35 20 14 21 25 24 19 12 7 4 2 1 1 1 2 3 3 4 3 2 1 2 3 2 2 4 4 2 1 1 2 2 2 1 1 1 1 2 3 3 2 1 1 3 6 9 11 14 17 20 20 20 19 20 24 27 29 28 25 20 17 15 15 15 14 13 12 12 12 12 13 13 14 14 14 13 14 14 15 15 14 12 11 11 11 12 12 12 11 10 10 10 10 10 11 12 14 14 15 15 15 15 15 15 14 13 12 10 9 10 15 17 17 14 12 12 14 16 18 19 20 20 20 20 20 20 20 21 22 23 23 22 20 17 13 10 8 7 6 5 5 4 5 7 10 12 14 16 17 18 19 19 20 20 21 22 22 21 20 20 20 20 19 18 18 18 18 18 17 17 16 16 16 16 17 18 19 18 18 17 16 16 16 16 15 15 16 16 15 15 14 13 12 12 12 13 13 14 15 15 15 15 15 15 15 16 16 17 17 17 17 16 15 11 9 8 8 9 10 12 14 15 15 12 10 8 8 8 9 9 9 9 9 10 10 10 9 9 9 9 9 7 6 5 5 6 7 8 7 6 5 5 6 10 18 25 29 30 29 28 28 29 30 31 32 33 34 35 35 35 35 35 34 31 28 25 25 26 28 27 23 18 15 15 16 17 15 11 8 7 7 9 10 10 10 10 10 10 9 8 7 7 8 9 11 11 10 10 10 13 16 19 20 24 30 39 47 54 57 58 58 59 57 53 48 44 43 45 45 40 30 16 8 7 5 3 2 1 1 1 1 1 1 1 1 1 1 1 1 2 2 2 2 1 1 2 2 1 1 2 2 2 1 1 2 3 3 2 2 3 2 4 7 7 6 0 0 0 0 0 0 0 0 0 0 0 0 0 0 0 0 0 0 0 0 0 0 0 0 0 0 0 0 0 0 0 0 0 0 0 0 0 0 0 0 0 0 0
0 0 0 0 0 0 0 0 0 0 0 0 0 0 0 0 0 0 0 0 0 0 0 0 0 0 0 0 0 0 0 0 0 0 0 0 0 0 0 0 0 0 0 0 0 0 6 8 10 15 17 19 23 25 27 28 34 46 60 73 86 92 94 93 88 83 81 81 80 76 68 60 56 57 63 68 69 63 50 35 26 23 26 34 46 59 68 70 67 62 60 59 56 48 34 19 15 21 25 24 18 12 6 3 1 1 1 1 1 2 2 2 3 3 2 2 2 1 2 4 4 3 2 2 2 2 3 1 0 1 1 2 3 3 2 2 2 3 5 7 10 13 17 19 19 18 17 20 23 25 27 27 24 21 18 15 14 14 14 13 13 12 12 12 13 14 15 15 15 14 14 14 15 15 14 13 12 12 13 14 14 14 13 11 10 9 9 9 10 13 15 15 15 15 16 17 17 16 15 14 13 11 9 9 12 16 18 17 14 12 13 15 16 18 19 20 21 20 20 20 20 22 23 24 24 23 21 19 15 12 9 7 6 6 5 5 5 7 10 12 15 16 17 19 20 20 21 22 22 22 22 21 21 20 20 19 18 17 17 17 17 17 17 17 16 16 16 16 17 18 18 18 17 16 16 15 15 15 15 15 15 15 15 14 14 13 13 12 12 13 13 14 15 15 15 15 15 15 15 16 16 16 16 17 17 17 16 13 10 8 8 8 9 11 13 14 15 14 13 11 10 9 9 10 9 10 10 11 11 10 9 8 8 8 8 7 6 5 5 5 6 7 6 4 3 2 2 7 16 25 29 29 28 26 26 27 29 31 32 34 35 35 35 35 35 35 35 33 30 29 28 30 31 29 25 19 16 16 18 19 17 12 8 7 7 9 10 10 10 10 10 10 9 8 7 7 7 8 10 11 11 10 10 12 15 19 21 24 30 37 46 53 58 60 60 60 58 54 48 45 45 48 49 45 32 17 8 6 5 4 3 2 1 1 1 1 1 1 1 2 2 2 1 1 1 1 1 1 2 3 2 2 1 2 2 2 1 2 2 3 3 2 2 3 2 5 8 7 6 0 0 0 0 0 0 0 0 0 0 0 0 0 0 0 0 0 0 0 0 0 0 0 0 0 0 0 0 0 0 0 0 0 0 0 0 0 0 0 0 0 0 0
0 0 0 0 0 0 0 0 0 0 0 0 0 0 0 0 0 0 0 0 0 0 0 0 0 0 0 0 0 0 0 0 0 0 0 0 0 0 0 0 0 0 0 0 0 0 5 9 11 15 17 19 22 25 27 28 32 45 59 72 84 93 96 96 91 85 82 80 78 73 66 60 57 60 66 71 70 63 49 34 25 23 27 36 48 59 67 68 65 62 60 60 57 49 33 18 14 21 25 24 18 12 6 3 0 0 0 0 1 2 2 2 2 2 2 2 2 1 1 3 4 3 3 3 2 1 2 1 1 3 4 3 3 3 2 3 4 4 4 5 8 13 17 19 18 15 15 18 21 24 25 25 24 21 18 15 14 12 12 12 12 12 11 11 12 14 15 15 15 15 14 15 15 14 13 13 13 13 14 15 15 15 14 12 10 8 8 8 10 12 13 14 14 14 15 16 17 17 16 15 13 12 10 9 10 15 18 19 16 13 12 13 15 17 18 20 20 20 20 20 20 21 23 24 24 24 23 21 19 15 11 9 8 7 5 4 4 6 10 12 15 16 17 18 19 20 21 21 21 21 20 20 20 20 19 18 17 16 16 16 16 17 17 17 17 16 16 16 17 17 17 17 17 16 15 15 16 16 15 15 14 14 14 14 15 15 15 14 13 13 13 13 13 14 14 14 14 14 15 15 16 16 17 17 18 18 18 16 14 11 10 10 11 12 13 14 15 15 15 14 12 10 10 10 10 10 10 11 11 10 10 8 7 7 7 7 7 6 5 5 6 6 5 3 1 1 1 6 15 23 27 27 26 25 25 26 29 31 33 34 35 35 35 35 35 35 35 34 32 31 32 33 34 32 26 21 18 19 20 21 19 13 8 6 7 9 10 11 10 9 9 8 9 8 8 7 7 8 10 11 11 10 10 11 15 18 20 24 29 36 44 53 59 61 62 62 59 54 48 44 45 50 51 47 34 18 8 6 6 4 3 2 1 1 1 0 1 1 1 2 3 3 2 1 1 1 1 2 2 2 2 1 1 2 2 2 2 1 2 3 3 1 2 3 2 5 8 7 6 0 0 0 0 0 0 0 0 0 0 0 0 0 0 0 0 0 0 0 0 0 0 0 0 0 0 0 0 0 0 0 0 0 0 0 0 0 0 0 0 0 0 0
0 0 0 0 0 0 0 0 0 0 0 0 0 0 0 0 0 0 0 0 0 0 0 0 0 0 0 0 0 0 0 0 0 0 0 0 0 0 0 0 0 0 0 0 0 0 5 9 12 16 17 18 21 24 27 29 32 42 56 68 81 92 97 98 93 86 81 79 75 70 64 59 58 62 68 73 71 62 49 33 24 23 27 38 51 61 67 67 64 61 61 61 58 50 33 16 14 22 26 24 18 12 7 3 2 0 0 1 1 2 2 3 3 3 2 2 2 3 2 2 3 2 1 2 2 2 2 1 2 5 6 5 3 2 2 2 4 5 3 3 7 13 18 20 18 14 12 16 20 23 25 25 23 20 17 14 11 10 10 11 11 11 11 11 11 13 15 15 15 15 15 15 15 14 14 13 13 14 15 15 16 16 16 14 12 9 8 8 10 11 13 13 12 13 14 15 17 17 16 15 13 13 12 10 10 12 16 18 16 13 11 12 15 18 19 20 20 20 19 20 20 21 22 23 23 24 24 23 21 18 14 11 9 8 6 4 3 5 9 11 14 15 15 16 17 18 19 20 20 19 19 18 18 18 18 17 17 16 16 16 16 17 17 17 17 16 16 16 16 17 17 17 16 15 15 15 15 15 15 15 14 14 14 15 15 15 15 15 14 13 12 12 12 12 12 12 12 13 14 15 16 17 17 18 18 19 19 18 16 14 13 14 15 15 15 15 15 15 16 16 14 12 10 10 10 10 10 11 11 11 10 9 8 7 7 7 6 6 6 6 7 7 5 2 0 0 3 9 17 22 25 25 25 25 25 28 30 32 34 35 35 35 34 34 35 35 35 33 32 32 34 35 36 34 28 23 20 21 23 24 21 15 9 6 7 9 11 12 10 8 7 8 9 9 9 8 8 9 11 12 12 11 10 10 13 17 20 24 28 35 44 53 59 62 64 64 61 55 49 45 45 50 53 49 36 21 10 7 6 5 3 2 1 1 1 1 1 1 1 2 3 2 2 2 2 2 2 2 2 1 1 2 1 2 2 3 2 1 2 4 4 2 2 2 2 5 8 8 6 0 0 0 0 0 0 0 0 0 0 0 0 0 0 0 0 0 0 0 0 0 0 0 0 0 0 0 0 0 0 0 0 0 0 0 0 0 0 0 0 0 0 0
0 0 0 0 0 0 0 0 0 0 0 0 0 0 0 0 0 0 0 0 0 0 0 0 0 0 0 0 0 0 0 0 0 0 0 0 0 0 0 0 0 0 0 0 0 0 4 9 12 16 17 17 20 24 27 30 32 39 51 64 76 89 97 99 95 88 82 79 75 69 62 57 56 61 68 72 71 62 49 34 25 23 28 39 53 63 68 67 63 61 61 62 59 50 34 15 15 24 27 24 17 11 7 4 3 2 1 2 2 2 2 3 3 3 2 1 1 3 3 2 2 2 0 2 3 2 2 2 2 5 6 6 3 1 1 2 4 5 4 2 6 13 20 22 20 14 11 16 21 25 26 25 22 19 15 12 9 9 9 10 11 12 12 11 12 13 14 15 15 15 15 15 15 15 15 14 14 14 15 15 16 17 16 15 14 11 9 9 10 12 13 13 13 14 15 16 17 17 16 15 14 14 14 13 10 10 12 15 16 15 11 12 16 20 22 22 22 20 20 20 20 20 21 21 22 23 24 24 23 20 17 14 12 10 8 5 3 4 6 9 11 12 13 14 15 16 17 18 18 18 17 16 16 16 16 17 17 17 17 16 16 16 16 16 16 16 16 16 17 18 18 17 16 15 15 15 15 15 15 15 15 15 15 15 15 15 15 15 14 13 12 11 11 11 11 11 12 12 14 15 16 17 18 18 18 18 19 18 17 15 15 17 18 19 18 16 15 15 16 16 15 13 10 9 9 10 10 11 12 11 10 9 9 8 7 7 6 6 6 7 8 8 7 5 3 5 9 15 20 23 24 25 25 25 27 29 31 33 35 35 35 34 33 33 34 35 35 34 33 34 35 37 37 34 29 24 22 23 25 26 23 17 10 6 7 10 12 12 10 8 7 8 9 10 10 9 9 10 11 13 13 11 10 10 12 16 20 23 27 34 44 53 59 63 64 65 62 57 51 46 47 51 54 50 39 25 13 8 7 5 3 1 0 1 1 2 2 2 2 2 3 2 2 1 2 3 3 2 2 1 2 2 2 2 2 2 1 1 3 4 4 2 1 2 2 5 8 8 5 0 0 0 0 0 0 0 0 0 0 0 0 0 0 0 0 0 0 0 0 0 0 0 0 0 0 0 0 0 0 0 0 0 0 0 0 0 0 0 0 0 0 0
0 0 0 0 0 0 0 0 0 0 0 0 0 0 0 0 0 0 0 0 0 0 0 0 0 0 0 0 0 0 0 0 0 0 0 0 0 0 0 0 0 0 0 0 0 0 3 8 11 15 16 16 19 23 26 29 31 37 47 61 73 86 97 100 97 90 84 81 77 70 62 57 55 59 66 71 69 61 49 36 26 25 30 40 54 64 69 67 63 61 62 63 59 49 33 15 16 25 28 24 16 10 6 4 3 2 1 2 2 1 2 2 2 2 2 1 1 1 3 2 2 2 1 1 3 2 1 2 1 3 5 5 4 2 3 4 5 6 4 2 7 15 21 24 21 15 13 17 23 26 27 25 21 17 13 10 9 9 9 10 12 13 13 13 13 14 15 15 15 15 15 15 16 16 15 15 15 15 16 16 16 16 16 16 14 12 10 10 11 12 13 14 15 15 16 17 18 17 16 15 15 15 15 15 12 9 8 13 17 16 13 12 15 20 23 25 24 23 21 21 20 20 20 20 21 22 23 24 23 21 19 16 14 12 10 7 5 4 4 6 8 10 11 12 13 14 15 16 17 17 16 16 15 15 16 16 17 17 17 17 16 16 15 16 16 16 16 17 18 18 18 17 15 15 15 15 15 15 15 15 15 15 15 15 15 14 13 13 13 12 12 12 11 11 11 11 12 13 15 15 17 17 17 17 17 18 18 18 17 16 16 18 20 21 20 17 14 13 14 15 15 14 11 9 9 9 10 11 12 12 11 10 10 10 9 8 7 6 6 7 8 9 9 8 9 11 16 21 24 25 24 24 25 26 28 29 30 32 35 35 35 33 32 32 33 35 35 35 35 35 36 38 37 34 29 24 22 23 26 28 25 20 12 7 8 10 13 14 12 10 8 8 9 9 9 8 9 10 12 14 14 12 10 10 12 15 19 22 26 33 44 53 59 62 64 65 63 60 55 51 51 54 56 52 41 27 15 9 7 5 3 1 0 1 2 2 2 2 2 2 2 2 2 1 2 2 2 2 2 1 1 2 3 3 3 2 1 1 2 4 4 3 1 2 3 6 8 8 4 0 0 0 0 0 0 0 0 0 0 0 0 0 0 0 0 0 0 0 0 0 0 0 0 0 0 0 0 0 0 0 0 0 0 0 0 0 0 0 0 0 0 0
0 0 0 0 0 0 0 0 0 0 0 0 0 0 0 0 0 0 0 0 0 0 0 0 0 0 0 0 0 0 0 0 0 0 0 0 0 0 0 0 0 0 0 0 0 0 2 7 10 14 15 15 18 22 25 28 30 35 45 60 74 87 99 102 99 92 85 81 79 73 65 59 56 60 66 70 69 61 48 36 28 27 31 40 53 64 68 67 63 62 63 64 59 48 32 16 17 26 27 23 16 10 6 5 3 2 1 2 1 1 1 2 2 2 2 2 2 1 1 2 2 2 1 1 2 2 1 2 3 3 3 4 3 3 5 6 6 5 4 2 8 16 23 26 23 16 14 18 24 27 28 25 20 15 11 10 9 10 10 11 13 14 15 15 15 15 15 15 15 15 15 16 16 16 16 17 17 18 18 18 18 17 17 16 15 13 11 11 11 12 12 13 14 16 18 18 18 17 16 15 15 16 16 15 13 10 6 10 16 19 16 13 13 17 22 24 25 24 22 21 21 20 20 20 20 21 23 24 24 22 20 18 16 14 12 9 7 5 5 5 5 7 9 10 11 12 14 15 16 17 17 16 15 15 15 16 16 17 17 17 16 16 16 16 16 16 16 17 18 18 18 16 15 15 15 16 16 16 16 15 15 15 15 15 15 14 13 12 12 12 13 12 12 12 12 13 14 15 15 15 16 16 16 16 17 18 19 19 18 17 17 18 20 21 20 16 12 10 11 14 16 16 13 10 8 8 10 11 13 13 12 11 10 10 10 9 8 7 6 6 8 10 10 11 13 17 22 25 27 25 24 23 24 25 27 28 29 31 33 35 35 33 32 32 33 34 35 36 36 36 37 38 37 34 29 25 23 25 28 30 27 21 13 8 9 11 15 16 14 12 10 9 9 8 8 8 9 10 12 14 15 14 12 11 13 15 17 20 24 32 42 51 58 62 64 64 64 62 59 56 56 58 60 56 45 30 15 8 7 5 3 2 1 1 2 2 2 2 3 3 2 2 2 1 1 2 2 2 2 2 0 1 2 3 2 2 2 2 2 3 4 3 2 2 3 6 8 7 3 0 0 0 0 0 0 0 0 0 0 0 0 0 0 0 0 0 0 0 0 0 0 0 0 0 0 0 0 0 0 0 0 0 0 0 0 0 0 0 0 0 0 0
0 0 0 0 0 0 0 0 0 0 0 0 0 0 0 0 0 0 0 0 0 0 0 0 0 0 0 0 0 0 0 0 0 0 0 0 0 0 0 0 0 0 0 0 0 0 1 6 8 12 14 15 18 23 26 28 30 34 44 60 76 91 102 106 101 93 85 81 79 76 68 63 60 63 68 72 70 61 48 36 29 28 32 41 53 63 67 66 64 63 65 65 60 47 31 16 17 25 27 23 16 10 7 5 4 2 2 1 0 1 2 2 2 1 0 1 2 2 1 1 2 3 3 2 2 2 2 3 4 4 3 3 3 4 6 7 6 5 3 2 10 18 25 26 22 15 14 18 25 28 28 25 21 15 12 10 10 11 11 12 13 15 16 16 17 16 16 16 16 15 15 16 16 17 18 18 19 20 20 20 20 19 18 16 15 14 13 12 11 11 10 10 12 15 17 18 18 18 17 16 16 16 15 15 13 10 6 7 14 19 19 15 12 14 18 22 24 24 23 21 21 20 20 20 20 21 22 23 24 23 21 20 18 16 14 10 8 7 6 6 5 6 7 9 10 10 12 14 15 16 17 17 16 16 15 15 16 16 17 17 16 16 16 17 16 16 16 16 17 18 17 16 15 15 16 17 17 17 16 15 14 14 15 15 15 14 14 13 13 13 13 12 12 12 13 14 15 15 15 15 15 15 16 16 17 18 19 20 19 17 16 17 19 20 18 14 9 7 9 12 16 17 15 11 9 8 10 11 13 14 13 12 11 10 10 10 10 8 7 6 8 10 11 13 15 19 23 26 27 25 23 22 23 25 26 27 29 30 32 34 35 34 33 33 33 35 35 36 36 36 37 37 36 34 30 26 25 27 30 32 29 21 13 9 9 12 16 18 16 14 11 10 9 8 8 9 9 10 12 15 16 16 15 13 13 15 16 19 23 31 41 50 57 61 64 64 65 64 61 59 59 62 64 61 51 33 15 9 8 5 3 2 2 2 2 2 2 2 3 2 2 2 2 1 1 1 1 1 2 2 1 1 1 1 2 2 3 3 2 3 4 3 2 1 2 6 8 7 2 0 0 0 0 0 0 0 0 0 0 0 0 0 0 0 0 0 0 0 0 0 0 0 0 0 0 0 0 0 0 0 0 0 0 0 0 0 0 0 0 0 0 0
0 0 0 0 0 0 0 0 0 0 0 0 0 0 0 0 0 0 0 0 0 0 0 0 0 0 0 0 0 0 0 0 0 0 0 0 0 0 0 0 0 0 0 0 0 0 0 6 8 12 14 15 17 23 27 29 30 35 44 58 77 93 104 107 102 92 84 80 78 76 71 65 63 65 71 75 73 64 49 35 27 26 32 42 53 63 66 65 63 64 66 67 61 47 29 14 16 25 27 23 17 10 7 6 4 3 3 2 1 2 2 2 2 1 1 0 0 1 2 2 2 3 3 2 1 1 1 2 4 5 4 3 3 4 6 7 6 5 2 3 11 20 25 26 20 14 14 19 25 29 30 27 22 17 14 12 11 11 11 11 12 14 16 17 18 18 17 17 16 16 16 17 18 18 19 20 21 21 22 21 20 20 18 17 16 15 14 13 12 10 10 9 11 14 17 18 19 19 18 18 17 17 16 15 14 12 9 6 10 16 19 17 13 11 15 20 22 23 22 21 21 21 20 20 20 20 21 23 23 23 22 21 20 18 16 13 9 7 7 6 6 6 6 7 8 9 10 13 15 16 16 16 16 16 16 16 16 16 16 17 17 17 18 17 17 16 15 15 16 17 17 17 16 16 16 17 17 16 15 14 13 13 14 15 15 15 15 14 14 14 13 13 13 13 13 13 14 14 14 14 15 15 15 16 16 17 18 19 18 17 16 16 17 17 15 10 6 5 7 10 15 16 15 12 9 8 9 11 13 13 13 12 11 11 10 10 10 10 9 8 9 10 11 13 15 18 22 25 25 25 24 23 23 25 25 27 29 30 32 34 35 35 34 34 34 35 36 36 37 36 36 36 35 34 31 28 28 31 34 35 31 22 13 9 9 12 16 18 18 15 13 11 9 9 8 9 10 10 12 15 17 18 16 15 14 14 15 18 23 31 40 49 57 62 65 66 66 65 61 59 59 64 68 67 57 38 18 10 9 6 3 2 2 2 2 1 1 2 2 1 1 1 1 1 1 1 1 1 1 2 2 1 1 2 2 2 1 2 2 4 4 2 1 0 3 7 8 7 1 0 0 0 0 0 0 0 0 0 0 0 0 0 0 0 0 0 0 0 0 0 0 0 0 0 0 0 0 0 0 0 0 0 0 0 0 0 0 0 0 0 0 0
0 0 0 0 0 0 0 0 0 0 0 0 0 0 0 0 0 0 0 0 0 0 0 0 0 0 0 0 0 0 0 0 0 0 0 0 0 0 0 0 0 0 0 0 0 0 0 6 9 12 15 14 16 22 27 29 30 34 42 55 74 91 102 106 99 90 82 79 80 78 73 66 62 64 71 76 75 67 51 35 26 25 31 42 54 63 66 64 62 63 67 68 62 48 27 12 16 26 28 24 17 11 6 5 4 3 3 3 3 2 2 1 1 2 2 2 1 0 1 1 1 2 2 1 1 1 1 3 4 5 4 3 2 5 7 8 7 5 2 3 13 22 28 27 21 14 15 21 28 32 32 29 24 18 15 13 12 11 11 10 12 14 16 18 19 19 19 18 18 17 18 18 19 20 20 21 22 22 22 21 20 20 19 18 17 16 15 14 12 10 10 10 12 15 18 20 20 20 20 20 19 19 18 16 15 15 13 9 7 11 15 16 15 12 13 17 20 21 22 21 22 22 21 20 20 19 20 22 23 23 22 22 21 20 19 15 11 9 8 7 6 5 5 5 6 7 9 11 13 14 15 15 16 16 16 16 16 16 16 17 17 17 18 18 17 16 15 15 16 17 18 17 17 16 16 16 16 15 15 14 13 13 14 14 15 15 15 15 14 14 13 13 13 13 13 13 13 13 13 14 15 15 16 16 16 17 17 18 18 18 17 16 15 14 11 8 6 5 6 9 13 15 15 12 10 9 10 11 12 12 12 12 12 11 10 10 10 11 11 10 10 10 11 12 14 16 20 23 25 25 25 25 24 24 25 26 29 30 32 34 35 35 35 35 35 35 37 38 38 38 37 36 35 34 31 30 30 34 37 38 33 23 14 9 9 11 15 17 18 17 15 12 10 8 8 9 9 10 11 14 17 18 17 15 14 14 15 18 24 31 40 49 58 64 67 68 68 66 61 57 57 63 70 71 63 43 22 11 9 6 3 2 2 2 2 1 1 1 1 1 1 1 1 1 1 0 1 1 1 1 1 1 2 2 3 1 1 1 2 4 4 2 1 1 4 8 8 7 0 0 0 0 0 0 0 0 0 0 0 0 0 0 0 0 0 0 0 0 0 0 0 0 0 0 0 0 0 0 0 0 0 0 0 0 0 0 0 0 0 0 0 0
0 0 0 0 0 0 0 0 0 0 0 0 0 0 0 0 0 0 0 0 0 0 0 0 0 0 0 0 0 0 0 0 0 0 0 0 0 0 0 0 0 0 0 0 0 0 0 6 10 12 14 13 14 19 25 28 29 32 40 51 69 88 99 102 96 86 81 81 83 82 76 66 60 61 68 75 76 68 52 35 25 24 30 42 55 63 65 62 60 61 66 67 62 48 26 12 17 27 29 25 18 11 5 3 2 2 2 3 4 3 2 1 1 2 2 2 1 0 0 1 1 2 2 1 0 1 1 3 5 5 3 3 2 5 8 10 6 4 1 3 13 24 29 29 22 16 17 24 31 35 35 30 25 19 15 13 12 12 11 12 13 15 17 19 20 20 20 20 19 19 19 19 20 20 21 21 22 23 22 21 20 19 19 19 18 18 16 15 12 11 10 11 13 16 19 21 21 21 21 21 21 20 20 19 18 17 16 14 10 7 10 13 15 14 12 14 17 20 20 21 22 22 22 20 19 18 20 21 22 22 22 21 21 21 20 18 15 11 9 8 6 5 4 4 5 6 8 10 11 13 14 14 15 15 16 16 16 16 16 16 16 17 17 17 17 17 17 17 17 18 18 18 17 16 15 15 15 15 15 15 14 14 14 14 15 15 15 15 14 14 14 14 14 14 13 13 13 13 13 14 15 16 17 17 16 16 16 17 19 19 17 15 12 10 8 7 7 6 6 9 12 14 14 13 10 10 10 10 11 12 12 12 12 12 11 10 11 13 13 13 12 11 11 11 13 15 18 21 24 25 26 25 24 23 24 25 27 30 32 33 35 35 35 35 35 35 38 40 40 40 39 38 36 35 32 30 32 35 40 40 35 25 15 10 9 10 13 16 18 18 17 14 10 8 8 9 9 10 11 14 16 18 17 15 14 13 15 17 23 30 39 49 58 65 68 71 71 67 62 56 55 61 70 75 69 51 29 15 9 6 3 2 2 2 2 2 2 2 2 1 1 1 1 1 1 1 2 2 1 1 1 1 1 2 2 1 2 2 2 5 4 2 1 1 5 8 7 6 0 0 0 0 0 0 0 0 0 0 0 0 0 0 0 0 0 0 0 0 0 0 0 0 0 0 0 0 0 0 0 0 0 0 0 0 0 0 0 0 0 0 0 0
0 0 0 0 0 0 0 0 0 0 0 0 0 0 0 0 0 0 0 0 0 0 0 0 0 0 0 0 0 0 0 0 0 0 0 0 0 0 0 0 0 0 0 0 0 0 0 5 10 12 12 11 12 17 24 28 28 30 38 50 66 85 97 100 94 86 83 85 88 86 78 67 59 60 67 75 76 68 53 35 25 24 30 43 57 66 66 62 59 60 64 66 61 48 27 13 19 28 29 25 17 11 5 3 1 1 2 3 3 3 2 1 1 2 2 2 2 1 1 1 2 2 2 1 0 1 1 3 5 5 3 2 2 4 8 10 5 1 2 4 12 23 30 29 23 17 19 26 33 37 36 32 26 20 15 13 12 12 13 15 16 19 20 21 22 22 22 22 21 20 20 21 21 21 21 22 22 23 23 21 20 20 20 20 20 19 18 16 14 12 11 11 13 15 18 20 21 21 21 22 22 22 21 20 19 19 18 17 14 9 6 9 14 15 14 13 14 17 20 21 22 23 22 20 18 18 19 20 21 21 20 20 20 20 20 20 17 14 11 9 7 5 5 4 5 5 7 10 11 12 12 13 14 14 15 15 15 15 15 15 15 15 16 17 18 19 19 19 19 19 19 18 17 15 15 15 15 15 16 15 15 15 15 15 15 16 15 15 14 14 14 14 14 14 14 13 13 13 13 14 15 16 16 16 16 16 16 17 18 18 16 12 8 6 5 6 6 6 7 9 11 14 15 14 12 10 9 10 11 13 13 13 13 12 12 12 13 15 15 15 14 12 12 12 12 14 16 19 22 25 26 26 25 23 22 24 26 29 31 33 35 35 35 35 34 35 38 40 41 41 40 40 38 36 33 31 32 37 41 42 36 26 16 10 9 10 13 15 18 20 19 16 12 8 8 9 10 10 12 14 16 17 17 15 14 13 14 16 22 29 38 48 58 65 68 71 71 69 63 57 55 59 69 76 74 58 37 19 10 8 5 2 2 2 2 2 2 2 2 1 2 1 1 1 1 2 3 2 1 1 1 1 1 2 2 2 2 2 3 5 4 2 1 1 5 7 5 5 0 0 0 0 0 0 0 0 0 0 0 0 0 0 0 0 0 0 0 0 0 0 0 0 0 0 0 0 0 0 0 0 0 0 0 0 0 0 0 0 0 0 0 0
0 0 0 0 0 0 0 0 0 0 0 0 0 0 0 0 0 0 0 0 0 0 0 0 0 0 0 0 0 0 0 0 0 0 0 0 0 0 0 0 0 0 0 0 0 0 0 3 9 11 12 10 12 16 23 27 28 30 37 50 65 82 95 98 94 88 86 90 92 89 79 68 61 62 69 76 76 67 52 35 25 25 30 44 60 68 69 64 60 60 63 65 59 47 28 14 20 28 28 23 16 10 6 4 2 2 2 2 2 2 2 1 1 2 2 1 2 2 2 3 2 3 3 2 1 2 2 4 6 6 3 2 2 3 7 9 5 0 4 4 10 22 29 29 23 17 20 27 33 37 37 33 28 22 18 14 12 12 13 16 19 22 23 24 24 24 24 23 22 22 22 23 23 23 23 23 23 24 24 23 21 20 20 20 20 20 19 18 15 14 12 11 11 13 16 19 20 21 22 22 22 22 21 20 20 19 19 19 18 14 8 6 11 15 16 13 12 15 19 22 24 24 22 20 19 18 19 20 20 20 19 18 19 19 20 19 17 15 13 10 9 8 6 6 6 6 8 10 11 11 11 12 12 13 14 14 14 14 15 15 15 15 15 16 18 20 20 20 19 19 18 17 16 15 15 14 15 15 15 15 15 15 15 16 16 17 16 15 15 14 14 14 13 13 13 13 13 13 13 13 14 15 15 16 15 15 15 16 16 15 12 8 4 2 3 4 5 5 6 8 10 13 15 15 13 10 8 9 11 14 15 15 14 14 14 15 16 17 18 17 16 14 13 12 12 13 14 16 20 23 25 25 25 23 22 23 25 27 30 33 35 36 36 35 34 35 37 40 41 42 41 40 39 37 34 32 33 38 43 44 38 28 17 10 9 10 12 15 17 20 20 18 13 9 9 10 10 11 12 14 16 18 19 17 14 12 12 15 19 26 36 48 58 64 67 70 71 69 65 59 55 58 67 76 77 65 44 23 11 11 7 3 2 2 1 2 2 2 1 1 2 2 1 1 1 2 3 2 2 2 1 1 1 2 2 2 2 2 3 5 4 2 2 3 5 6 4 3 0 0 0 0 0 0 0 0 0 0 0 0 0 0 0 0 0 0 0 0 0 0 0 0 0 0 0 0 0 0 0 0 0 0 0 0 0 0 0 0 0 0 0 0
0 0 0 0 0 0 0 0 0 0 0 0 0 0 0 0 0 0 0 0 0 0 0 0 0 0 0 0 0 0 0 0 0 0 0 0 0 0 0 0 0 0 0 0 0 0 0 2 8 11 11 10 12 17 22 26 28 30 37 50 64 79 92 96 93 91 91 95 96 91 79 68 62 64 72 79 77 66 50 34 25 25 31 45 62 71 71 66 61 61 63 64 58 45 27 14 21 28 28 22 15 10 7 5 4 3 3 3 3 3 2 1 2 3 2 1 2 2 2 3 3 3 3 3 2 2 2 5 8 7 4 3 2 2 6 7 4 1 4 3 9 20 28 28 23 17 20 27 33 37 38 35 30 25 20 16 13 12 13 15 20 23 24 25 25 24 24 24 23 23 24 25 25 25 25 24 24 25 25 24 22 21 20 20 19 19 20 19 18 16 14 12 11 12 15 18 21 23 24 25 24 23 22 21 20 20 20 20 19 17 12 7 8 14 17 16 12 13 17 21 24 25 24 22 20 20 20 20 20 20 19 19 19 19 19 18 16 15 14 12 11 10 9 8 8 8 9 10 10 10 10 10 11 12 13 13 14 14 15 15 15 15 15 16 18 19 20 19 18 18 17 16 16 15 15 14 14 14 15 15 15 15 16 16 17 17 16 15 15 14 14 13 13 13 12 12 11 12 12 13 14 14 15 15 15 14 14 13 12 10 6 3 1 2 2 2 3 4 5 6 8 12 15 16 14 10 8 8 10 13 15 15 15 15 16 18 18 19 20 20 19 16 15 13 12 12 13 14 16 20 23 24 24 24 23 22 23 25 28 32 35 37 37 36 35 35 37 39 40 41 41 40 40 37 34 32 34 39 45 45 39 28 17 10 8 10 12 15 17 20 20 18 14 10 9 10 10 10 11 13 15 19 20 19 15 12 11 12 16 23 34 47 57 64 67 69 70 70 67 62 57 57 65 76 80 72 52 27 13 13 10 3 2 3 1 1 2 1 0 1 2 2 1 1 1 2 2 1 2 2 3 2 1 2 2 1 1 2 4 5 4 3 2 4 5 5 3 2 0 0 0 0 0 0 0 0 0 0 0 0 0 0 0 0 0 0 0 0 0 0 0 0 0 0 0 0 0 0 0 0 0 0 0 0 0 0 0 0 0 0 0 0
0 0 0 0 0 0 0 0 0 0 0 0 0 0 0 0 0 0 0 0 0 0 0 0 0 0 0 0 0 0 0 0 0 0 0 0 0 0 0 0 0 0 0 0 0 0 0 3 9 12 11 10 12 17 21 24 26 30 37 50 63 76 86 92 92 92 95 99 100 92 79 67 61 65 73 79 78 66 49 34 25 25 31 45 62 72 72 67 62 61 64 65 57 43 25 15 22 28 27 21 14 9 6 5 4 2 2 3 3 3 2 2 2 2 2 1 3 3 2 2 3 3 3 3 2 2 2 5 7 7 5 2 2 2 5 6 3 2 4 2 8 19 27 28 23 19 22 29 34 38 38 36 32 27 23 18 14 12 13 15 20 23 25 25 25 24 24 24 23 23 24 25 26 26 25 25 24 24 25 24 23 21 19 18 17 18 19 20 19 18 15 13 12 12 15 19 23 25 27 26 25 23 22 22 22 22 21 21 20 19 15 11 8 11 17 19 16 13 14 19 23 25 24 23 21 21 21 20 20 20 19 20 20 20 19 18 16 15 14 13 12 11 10 9 9 9 9 10 10 9 9 10 10 12 13 14 14 15 15 16 16 15 15 16 18 18 18 18 17 16 15 15 16 15 15 14 14 14 14 15 15 16 16 16 16 15 15 14 14 13 13 14 13 13 12 11 11 11 12 13 13 14 13 13 12 12 11 10 7 5 3 3 4 5 5 4 4 4 4 5 6 10 14 16 15 12 9 8 9 12 14 15 15 16 18 20 20 20 21 22 22 20 17 15 13 12 12 13 14 17 20 22 23 23 23 22 22 23 25 30 35 38 38 38 36 36 37 39 40 41 42 41 40 37 34 33 35 40 46 47 40 30 17 9 7 9 12 15 18 20 20 18 14 10 9 9 9 10 10 12 15 19 21 20 17 14 12 12 14 20 32 46 57 64 68 70 71 72 70 65 59 57 63 75 83 80 62 34 14 12 11 4 1 4 2 1 1 1 1 1 1 1 1 1 2 2 1 1 1 2 3 2 1 1 1 1 1 2 3 4 3 3 3 5 5 5 4 2 0 0 0 0 0 0 0 0 0 0 0 0 0 0 0 0 0 0 0 0 0 0 0 0 0 0 0 0 0 0 0 0 0 0 0 0 0 0 0 0 0 0 0 0
0 0 0 0 0 0 0 0 0 0 0 0 0 0 0 0 0 0 0 0 0 0 0 0 0 0 0 0 0 0 0 0 0 0 0 0 0 0 0 0 0 0 0 0 0 0 0 3 10 12 11 10 12 17 20 22 26 31 38 50 61 72 82 89 91 93 98 103 103 95 80 67 61 64 73 79 77 66 48 34 26 26 33 46 62 72 73 68 63 63 66 66 57 41 23 14 22 28 27 21 14 8 6 5 3 1 1 1 2 3 4 3 2 1 1 1 2 3 2 2 3 2 3 3 2 1 2 3 5 5 3 1 1 3 5 6 3 3 5 3 7 18 25 26 22 20 24 31 36 39 39 36 32 27 23 19 16 15 15 18 21 25 26 26 25 25 24 24 23 23 23 24 25 25 25 24 23 24 24 24 23 21 19 17 16 17 18 19 20 19 17 15 13 13 15 20 24 26 28 27 25 23 22 22 23 24 23 22 21 20 18 15 11 10 15 20 20 16 13 15 20 23 23 23 22 21 20 20 19 19 19 19 19 19 19 18 17 15 14 13 12 11 10 10 9 8 8 9 8 8 8 9 10 12 13 14 15 15 16 17 17 16 16 16 17 17 17 16 15 15 15 15 15 15 15 15 14 14 15 15 16 16 16 16 16 15 14 13 13 13 13 14 14 13 13 12 12 11 12 12 12 11 10 10 9 9 8 6 4 3 4 5 6 6 6 5 5 5 5 4 5 8 12 15 15 14 10 9 8 10 12 13 13 15 19 20 20 21 22 24 25 24 21 17 14 12 12 12 13 16 19 21 23 23 23 22 21 21 24 28 33 36 39 39 38 38 38 39 40 42 43 43 42 39 35 33 35 40 46 47 42 31 18 9 7 9 12 16 20 21 20 17 13 9 7 8 8 9 9 10 14 18 21 21 19 15 13 13 14 19 31 44 55 64 70 72 73 74 72 67 61 57 62 76 87 89 74 45 20 11 11 6 1 3 3 1 0 1 1 1 1 1 1 2 2 2 2 2 2 2 2 2 2 1 1 1 1 2 2 2 2 2 3 5 5 4 4 2 0 0 0 0 0 0 0 0 0 0 0 0 0 0 0 0 0 0 0 0 0 0 0 0 0 0 0 0 0 0 0 0 0 0 0 0 0 0 0 0 0 0 0 0
0 0 0 0 0 0 0 0 0 0 0 0 0 0 0 0 0 0 0 0 0 0 0 0 0 0 0 0 0 0 0 0 0 0 0 0 0 0 0 0 0 0 0 0 0 0 0 2 10 11 10 11 12 17 21 22 26 32 39 48 60 69 79 87 92 96 102 107 106 98 82 69 63 65 73 79 77 66 49 34 27 28 35 48 62 72 73 69 65 65 67 67 58 40 22 14 21 28 27 22 15 8 5 3 2 1 1 1 2 3 4 3 1 1 1 0 1 1 2 3 3 3 3 3 1 1 1 2 3 3 2 2 1 3 6 6 3 3 5 4 8 16 23 24 20 19 24 33 39 41 40 36 30 25 22 20 18 19 20 22 25 28 29 28 27 26 25 24 23 22 22 23 23 24 23 23 23 24 24 24 23 21 19 17 16 16 18 19 20 20 18 15 14 14 15 18 22 24 25 25 23 22 21 22 23 24 24 22 20 20 18 17 14 10 11 17 20 19 14 12 15 19 21 22 21 21 20 19 18 18 18 18 18 18 18 18 18 17 15 13 11 10 10 9 8 7 7 8 8 8 8 9 10 12 13 14 15 15 16 17 17 17 17 17 16 16 16 15 15 15 15 15 15 15 15 15 15 15 15 16 16 17 17 16 16 15 15 14 14 14 14 14 14 14 13 13 12 11 10 10 10 8 7 6 5 5 5 4 4 5 6 7 7 7 6 6 5 5 4 4 5 6 9 13 15 15 12 10 8 8 10 11 13 15 19 20 21 22 24 26 27 26 24 19 15 13 11 11 12 15 19 21 23 23 23 22 21 21 23 26 30 35 38 40 40 39 39 40 41 43 45 45 44 40 36 34 35 40 46 48 43 33 19 9 7 8 11 17 21 22 21 17 11 8 7 7 8 8 9 10 13 17 20 21 20 16 14 13 14 19 29 41 53 63 70 73 74 75 73 68 62 58 62 75 89 95 84 58 30 12 11 9 3 2 3 2 1 1 1 1 1 1 1 1 1 1 2 2 2 2 2 2 2 2 2 2 2 2 1 1 1 1 4 5 5 3 4 1 0 0 0 0 0 0 0 0 0 0 0 0 0 0 0 0 0 0 0 0 0 0 0 0 0 0 0 0 0 0 0 0 0 0 0 0 0 0 0 0 0 0 0 0
0 0 0 0 0 0 0 0 0 0 0 0 0 0 0 0 0 0 0 0 0 0 0 0 0 0 0 0 0 0 0 0 0 0 0 0 0 0 0 0 0 0 0 0 0 0 0 1 11 10 10 10 12 17 21 22 25 32 39 46 56 66 77 87 96 101 106 110 109 100 85 71 65 67 75 80 79 68 50 35 28 28 36 49 62 71 73 69 66 66 68 66 58 40 20 13 21 28 27 22 15 9 5 3 2 1 1 2 2 3 3 2 1 2 2 1 0 1 2 4 4 4 4 3 1 1 1 2 3 2 2 3 2 3 6 7 4 3 5 5 8 15 20 22 19 19 24 33 40 41 40 35 30 25 22 21 21 23 24 26 27 29 30 30 29 28 26 24 23 22 22 22 23 23 23 23 24 24 25 25 24 21 19 17 16 16 18 19 20 20 18 15 14 13 14 16 19 21 23 23 22 21 20 20 21 23 23 22 21 20 19 17 15 11 9 13 18 20 17 14 12 14 17 20 20 20 20 19 19 18 18 17 16 16 17 17 18 17 15 14 12 11 10 9 8 7 7 8 9 10 10 10 11 13 14 15 15 15 15 16 18 18 18 18 17 16 16 16 16 15 15 15 15 15 15 16 16 16 16 16 16 16 17 17 17 16 16 15 15 15 15 14 14 13 13 12 10 9 8 7 6 5 3 3 3 3 4 5 6 7 8 7 7 7 6 5 4 4 4 5 5 5 7 11 14 15 12 10 7 7 9 10 13 16 20 21 22 23 25 27 28 28 25 21 17 14 11 10 10 13 18 21 23 24 24 23 23 23 23 25 29 33 37 40 40 40 40 40 41 44 45 46 45 41 37 35 35 40 46 48 45 35 21 10 7 8 10 16 21 23 21 16 10 7 7 8 9 8 8 9 12 15 19 21 20 17 14 13 14 18 26 38 51 62 70 73 76 76 75 71 64 59 61 71 86 96 91 71 45 19 9 10 6 1 3 3 1 1 1 1 1 1 1 1 1 1 2 2 2 1 2 2 2 2 3 3 2 2 1 1 0 2 5 5 2 2 4 1 0 0 0 0 0 0 0 0 0 0 0 0 0 0 0 0 0 0 0 0 0 0 0 0 0 0 0 0 0 0 0 0 0 0 0 0 0 0 0 0 0 0 0 0
0 0 0 0 0 0 0 0 0 0 0 0 0 0 0 0 0 0 0 0 0 0 0 0 0 0 0 0 0 0 0 0 0 0 0 0 0 0 0 0 0 0 0 0 0 0 0 1 12 11 9 9 10 15 20 21 25 31 36 43 52 64 77 89 100 106 110 112 108 99 85 70 64 67 75 81 80 70 52 35 28 28 35 48 61 69 71 68 66 66 67 65 56 39 19 13 22 28 27 22 15 9 5 4 4 4 3 2 2 3 2 2 2 2 2 2 2 2 3 3 3 4 4 4 2 2 1 3 4 3 2 3 2 3 7 9 6 3 5 5 8 14 20 21 19 19 25 33 40 41 40 35 30 26 25 24 25 26 26 27 27 28 29 30 30 30 28 25 24 23 22 23 23 24 24 24 24 25 25 25 23 21 20 18 17 17 18 19 20 19 17 15 14 13 13 15 17 19 21 23 23 21 20 20 20 22 23 24 23 22 20 17 14 10 8 11 16 20 20 18 14 11 13 16 19 20 20 20 20 20 19 18 17 16 15 16 16 16 15 15 13 12 11 10 9 8 7 8 10 11 11 12 13 14 15 15 15 15 15 16 18 19 19 18 17 17 16 16 17 17 16 16 16 16 16 16 17 17 17 16 16 16 16 16 17 16 16 15 15 15 15 14 13 12 10 9 7 5 5 5 4 3 2 2 3 4 5 7 8 8 8 7 6 6 6 5 5 5 5 5 5 5 6 10 13 14 12 9 7 7 9 11 15 19 22 24 24 25 25 27 29 29 28 24 20 16 13 9 8 11 16 20 23 25 25 24 25 25 25 26 28 32 36 40 42 42 41 41 42 44 46 46 45 41 38 35 36 41 47 50 47 38 23 12 8 7 10 17 22 25 22 16 11 8 8 9 9 9 8 9 11 15 18 20 20 17 14 13 13 17 24 35 48 61 70 74 77 78 77 74 68 61 60 66 79 92 95 82 59 30 10 8 7 2 2 3 2 1 1 1 0 1 1 1 1 2 2 2 2 1 2 2 1 2 4 3 2 1 1 1 1 3 4 3 1 3 4 1 0 0 0 0 0 0 0 0 0 0 0 0 0 0 0 0 0 0 0 0 0 0 0 0 0 0 0 0 0 0 0 0 0 0 0 0 0 0 0 0 0 0 0 0
0 0 0 0 0 0 0 0 0 0 0 0 0 0 0 0 0 0 0 0 0 0 0 0 0 0 0 0 0 0 0 0 0 0 0 0 0 0 0 0 0 0 0 0 0 0 0 0 13 11 8 7 9 15 20 21 24 29 35 41 49 62 77 91 102 109 112 112 107 96 82 69 63 66 74 81 79 70 53 36 29 29 35 48 60 67 69 67 66 66 67 63 54 37 18 14 23 28 26 20 14 8 5 5 5 5 4 3 2 2 2 2 2 2 2 2 2 2 2 2 2 3 5 4 3 2 2 3 4 3 2 4 3 3 8 10 7 4 5 6 9 14 19 21 20 20 26 34 40 42 40 37 33 30 28 27 27 27 27 26 26 27 28 30 31 31 30 28 26 25 25 25 25 25 25 24 24 25 24 24 23 21 19 18 17 17 18 19 19 19 17 15 14 14 14 16 18 20 21 22 23 22 21 20 21 22 24 25 26 25 22 17 12 8 7 11 17 20 21 20 16 13 11 13 16 18 19 20 20 20 20 20 18 16 15 14 15 15 16 16 15 14 12 11 10 9 8 8 10 11 12 12 13 15 15 16 16 16 16 17 17 18 18 18 17 17 17 17 17 17 17 17 17 17 17 17 17 17 16 16 15 15 15 15 16 15 15 14 14 14 15 14 13 10 8 6 4 3 3 4 4 4 4 4 5 5 7 8 8 8 7 6 6 6 6 6 6 5 5 4 4 5 7 11 14 14 12 9 8 10 12 14 18 22 25 26 27 26 26 27 29 30 30 27 23 19 15 10 7 10 16 21 25 26 25 25 25 27 27 28 29 32 35 40 42 43 43 43 43 45 46 47 45 42 39 37 38 43 48 51 50 41 27 15 10 8 11 18 24 26 24 18 12 10 9 9 9 9 8 9 11 14 18 20 20 18 15 13 13 16 22 33 46 61 70 76 79 81 81 78 72 64 59 62 72 88 96 91 72 42 18 9 7 3 1 3 2 2 2 1 1 2 2 1 2 2 2 2 2 2 2 2 0 2 4 4 3 1 1 2 2 3 3 2 1 3 4 0 0 0 0 0 0 0 0 0 0 0 0 0 0 0 0 0 0 0 0 0 0 0 0 0 0 0 0 0 0 0 0 0 0 0 0 0 0 0 0 0 0 0 0 0
0 0 0 0 0 0 0 0 0 0 0 0 0 0 0 0 0 0 0 0 0 0 0 0 0 0 0 0 0 0 0 0 0 0 0 0 0 0 0 0 0 0 0 0 0 0 0 0 12 11 8 7 9 15 20 22 25 30 35 40 47 60 77 91 102 109 112 111 107 95 82 70 63 65 72 78 77 67 52 37 30 30 36 50 61 67 68 67 66 67 67 63 52 36 18 16 24 28 25 19 12 7 4 3 4 4 3 2 2 2 2 1 2 3 2 1 1 2 2 2 1 2 4 3 2 3 2 2 4 3 2 4 4 3 7 9 7 4 6 8 10 15 20 21 20 21 28 35 42 44 42 39 36 33 30 29 27 27 27 27 28 28 30 31 32 32 31 30 28 27 27 28 28 27 25 25 24 24 24 24 22 21 19 18 17 17 18 19 20 20 18 16 15 14 15 16 19 21 21 22 22 22 22 22 23 24 25 26 25 25 21 16 10 6 8 13 17 19 19 17 16 15 15 15 15 15 16 17 18 19 20 20 18 16 14 13 14 15 16 16 15 14 13 12 11 10 9 8 9 10 11 12 13 14 15 16 17 17 17 17 17 17 17 17 16 16 16 17 17 17 17 17 17 17 17 17 16 16 15 15 15 15 15 15 15 14 13 12 12 13 13 13 11 8 5 4 3 4 5 5 6 6 6 6 6 7 7 8 7 7 6 6 6 7 8 8 7 5 4 4 5 6 10 13 15 14 12 10 11 15 17 20 22 25 28 29 29 29 28 29 30 30 30 29 26 22 16 10 7 10 16 23 27 27 26 25 26 28 30 30 31 32 36 40 42 44 44 43 44 45 46 47 46 44 41 39 40 44 49 53 52 44 32 20 13 10 13 19 25 27 25 19 14 10 10 9 9 9 9 9 10 13 16 20 21 20 16 14 13 15 20 30 45 58 69 76 80 82 83 82 77 68 62 61 71 86 97 97 82 54 29 14 8 5 2 1 1 2 2 2 2 2 2 2 2 2 1 1 1 1 1 1 1 2 3 4 2 1 1 2 1 2 3 2 2 3 4 0 0 0 0 0 0 0 0 0 0 0 0 0 0 0 0 0 0 0 0 0 0 0 0 0 0 0 0 0 0 0 0 0 0 0 0 0 0 0 0 0 0 0 0 0
0 0 0 0 0 0 0 0 0 0 0 0 0 0 0 0 0 0 0 0 0 0 0 0 0 0 0 0 0 0 0 0 0 0 0 0 0 0 0 0 0 0 0 0 0 0 0 0 10 10 7 7 10 15 20 23 26 30 35 40 45 56 74 90 102 109 112 112 109 98 85 72 66 67 73 77 74 64 50 36 30 31 38 51 63 68 69 68 67 69 69 63 51 35 19 17 25 28 25 18 12 7 4 2 1 2 2 2 2 3 2 1 1 2 2 1 1 1 1 1 1 2 3 2 2 4 4 2 3 2 1 5 5 4 5 9 7 4 6 10 12 16 20 22 20 21 28 36 43 46 45 41 38 35 31 28 26 26 28 30 31 32 33 33 33 33 32 30 29 28 29 30 30 29 27 25 25 24 25 24 23 21 20 18 17 16 18 20 21 21 20 17 15 13 14 15 18 20 20 21 22 23 23 24 25 25 25 24 23 21 19 15 10 8 11 15 16 16 14 13 14 16 18 19 18 15 14 15 16 18 19 19 18 15 14 13 14 15 17 16 15 13 13 12 11 10 10 9 9 9 10 10 11 13 15 15 16 17 17 18 18 18 17 16 16 16 16 16 16 16 16 16 17 17 17 16 15 15 15 15 15 15 15 15 15 14 13 12 12 12 12 10 8 5 3 3 4 5 6 7 7 7 7 8 8 8 8 8 7 6 6 5 6 7 7 7 5 4 5 6 8 10 12 14 15 14 12 11 15 19 22 24 26 28 30 31 31 31 31 30 30 31 31 30 28 25 19 12 8 10 16 23 27 28 26 25 26 28 30 31 32 33 36 39 41 43 43 43 44 45 47 48 47 45 43 41 41 44 49 53 53 46 35 24 15 12 15 20 25 28 26 20 15 10 9 9 9 9 9 9 10 12 15 19 21 20 18 15 14 15 18 27 41 55 66 75 81 83 85 84 80 73 66 64 71 84 96 100 90 66 42 22 10 6 5 3 1 1 2 2 1 2 2 2 2 2 2 1 1 1 2 2 2 2 3 3 2 1 2 2 1 3 3 3 2 3 5 0 0 0 0 0 0 0 0 0 0 0 0 0 0 0 0 0 0 0 0 0 0 0 0 0 0 0 0 0 0 0 0 0 0 0 0 0 0 0 0 0 0 0 0 0
0 0 0 0 0 0 0 0 0 0 0 0 0 0 0 0 0 0 0 0 0 0 0 0 0 0 0 0 0 0 0 0 0 0 0 0 0 0 0 0 0 0 0 0 0 0 0 0 9 9 5 6 9 15 20 23 26 31 34 38 42 52 71 88 101 109 114 116 113 102 88 76 69 70 76 79 74 61 46 35 29 31 39 51 64 70 70 69 68 69 70 64 51 35 18 17 26 29 26 19 12 8 5 3 1 1 2 2 2 3 3 2 1 1 2 1 2 2 1 2 2 2 3 2 1 5 5 3 3 2 1 5 6 5 6 9 8 5 8 11 13 17 21 22 20 20 26 35 42 46 46 43 40 36 32 29 27 27 29 32 35 36 35 34 33 33 32 30 29 28 29 30 31 30 29 26 25 25 26 26 25 23 21 19 17 17 18 20 22 22 20 17 13 11 12 13 16 18 20 21 22 23 25 25 26 26 25 23 20 18 16 13 11 11 13 15 15 13 11 11 13 16 20 22 20 17 14 13 14 16 18 18 17 15 15 14 15 15 15 14 13 12 12 12 11 11 10 10 9 8 8 9 10 12 14 15 16 17 18 19 19 19 18 17 16 16 16 16 16 16 16 17 17 17 17 16 16 16 16 16 16 15 15 15 16 15 14 13 12 11 10 8 5 4 3 4 5 6 7 7 7 7 8 8 9 9 9 8 8 7 6 5 5 5 5 5 3 5 8 11 13 13 14 14 15 13 11 12 16 21 25 27 28 29 30 32 33 34 33 33 32 31 31 31 30 27 22 15 9 9 14 20 25 26 26 25 24 25 27 30 31 33 35 38 40 42 43 44 44 45 47 48 48 47 44 42 41 44 48 52 53 48 38 27 18 15 16 20 25 29 28 23 17 11 9 9 9 10 10 10 10 11 15 19 21 21 19 16 14 14 17 25 38 51 64 74 81 84 85 85 82 76 70 66 69 79 92 100 97 81 57 33 12 6 6 4 2 2 2 1 1 1 1 1 1 2 2 2 1 1 1 2 3 3 2 2 2 3 3 2 2 4 4 2 1 4 5 0 0 0 0 0 0 0 0 0 0 0 0 0 0 0 0 0 0 0 0 0 0 0 0 0 0 0 0 0 0 0 0 0 0 0 0 0 0 0 0 0 0 0 0 0
0 0 0 0 0 0 0 0 0 0 0 0 0 0 0 0 0 0 0 0 0 0 0 0 0 0 0 0 0 0 0 0 0 0 0 0 0 0 0 0 0 0 0 0 0 0 0 0 7 8 4 5 7 14 19 22 26 30 33 36 40 49 66 86 100 110 117 120 117 107 91 78 72 73 78 81 75 60 44 33 28 31 39 51 64 70 70 69 68 70 70 65 51 33 16 17 26 29 26 20 13 9 6 4 3 3 3 2 2 2 2 2 1 1 2 1 1 1 1 2 3 3 2 2 1 5 6 5 3 2 1 4 6 5 7 10 9 7 9 12 13 16 20 21 20 19 24 31 39 45 47 45 42 38 34 30 28 28 30 34 36 37 36 34 33 32 32 30 28 27 28 29 30 30 29 27 26 26 28 28 28 26 23 20 19 18 19 20 21 21 19 15 12 11 12 14 17 19 20 21 22 23 24 25 25 25 24 22 20 17 15 14 14 14 14 15 15 14 13 13 14 17 21 22 21 19 15 14 14 15 17 17 17 17 17 17 17 15 14 12 11 11 12 13 12 11 10 9 8 8 8 9 10 12 14 15 15 16 18 19 20 20 19 17 16 15 15 16 16 17 17 17 18 18 17 17 17 17 17 17 17 16 16 16 16 15 14 13 11 9 7 5 4 4 5 5 6 7 7 7 7 7 7 8 9 9 9 9 9 8 7 6 5 4 3 2 4 9 13 15 15 15 15 15 15 14 11 11 17 23 27 29 30 30 31 32 34 35 35 35 33 32 31 31 31 30 25 18 11 7 9 15 21 24 25 24 22 21 23 25 29 32 35 37 40 42 44 44 45 45 47 48 49 48 45 43 42 44 48 51 53 48 40 30 21 17 17 21 27 31 31 27 20 13 9 9 9 10 10 10 10 11 15 20 23 23 20 16 14 14 15 23 35 48 62 75 82 85 86 86 83 79 72 65 65 71 85 99 104 96 76 48 21 8 5 3 1 2 2 1 1 2 2 1 1 1 2 1 1 0 1 2 3 2 2 2 2 3 3 1 3 5 4 2 1 5 4 0 0 0 0 0 0 0 0 0 0 0 0 0 0 0 0 0 0 0 0 0 0 0 0 0 0 0 0 0 0 0 0 0 0 0 0 0 0 0 0 0 0 0 0 0
0 0 0 0 0 0 0 0 0 0 0 0 0 0 0 0 0 0 0 0 0 0 0 0 0 0 0 0 0 0 0 0 0 0 0 0 0 0 0 0 0 0 0 0 0 0 0 0 6 9 4 4 7 14 19 21 25 30 33 36 41 48 63 84 98 109 118 123 121 111 93 80 74 75 80 82 76 60 43 32 28 31 40 51 63 69 70 69 69 71 71 65 50 30 15 17 27 29 25 19 12 8 6 5 4 4 4 3 3 2 1 1 1 2 3 2 1 2 1 2 4 3 2 3 2 4 6 5 3 2 1 3 5 5 6 10 10 8 9 12 13 15 19 20 19 19 22 29 37 45 49 48 45 40 36 32 30 29 30 33 35 36 35 33 32 32 32 31 29 28 28 29 29 29 28 27 27 28 29 29 29 27 25 22 20 20 20 20 20 18 16 13 12 13 16 19 21 22 21 21 20 20 21 21 21 21 20 20 18 17 15 15 15 15 15 15 15 16 17 17 18 19 21 22 22 21 20 18 17 16 16 16 16 17 18 19 18 16 13 12 12 12 14 14 14 12 10 9 8 9 9 10 12 13 14 14 15 15 16 18 18 18 18 17 16 15 15 16 17 17 18 18 18 18 17 17 17 18 18 18 17 17 16 16 15 14 12 10 8 6 5 5 5 5 6 6 7 7 8 8 7 7 7 8 9 10 10 10 10 9 9 7 5 2 2 4 8 12 16 17 18 18 17 17 16 14 10 10 17 25 29 31 31 31 31 32 34 35 35 35 34 32 31 31 32 31 27 20 13 6 6 11 17 22 24 23 20 18 18 21 25 29 33 36 40 42 44 44 44 44 45 48 49 49 46 44 42 44 47 51 52 49 42 33 24 19 19 23 29 34 35 31 24 15 9 8 9 10 10 10 10 11 15 20 25 25 23 18 15 14 15 20 32 46 61 76 83 86 86 86 85 81 74 65 61 66 79 98 110 109 93 64 35 17 7 4 2 2 2 1 1 2 2 2 1 1 1 1 0 0 1 2 3 2 1 2 2 2 2 1 4 5 4 2 1 5 4 0 0 0 0 0 0 0 0 0 0 0 0 0 0 0 0 0 0 0 0 0 0 0 0 0 0 0 0 0 0 0 0 0 0 0 0 0 0 0 0 0 0 0 0 0
0 0 0 0 0 0 0 0 0 0 0 0 0 0 0 0 0 0 0 0 0 0 0 0 0 0 0 0 0 0 0 0 0 0 0 0 0 0 0 0 0 0 0 0 0 0 0 0 5 10 5 4 7 14 18 20 25 30 34 38 43 49 61 77 91 103 115 125 125 116 98 82 76 77 82 83 76 61 42 31 28 32 42 53 62 68 69 68 70 72 72 66 50 28 13 18 27 29 25 19 12 8 5 4 4 4 4 4 3 2 1 1 2 3 4 2 2 3 3 3 4 4 3 3 3 4 6 5 2 2 2 2 5 5 5 8 9 8 9 12 13 15 17 18 18 19 22 29 37 45 50 49 45 41 37 33 30 29 29 31 33 33 33 32 32 32 32 32 31 30 30 30 29 28 27 26 27 28 29 29 28 26 24 22 20 20 20 20 19 16 14 13 14 17 20 23 25 24 21 19 18 18 19 18 17 16 15 15 15 14 15 15 15 15 15 17 19 20 21 21 20 20 21 23 24 24 23 22 20 19 17 16 15 15 17 17 17 15 14 14 14 15 15 15 15 13 11 10 9 10 10 11 13 14 14 14 15 15 15 16 16 17 16 16 16 16 16 16 16 17 17 18 18 17 17 17 17 18 17 17 17 17 16 15 13 11 8 6 5 4 4 5 6 7 7 7 8 8 8 8 8 8 8 9 10 10 10 10 10 10 9 6 4 2 4 7 11 15 17 19 20 20 20 19 18 15 10 10 19 26 31 33 33 32 32 32 34 35 35 35 34 32 31 31 31 31 27 20 13 6 4 9 15 20 24 24 21 18 17 19 23 27 31 34 37 40 42 42 42 42 44 47 50 50 48 45 43 44 46 51 52 49 43 35 26 21 20 23 29 34 36 33 25 15 9 7 8 9 9 10 10 11 14 20 25 28 27 22 18 15 14 18 28 43 61 75 82 85 86 86 86 84 77 67 61 64 77 98 113 116 105 78 51 29 13 5 3 2 2 2 2 1 1 1 1 1 2 1 1 1 2 3 3 2 1 2 2 2 2 1 3 5 3 1 0 5 3 0 0 0 0 0 0 0 0 0 0 0 0 0 0 0 0 0 0 0 0 0 0 0 0 0 0 0 0 0 0 0 0 0 0 0 0 0 0 0 0 0 0 0 0 0
0 0 0 0 0 0 0 0 0 0 0 0 0 0 0 0 0 0 0 0 0 0 0 0 0 0 0 0 0 0 0 0 0 0 0 0 0 0 0 0 0 0 0 0 0 0 0 0 4 10 6 5 7 13 17 18 21 27 32 38 43 49 56 67 80 94 109 125 130 122 105 86 78 80 85 86 78 62 41 30 27 32 44 55 63 66 66 67 69 73 73 66 51 27 13 19 27 29 25 19 13 8 5 3 3 3 3 4 4 3 2 2 3 4 4 2 2 4 4 4 5 4 3 4 3 3 5 5 2 3 3 2 5 5 4 6 8 8 9 12 13 14 15 17 18 19 23 30 38 45 50 49 45 40 36 33 30 29 28 29 30 31 32 32 32 32 32 32 32 32 32 30 29 27 26 26 26 26 26 26 25 25 23 22 20 20 20 20 20 17 15 15 16 20 23 25 25 23 20 18 17 18 19 18 16 14 11 10 10 11 13 14 16 17 19 20 23 25 25 24 22 20 21 22 24 25 25 23 21 20 19 17 16 15 14 15 15 15 14 15 15 16 17 17 16 14 12 11 11 11 12 13 14 14 14 15 15 15 15 16 16 16 16 17 18 18 17 17 16 16 17 17 18 18 18 18 17 17 17 17 17 16 15 13 10 7 5 4 3 4 4 5 6 7 8 9 9 9 9 9 9 9 9 10 10 11 11 11 11 10 8 5 3 3 5 9 13 16 19 20 22 22 21 20 18 15 10 11 19 27 33 34 34 32 32 33 34 34 35 34 33 31 30 30 31 30 26 20 12 6 5 8 13 19 24 26 25 22 21 21 23 26 29 31 34 37 39 40 40 40 43 47 51 51 50 46 43 43 45 49 51 49 44 36 27 22 21 23 28 33 35 33 26 15 9 7 7 8 9 9 10 11 14 19 25 30 30 27 22 17 14 16 24 39 59 74 81 83 85 86 89 88 82 73 66 67 78 97 112 118 110 89 64 39 18 6 5 4 2 2 2 1 1 1 1 2 2 2 2 2 2 3 4 3 2 2 2 3 3 2 3 5 3 1 1 5 2 0 0 0 0 0 0 0 0 0 0 0 0 0 0 0 0 0 0 0 0 0 0 0 0 0 0 0 0 0 0 0 0 0 0 0 0 0 0 0 0 0 0 0 0 0
0 0 0 0 0 0 0 0 0 0 0 0 0 0 0 0 0 0 0 0 0 0 0 0 0 0 0 0 0 0 0 0 0 0 0 0 0 0 0 0 0 0 0 0 0 0 0 0 3 10 7 5 7 11 14 15 17 22 30 36 42 46 51 57 68 83 101 121 131 125 108 88 79 81 87 89 80 62 41 28 26 31 45 57 64 66 65 65 68 72 73 66 51 28 12 18 27 29 25 20 14 9 5 3 2 2 2 3 4 4 2 2 4 4 4 4 2 3 4 5 5 3 3 5 5 3 3 5 3 3 3 2 4 6 5 5 8 9 10 12 14 14 15 15 16 18 22 29 37 44 48 47 44 40 38 35 32 30 28 28 29 30 30 30 30 30 31 32 33 34 33 31 29 27 26 25 25 25 24 24 24 24 24 23 22 21 21 22 22 20 19 18 18 19 20 21 21 19 17 16 16 17 18 18 15 12 9 8 9 10 13 15 18 21 23 25 26 27 27 25 22 20 20 21 22 23 23 22 21 20 20 20 18 16 15 13 13 13 13 15 16 18 19 19 17 15 14 13 12 12 13 13 14 14 14 15 15 16 16 17 16 16 17 18 19 19 19 18 17 16 17 17 18 18 19 19 18 17 16 16 16 15 13 10 7 4 3 3 4 4 5 6 7 8 8 9 9 9 9 9 10 10 10 10 10 11 11 11 10 9 7 4 2 4 7 10 14 17 20 22 23 23 22 21 19 15 11 11 19 27 33 35 34 33 33 33 34 35 35 33 32 30 29 29 30 29 25 19 13 9 8 9 13 19 25 29 30 28 26 25 25 26 27 29 31 34 36 37 38 40 43 47 51 53 51 48 45 44 46 49 51 49 44 37 29 25 23 24 29 33 36 34 27 18 10 8 8 8 9 10 11 12 14 17 23 29 32 30 25 19 15 15 21 36 56 71 80 83 85 87 91 92 88 79 72 71 81 96 110 117 113 97 75 49 23 9 5 5 3 3 2 1 2 2 1 2 2 2 2 3 3 3 4 4 2 2 2 3 3 3 4 4 3 2 2 5 2 0 0 0 0 0 0 0 0 0 0 0 0 0 0 0 0 0 0 0 0 0 0 0 0 0 0 0 0 0 0 0 0 0 0 0 0 0 0 0 0 0 0 0 0 0
0 0 0 0 0 0 0 0 0 0 0 0 0 0 0 0 0 0 0 0 0 0 0 0 0 0 0 0 0 0 0 0 0 0 0 0 0 0 0 0 0 0 0 0 0 0 0 0 2 8 6 5 7 10 12 13 14 19 26 34 40 44 46 49 58 74 95 116 128 123 107 89 80 83 90 91 81 62 40 26 24 30 45 60 66 66 64 63 66 70 70 63 49 28 11 17 25 27 24 19 14 9 5 3 3 3 2 2 3 4 3 2 3 4 5 5 3 2 4 5 5 3 2 5 6 3 2 5 5 3 3 2 4 6 6 6 8 9 10 11 13 14 13 13 14 17 20 27 35 42 47 48 46 44 41 38 34 30 28 27 28 29 29 28 28 28 30 31 33 34 33 31 29 27 26 26 26 25 25 25 26 27 28 26 25 24 24 24 24 23 21 19 17 16 17 17 17 16 14 13 14 15 16 15 13 10 10 10 12 14 15 18 21 25 26 27 28 28 26 24 21 20 19 20 21 21 21 20 21 21 22 22 21 19 17 15 13 13 13 14 16 18 20 20 19 18 16 15 14 13 13 14 14 14 14 14 15 16 17 18 18 17 17 18 19 20 20 20 19 18 18 18 18 19 20 20 19 17 16 15 15 14 11 8 4 2 2 3 4 5 6 7 8 8 9 9 9 9 9 10 10 10 10 9 9 10 10 10 10 8 6 4 3 6 10 13 16 19 21 24 25 25 23 22 20 17 13 11 17 25 32 35 35 34 33 33 34 34 34 33 31 29 28 28 28 27 23 18 14 12 11 11 14 19 25 31 33 32 30 29 28 28 28 29 31 33 35 36 38 40 43 46 51 53 52 50 47 46 47 50 51 49 45 38 31 27 25 26 30 34 37 37 30 21 13 10 10 10 10 11 11 12 13 16 22 29 32 31 28 21 16 15 20 33 53 68 78 83 85 87 92 95 92 84 76 74 81 95 109 118 117 106 87 61 33 15 7 5 3 3 3 2 2 2 2 2 2 2 3 3 3 4 4 4 2 2 2 2 2 2 4 4 4 3 4 5 2 0 0 0 0 0 0 0 0 0 0 0 0 0 0 0 0 0 0 0 0 0 0 0 0 0 0 0 0 0 0 0 0 0 0 0 0 0 0 0 0 0 0 0 0 0
0 0 0 0 0 0 0 0 0 0 0 0 0 0 0 0 0 0 0 0 0 0 0 0 0 0 0 0 0 0 0 0 0 0 0 0 0 0 0 0 0 0 0 0 0 0 0 0 1 6 5 6 8 10 10 11 13 16 24 31 36 40 42 44 51 69 90 111 123 119 105 90 82 86 92 92 81 61 39 25 23 30 45 61 68 68 64 63 65 67 66 58 44 26 10 15 23 25 21 17 12 8 4 2 3 3 2 1 2 4 4 2 1 3 5 5 4 2 4 5 5 3 2 4 5 4 2 5 5 4 2 1 4 6 8 7 6 6 7 10 12 14 14 12 13 16 20 25 32 40 47 51 51 49 45 40 34 29 26 25 25 26 25 25 25 26 29 32 35 35 34 32 29 28 28 28 29 29 28 29 30 30 30 29 26 24 24 23 23 22 20 17 15 14 14 14 14 13 11 10 10 12 13 13 12 13 15 17 19 19 20 22 24 26 27 27 26 25 24 22 20 20 20 20 20 20 20 20 22 24 25 25 25 23 21 19 18 16 15 15 16 18 20 21 22 21 19 17 15 14 14 14 15 15 15 14 15 15 17 18 18 18 17 18 19 20 20 20 20 20 20 19 19 20 20 20 19 18 16 15 14 12 9 5 3 3 4 5 5 7 8 9 9 9 10 10 9 9 10 10 11 10 10 9 8 8 9 10 10 8 6 5 5 9 13 16 19 21 23 24 25 25 24 24 23 20 15 12 14 22 30 35 36 35 33 32 32 33 33 32 31 29 28 27 26 24 19 15 15 15 14 14 15 20 26 31 33 33 32 30 30 30 30 31 32 34 35 36 37 39 41 45 49 51 52 51 49 48 49 51 51 49 45 38 33 30 27 27 30 34 38 39 34 24 15 11 11 10 10 11 11 12 13 15 21 28 32 33 30 24 19 16 18 29 47 64 76 84 86 88 92 96 95 89 81 77 81 93 107 119 122 116 100 73 45 23 10 6 4 4 4 3 1 1 1 2 2 2 3 3 3 3 3 3 2 3 3 2 1 1 4 4 4 3 4 5 2 0 0 0 0 0 0 0 0 0 0 0 0 0 0 0 0 0 0 0 0 0 0 0 0 0 0 0 0 0 0 0 0 0 0 0 0 0 0 0 0 0 0 0 0 0
0 0 0 0 0 0 0 0 0 0 0 0 0 0 0 0 0 0 0 0 0 0 0 0 0 0 0 0 0 0 0 0 0 0 0 0 0 0 0 0 0 0 0 0 0 0 0 0 0 5 4 5 8 10 10 10 12 15 22 29 34 38 39 40 47 64 86 106 117 113 102 91 88 92 97 94 79 57 37 25 23 30 45 61 69 68 64 62 63 65 63 53 40 23 10 16 22 23 20 15 11 8 4 2 1 2 3 2 2 3 4 3 1 2 4 5 5 2 2 5 5 3 1 2 5 5 3 4 5 3 1 1 3 6 8 7 5 4 5 7 11 14 14 13 14 17 19 22 29 37 45 50 52 51 46 40 33 26 22 20 21 22 23 23 25 27 31 35 37 37 35 32 30 30 30 31 31 31 30 30 30 30 29 27 23 21 19 19 18 16 14 12 11 11 11 10 10 8 7 8 10 13 15 16 18 20 23 25 25 25 25 25 26 26 26 25 23 22 20 19 19 19 19 20 20 19 19 20 22 25 26 27 27 26 26 25 25 23 21 19 18 19 20 23 24 24 22 19 16 14 14 15 16 17 16 15 15 15 16 17 18 17 17 17 18 20 20 21 21 21 21 20 20 20 20 20 19 18 16 15 12 10 7 5 4 5 6 6 7 8 9 10 10 10 10 10 10 10 10 10 10 10 9 8 8 8 9 10 10 8 6 5 8 12 15 18 20 21 22 23 24 24 24 25 24 22 18 13 12 18 27 33 35 35 32 30 30 31 32 32 31 29 27 25 23 20 16 15 16 16 15 15 18 21 26 31 33 33 32 31 31 31 32 33 35 35 36 36 37 38 40 43 46 50 51 51 48 47 47 49 49 47 43 38 34 31 29 27 29 32 37 40 35 27 17 12 11 10 11 11 11 11 12 15 20 28 33 35 32 27 21 17 17 25 40 58 75 85 88 89 92 96 97 93 86 80 81 89 102 116 123 122 110 85 57 32 14 7 5 4 5 4 2 1 2 2 1 1 2 3 2 1 1 2 3 4 4 3 2 2 3 3 3 2 4 5 1 0 0 0 0 0 0 0 0 0 0 0 0 0 0 0 0 0 0 0 0 0 0 0 0 0 0 0 0 0 0 0 0 0 0 0 0 0 0 0 0 0 0 0 0 0
0 0 0 0 0 0 0 0 0 0 0 0 0 0 0 0 0 0 0 0 0 0 0 0 0 0 0 0 0 0 0 0 0 0 0 0 0 0 0 0 0 0 0 0 0 0 0 0 0 5 4 5 8 9 9 9 11 15 21 27 32 35 36 38 43 58 80 98 108 107 99 93 93 98 101 95 76 53 34 24 24 32 45 60 67 66 62 60 61 63 61 50 35 20 10 17 23 24 20 14 10 9 7 4 1 1 3 3 3 2 3 3 2 2 3 3 4 2 1 4 4 3 1 2 5 5 3 2 4 3 1 1 3 6 8 7 5 5 5 7 10 13 15 14 15 17 18 19 24 32 40 45 47 46 43 38 30 24 20 20 21 23 24 25 27 30 34 37 39 38 36 34 32 32 32 32 31 30 28 27 26 25 23 20 16 14 13 12 11 10 9 9 9 9 7 5 5 5 8 12 15 18 20 21 23 25 28 29 28 27 27 27 26 25 23 21 19 17 16 15 15 15 16 17 17 16 15 16 18 20 23 25 25 26 28 29 30 29 26 24 21 20 21 24 25 26 25 22 18 15 14 15 16 18 18 17 16 15 16 17 17 17 17 18 19 20 20 21 21 21 22 21 20 20 19 19 19 18 16 13 10 7 5 5 6 6 7 7 8 8 9 10 10 10 10 10 10 9 10 10 10 10 9 8 8 9 10 10 9 6 5 6 11 15 17 19 20 20 20 21 21 22 23 24 24 23 20 15 12 14 21 27 31 32 31 30 30 30 32 32 30 28 25 23 22 20 20 20 19 18 17 18 20 24 28 32 33 34 33 32 32 33 34 35 35 35 36 36 36 37 38 41 45 50 51 50 47 45 45 46 46 45 41 38 35 33 30 28 29 32 37 40 37 30 19 11 11 11 11 11 11 10 11 13 19 27 33 36 35 30 24 19 17 22 35 54 74 87 90 90 91 94 97 97 91 83 80 83 92 106 117 121 116 96 70 42 18 7 5 3 4 4 2 1 2 2 2 1 2 3 2 0 1 2 3 3 4 4 3 2 2 2 2 2 4 5 0 0 0 0 0 0 0 0 0 0 0 0 0 0 0 0 0 0 0 0 0 0 0 0 0 0 0 0 0 0 0 0 0 0 0 0 0 0 0 0 0 0 0 0 0 0
0 0 0 0 0 0 0 0 0 0 0 0 0 0 0 0 0 0 0 0 0 0 0 0 0 0 0 0 0 0 0 0 0 0 0 0 0 0 0 0 0 0 0 0 0 0 0 0 0 4 4 5 7 8 7 7 10 14 20 25 30 32 34 35 40 51 71 89 98 100 96 93 96 100 102 94 75 50 31 24 25 34 46 59 65 63 60 59 61 62 59 48 32 17 11 20 25 25 20 14 10 9 8 5 3 2 3 3 3 2 2 3 4 3 3 2 2 2 1 3 3 2 1 3 5 5 4 1 2 3 2 2 5 8 9 9 8 8 8 9 11 13 13 13 15 16 17 17 21 28 33 37 40 41 40 38 34 30 28 27 27 27 28 29 31 34 37 39 39 38 35 33 32 32 31 30 27 24 21 20 18 17 15 12 9 8 8 7 7 6 7 7 7 6 6 7 9 10 13 17 20 23 24 25 26 27 28 29 28 27 26 25 25 22 20 17 15 14 12 11 11 11 11 11 12 11 11 12 13 15 16 18 20 22 25 27 30 30 30 28 26 25 24 25 26 27 27 25 20 16 14 14 15 17 19 18 17 17 17 17 17 17 17 18 20 20 20 21 21 21 21 21 20 19 19 19 18 17 14 10 7 5 5 6 7 7 7 8 8 7 8 8 9 10 10 9 9 9 10 10 10 10 10 9 9 9 9 8 6 5 6 10 14 16 18 19 19 19 19 19 19 19 20 22 23 23 21 18 15 14 16 20 25 28 29 30 30 30 30 30 27 24 24 25 28 28 27 24 22 20 19 20 23 26 30 34 35 35 34 33 32 33 34 35 35 35 35 35 35 35 37 40 45 49 51 50 47 45 44 45 45 44 41 38 36 34 32 30 30 32 37 41 40 34 23 12 11 11 11 12 11 10 10 12 17 25 32 36 36 33 28 22 19 21 32 51 73 87 91 91 90 93 97 99 95 86 79 77 84 96 109 118 119 107 85 56 25 8 6 4 3 3 2 2 2 1 1 2 3 3 2 1 1 2 2 2 3 3 2 1 2 2 2 2 4 4 0 0 0 0 0 0 0 0 0 0 0 0 0 0 0 0 0 0 0 0 0 0 0 0 0 0 0 0 0 0 0 0 0 0 0 0 0 0 0 0 0 0 0 0 0 0
0 0 0 0 0 0 0 0 0 0 0 0 0 0 0 0 0 0 0 0 0 0 0 0 0 0 0 0 0 0 0 0 0 0 0 0 0 0 0 0 0 0 0 0 0 0 0 0 0 3 4 5 7 7 5 5 8 13 18 24 28 31 32 33 37 45 62 79 90 93 92 91 94 99 99 91 73 48 30 24 25 35 47 58 64 63 60 58 60 61 57 46 29 14 12 21 27 25 20 12 7 6 6 5 4 4 4 4 3 2 1 3 4 4 2 1 2 3 2 2 2 1 2 3 4 4 3 1 2 3 3 5 8 10 10 10 10 10 10 10 11 12 11 11 13 16 17 17 20 25 30 34 38 42 44 44 42 40 39 37 35 34 33 34 35 37 37 37 35 33 31 30 29 28 26 24 20 17 13 11 10 9 7 6 6 6 6 7 7 8 9 9 10 11 14 15 15 16 18 20 23 24 24 24 24 25 26 25 25 23 22 21 20 18 15 13 11 10 9 8 8 8 8 8 8 8 9 9 10 10 10 12 13 15 18 20 23 26 29 30 30 29 27 26 27 28 28 26 23 18 15 14 15 16 17 18 18 18 18 18 18 18 19 19 20 21 21 21 21 21 21 20 19 18 17 17 16 14 10 7 5 5 7 7 7 7 7 7 7 7 7 8 8 9 9 9 9 10 10 10 10 10 10 10 10 9 7 5 4 7 11 15 17 18 18 18 18 17 17 17 17 18 19 20 22 23 22 20 19 17 16 16 18 21 24 26 27 27 25 24 21 22 27 33 36 35 32 27 23 20 20 21 24 27 32 35 36 36 35 33 32 33 33 34 35 34 34 33 33 34 35 39 43 48 50 50 48 46 46 46 46 45 42 40 38 36 34 31 31 33 38 43 44 39 28 15 10 11 11 12 13 12 11 11 14 21 30 36 38 36 31 25 21 21 29 46 69 85 91 91 91 93 97 100 96 86 79 76 82 94 107 118 124 118 101 71 36 13 6 5 2 2 2 2 2 1 1 1 3 3 3 2 2 2 1 2 3 3 2 1 2 3 3 3 4 4 0 0 0 0 0 0 0 0 0 0 0 0 0 0 0 0 0 0 0 0 0 0 0 0 0 0 0 0 0 0 0 0 0 0 0 0 0 0 0 0 0 0 0 0 0 0
0 0 0 0 0 0 0 0 0 0 0 0 0 0 0 0 0 0 0 0 0 0 0 0 0 0 0 0 0 0 0 0 0 0 0 0 0 0 0 0 0 0 0 0 0 0 0 0 0 2 3 4 6 7 5 4 7 11 17 22 26 30 32 33 35 41 55 73 84 89 89 89 92 97 98 91 74 49 30 23 25 35 47 58 63 63 60 59 59 59 55 44 26 11 12 22 27 25 18 10 5 4 4 4 4 5 6 5 4 2 1 0 2 2 2 1 3 4 4 2 0 1 2 2 2 1 2 3 4 5 5 7 9 10 10 9 9 9 10 10 11 11 10 10 14 19 20 19 21 26 31 36 42 47 50 50 49 47 46 45 43 41 38 36 35 35 32 30 27 25 23 22 21 20 19 17 14 10 7 5 5 6 7 8 9 9 10 12 14 15 16 17 18 20 21 21 20 20 20 21 22 21 21 20 20 21 21 20 19 17 16 15 14 13 11 10 8 6 5 5 7 8 8 8 7 6 7 8 8 9 9 9 10 10 12 13 15 19 23 27 30 30 30 29 28 28 28 27 25 20 17 15 14 15 16 17 17 17 17 18 19 20 20 21 21 22 22 22 22 21 20 19 17 16 15 14 12 10 6 5 5 6 7 8 8 8 8 7 7 7 8 8 8 8 9 9 10 10 10 10 10 11 11 10 10 7 4 3 6 11 15 18 19 18 18 17 17 18 18 19 19 19 20 20 22 23 22 21 20 19 18 17 17 18 20 21 22 21 20 19 20 25 32 38 40 38 33 28 24 20 19 20 23 27 31 35 36 36 35 34 33 32 33 33 34 34 33 32 31 32 33 36 40 45 48 49 50 49 49 48 47 45 43 40 39 37 35 33 32 33 37 41 44 42 33 20 11 10 11 13 15 14 12 11 13 19 28 37 40 38 34 28 23 21 25 40 62 79 89 93 93 96 99 100 94 85 78 79 88 100 112 122 128 126 113 86 51 23 10 6 3 1 3 3 3 2 1 1 3 3 3 3 2 2 2 2 3 3 2 1 1 2 3 4 5 5 0 0 0 0 0 0 0 0 0 0 0 0 0 0 0 0 0 0 0 0 0 0 0 0 0 0 0 0 0 0 0 0 0 0 0 0 0 0 0 0 0 0 0 0 0 0
0 0 0 0 0 0 0 0 0 0 0 0 0 0 0 0 0 0 0 0 0 0 0 0 0 0 0 0 0 0 0 0 0 0 0 0 0 0 0 0 0 0 0 0 0 0 0 0 0 2 3 4 6 6 4 3 5 10 15 19 24 29 31 33 34 39 51 69 81 86 86 87 91 97 100 92 76 51 30 22 24 34 47 57 62 62 60 59 58 57 52 42 25 10 11 21 26 23 16 8 3 3 3 3 4 5 6 6 4 2 1 1 1 2 2 2 4 4 3 1 1 2 3 3 2 1 2 4 5 5 5 6 7 8 7 7 6 6 7 9 10 10 10 12 19 23 23 21 22 28 34 40 46 51 54 53 52 50 49 48 46 43 38 34 30 27 24 20 17 15 15 15 15 15 14 13 11 10 10 11 12 14 15 15 16 17 19 21 23 24 25 25 25 25 25 23 21 20 19 19 19 18 18 17 17 17 16 15 12 10 9 9 9 9 8 6 5 4 3 5 6 8 9 9 7 6 5 5 6 7 8 8 9 9 9 10 10 13 16 21 25 28 30 30 30 30 30 29 26 22 18 15 14 14 15 16 16 16 17 17 19 20 21 23 23 24 23 23 22 21 20 18 16 15 13 11 9 6 4 4 5 7 8 8 9 9 8 8 8 8 9 9 8 8 8 9 10 11 11 10 10 10 9 8 6 4 3 6 10 14 17 19 19 19 18 18 18 19 20 21 21 21 21 22 22 23 22 21 20 19 19 19 19 20 21 22 22 22 21 21 24 28 33 37 38 37 34 30 25 21 20 20 22 26 30 34 35 36 36 35 34 33 33 33 33 33 32 31 30 30 31 33 37 41 45 48 50 51 50 49 48 45 43 41 40 37 35 34 32 32 34 37 41 41 35 24 13 9 10 12 15 15 13 12 12 17 28 38 41 40 36 30 25 21 22 35 54 73 87 95 97 99 101 100 93 83 77 81 92 106 116 123 127 127 120 97 66 35 14 7 4 1 3 3 3 2 2 2 2 3 3 2 2 2 2 3 4 3 2 2 1 1 3 4 4 4 0 0 0 0 0 0 0 0 0 0 0 0 0 0 0 0 0 0 0 0 0 0 0 0 0 0 0 0 0 0 0 0 0 0 0 0 0 0 0 0 0 0 0 0 0 0
0 0 0 0 0 0 0 0 0 0 0 0 0 0 0 0 0 0 0 0 0 0 0 0 0 0 0 0 0 0 0 0 0 0 0 0 0 0 0 0 0 0 0 0 0 0 0 0 0 2 2 4 6 6 4 3 5 8 13 16 21 27 30 32 34 38 48 66 78 82 82 85 91 100 104 96 77 52 29 20 22 33 46 56 61 61 59 58 58 56 51 41 25 9 10 20 24 21 15 8 3 3 3 3 4 5 5 5 4 2 2 3 3 3 3 4 5 5 3 2 1 2 3 3 1 0 1 2 2 2 2 2 4 5 5 5 4 4 5 7 10 10 10 15 21 25 24 20 22 29 37 44 49 53 54 52 49 46 45 44 42 39 33 27 23 19 15 12 10 10 11 13 14 14 14 15 15 16 17 19 21 22 23 24 25 26 28 29 30 29 28 27 26 25 24 21 19 17 16 16 16 16 16 16 15 13 11 9 6 5 4 5 6 7 7 7 6 6 6 6 7 8 8 9 9 8 7 6 5 5 5 6 6 7 7 7 8 9 11 15 20 24 27 30 32 33 32 31 29 24 20 16 15 14 15 16 16 16 16 17 18 20 21 23 24 24 23 22 22 21 20 18 16 13 10 8 5 4 4 5 6 7 8 9 9 9 8 8 8 9 9 9 8 8 8 10 11 11 10 9 7 6 5 4 3 5 8 10 13 15 17 18 19 19 19 20 20 21 22 23 23 23 23 23 24 23 22 21 21 20 20 20 20 21 24 26 27 26 25 25 26 28 31 34 35 35 34 32 28 24 22 21 23 26 30 33 35 35 35 35 35 35 34 33 32 32 31 30 29 29 30 31 35 39 43 47 50 51 51 50 48 46 45 42 40 38 36 35 33 31 31 32 35 38 36 28 17 10 10 12 15 15 13 11 11 16 27 37 41 40 37 33 27 22 21 30 48 68 86 96 99 101 102 101 94 84 77 80 91 103 112 118 121 124 123 107 79 48 20 7 6 2 2 3 2 2 2 2 2 2 2 1 2 2 2 2 3 2 2 2 2 1 2 4 5 4 0 0 0 0 0 0 0 0 0 0 0 0 0 0 0 0 0 0 0 0 0 0 0 0 0 0 0 0 0 0 0 0 0 0 0 0 0 0 0 0 0 0 0 0 0 0
0 0 0 0 0 0 0 0 0 0 0 0 0 0 0 0 0 0 0 0 0 0 0 0 0 0 0 0 0 0 0 0 0 0 0 0 0 0 0 0 0 0 0 0 0 0 0 0 0 2 2 4 6 6 4 3 5 9 13 15 20 25 29 30 32 36 45 61 73 77 77 82 91 102 107 97 77 51 28 19 22 33 47 56 61 61 60 59 59 57 51 40 24 7 12 21 24 21 15 9 5 5 5 5 5 4 4 4 4 3 2 3 3 3 3 4 5 5 4 2 1 1 2 2 2 2 3 3 2 1 1 1 2 2 3 3 3 3 4 6 9 10 10 14 19 21 20 18 22 30 39 45 48 50 49 45 42 39 37 36 35 31 26 21 17 14 11 9 9 10 12 15 17 19 19 20 21 23 24 25 26 27 29 30 31 31 31 30 29 27 25 23 22 20 19 17 14 12 12 13 14 15 15 14 12 9 6 4 3 3 4 5 7 9 10 10 10 10 10 10 9 9 9 10 10 11 12 11 9 6 5 5 5 5 4 4 5 5 7 10 13 17 21 26 30 32 33 33 31 26 21 17 15 15 15 16 16 15 15 16 17 19 20 22 23 22 21 20 20 20 20 18 15 11 7 5 3 3 5 6 7 8 8 9 8 8 7 7 8 8 9 8 8 8 9 10 11 11 10 7 5 2 2 5 9 12 14 15 15 15 16 17 18 19 20 21 22 23 23 23 23 23 24 25 25 24 23 23 22 21 20 20 19 20 24 27 30 30 29 28 27 28 30 32 33 35 35 34 31 28 25 24 25 27 30 32 33 33 34 35 35 35 35 34 32 31 29 27 26 26 27 29 32 36 40 45 50 51 51 51 49 48 46 44 41 38 36 35 34 31 28 28 30 35 36 31 21 12 10 11 13 15 12 10 10 14 24 34 40 40 39 36 31 25 22 28 44 65 85 97 100 100 102 102 98 89 80 78 85 95 105 111 117 123 126 116 93 60 26 8 7 4 2 3 3 3 2 1 2 2 2 2 2 2 2 2 2 1 2 3 2 2 2 4 5 4 0 0 0 0 0 0 0 0 0 0 0 0 0 0 0 0 0 0 0 0 0 0 0 0 0 0 0 0 0 0 0 0 0 0 0 0 0 0 0 0 0 0 0 0 0 0
0 0 0 0 0 0 0 0 0 0 0 0 0 0 0 0 0 0 0 0 0 0 0 0 0 0 0 0 0 0 0 0 0 0 0 0 0 0 0 0 0 0 0 0 0 0 0 0 0 1 2 4 6 6 4 3 5 9 14 16 20 24 26 27 30 34 43 56 68 72 74 80 92 103 107 96 75 49 28 20 23 34 49 58 62 62 61 61 60 57 50 38 21 5 16 25 26 21 15 9 5 7 8 8 6 5 4 5 5 5 4 2 2 2 2 3 3 4 3 2 1 1 2 2 2 4 4 4 3 1 0 1 1 3 4 4 3 3 3 6 9 10 8 10 15 16 15 17 22 30 36 40 42 42 40 36 33 31 30 29 27 25 21 17 15 13 12 13 14 15 18 20 23 24 25 25 26 27 28 28 28 28 29 30 30 30 28 25 22 20 17 16 16 15 14 12 10 8 8 9 10 11 11 10 8 5 2 3 5 5 6 8 9 11 13 14 15 15 15 14 13 12 12 12 13 15 15 15 14 11 8 6 5 5 4 2 2 2 3 5 8 11 15 19 23 27 30 32 31 28 23 19 16 15 15 16 15 15 15 16 17 18 19 20 20 20 19 19 19 19 19 16 12 8 4 3 3 4 5 6 7 8 8 8 8 7 6 6 7 8 8 9 9 9 10 11 10 10 7 5 3 5 7 10 14 16 18 18 17 16 16 17 18 19 21 22 22 22 22 21 21 23 24 25 25 25 24 23 22 21 20 18 17 18 21 26 30 31 31 30 29 29 30 31 33 34 35 35 34 31 28 25 25 26 27 29 30 30 30 31 32 32 33 33 32 30 27 25 23 23 25 26 30 33 38 44 49 51 51 50 49 48 47 45 41 37 35 35 34 30 26 25 27 32 36 33 25 14 10 10 12 14 12 10 10 12 20 30 36 39 40 39 36 30 24 27 40 62 86 98 101 99 100 103 103 96 86 79 81 89 100 109 117 125 131 126 107 74 35 13 8 5 2 3 4 3 1 1 2 2 2 2 2 2 2 2 2 1 2 3 3 2 3 5 5 3 0 0 0 0 0 0 0 0 0 0 0 0 0 0 0 0 0 0 0 0 0 0 0 0 0 0 0 0 0 0 0 0 0 0 0 0 0 0 0 0 0 0 0 0 0 0
0 0 0 0 0 0 0 0 0 0 0 0 0 0 0 0 0 0 0 0 0 0 0 0 0 0 0 0 0 0 0 0 0 0 0 0 0 0 0 0 0 0 0 0 0 0 0 0 0 0 1 4 6 5 3 3 4 10 15 16 20 24 25 27 29 34 42 54 65 70 73 81 93 104 107 95 71 47 28 20 25 36 50 60 64 64 62 61 61 57 48 35 17 7 20 28 28 22 14 8 6 8 10 10 8 6 5 5 5 5 4 3 2 2 2 2 3 3 3 2 2 1 1 1 1 3 3 3 2 2 2 2 3 5 7 6 4 3 4 8 11 10 6 8 13 15 15 15 18 22 25 28 30 30 29 27 25 24 22 21 20 19 18 17 18 19 20 22 24 24 25 25 27 28 28 29 30 30 30 29 27 26 25 25 25 24 22 18 15 12 10 11 12 12 11 10 7 5 5 6 6 7 6 5 4 2 4 6 8 9 10 10 12 14 16 18 19 20 19 18 17 16 15 15 16 17 19 20 19 16 12 9 6 5 4 3 2 1 1 2 5 7 10 12 15 19 23 27 29 27 24 20 18 16 16 15 15 15 16 16 17 18 18 18 18 18 17 17 18 17 16 13 8 4 3 4 5 6 7 8 8 8 8 8 8 7 7 7 8 8 9 9 10 10 10 9 8 7 5 6 8 10 12 14 16 18 19 19 18 17 16 17 18 19 20 21 21 21 20 20 20 22 24 25 26 25 24 22 21 20 19 17 16 17 20 24 29 32 33 32 30 30 30 31 33 34 35 36 35 33 30 26 24 23 24 25 26 26 26 26 27 28 30 31 31 30 26 23 21 20 22 24 26 30 35 41 47 50 50 48 47 47 46 44 40 35 34 33 33 30 26 24 25 31 37 36 29 17 11 11 12 14 13 11 11 12 17 26 33 38 41 42 40 33 25 25 36 59 86 101 103 100 100 103 107 103 93 84 82 89 101 111 118 126 133 133 119 90 51 23 10 6 3 2 3 2 1 1 2 2 2 2 2 3 3 3 2 2 2 3 3 2 3 5 4 3 0 0 0 0 0 0 0 0 0 0 0 0 0 0 0 0 0 0 0 0 0 0 0 0 0 0 0 0 0 0 0 0 0 0 0 0 0 0 0 0 0 0 0 0 0 0
0 0 0 0 0 0 0 0 0 0 0 0 0 0 0 0 0 0 0 0 0 0 0 0 0 0 0 0 0 0 0 0 0 0 0 0 0 0 0 0 0 0 0 0 0 0 0 0 0 0 2 4 5 5 3 2 4 9 13 15 19 24 26 28 30 35 44 54 64 70 74 82 95 104 105 92 68 45 28 22 27 38 51 61 64 64 62 61 61 57 47 32 14 9 23 30 29 22 13 7 6 8 10 10 8 6 5 5 5 4 3 3 2 3 3 2 2 3 3 3 2 2 2 1 1 2 1 1 2 2 2 2 3 6 8 8 6 6 9 12 13 9 3 10 16 18 16 13 10 9 9 13 16 18 19 19 20 19 17 16 16 17 20 23 26 29 32 33 33 31 30 30 30 30 30 30 30 30 29 27 25 22 20 19 18 16 14 11 9 7 6 7 9 10 10 9 7 5 5 4 4 4 3 2 2 5 8 10 12 13 14 14 16 18 21 23 23 23 22 20 20 20 19 19 20 20 21 22 22 20 16 12 9 6 5 4 3 2 2 3 4 5 7 8 10 13 16 20 23 24 22 20 18 17 16 16 16 16 16 17 17 17 16 16 16 16 16 16 15 14 10 7 3 3 5 7 8 8 9 9 9 9 8 9 9 9 9 9 9 10 10 9 9 8 6 6 6 6 8 10 11 13 14 15 17 19 20 20 19 18 17 17 17 18 20 20 20 20 19 19 20 21 24 25 26 26 25 23 21 20 19 18 17 17 19 23 28 33 35 34 32 30 30 30 32 34 35 36 36 35 31 27 23 21 21 22 23 23 23 23 23 25 26 28 29 28 25 22 20 20 21 22 24 26 30 38 45 49 49 46 45 45 45 43 39 35 33 33 33 31 27 24 25 32 38 40 33 21 13 13 13 14 14 12 11 12 15 22 30 37 42 44 43 36 27 24 32 55 83 102 106 102 100 103 108 108 100 91 86 91 102 111 117 123 132 136 130 106 70 38 16 8 5 2 2 2 2 1 1 2 2 2 3 3 4 3 2 2 2 3 2 1 2 3 3 2 0 0 0 0 0 0 0 0 0 0 0 0 0 0 0 0 0 0 0 0 0 0 0 0 0 0 0 0 0 0 0 0 0 0 0 0 0 0 0 0 0 0 0 0 0 0
0 0 0 0 0 0 0 0 0 0 0 0 0 0 0 0 0 0 0 0 0 0 0 0 0 0 0 0 0 0 0 0 0 0 0 0 0 0 0 0 0 0 0 0 0 0 0 0 0 0 3 5 5 4 2 2 3 8 12 15 19 24 27 29 31 36 46 57 66 72 76 84 95 104 103 90 65 41 27 22 28 40 51 61 64 64 62 62 61 57 46 29 11 11 24 30 27 20 11 6 5 7 8 7 6 5 4 4 4 4 3 3 3 3 3 2 1 2 2 2 2 2 2 2 2 2 2 2 2 2 2 3 5 8 10 9 9 10 12 13 11 2 7 17 22 23 20 15 12 8 5 2 4 7 10 14 16 16 16 17 19 22 27 31 36 39 40 40 39 36 35 34 33 32 31 30 30 28 26 24 20 18 16 15 13 11 9 7 5 5 5 5 6 8 8 7 6 5 4 3 2 1 1 3 5 8 12 15 16 17 17 18 20 23 25 27 27 26 25 23 21 21 22 23 23 23 24 24 25 24 20 15 11 8 6 5 4 4 4 4 4 4 5 7 8 10 12 15 17 18 18 17 16 16 16 16 16 16 16 16 16 16 16 16 15 15 15 13 11 8 5 3 4 5 7 7 8 9 9 9 9 9 9 9 10 10 10 10 10 10 10 8 6 5 6 9 10 11 11 12 13 14 15 16 17 18 19 20 19 18 17 17 17 18 19 19 19 19 19 19 20 21 23 25 27 27 25 24 21 20 19 19 18 18 19 22 27 33 36 36 34 31 29 29 30 32 34 35 36 35 32 28 24 22 21 21 21 21 21 20 21 22 24 25 26 26 24 23 22 22 24 24 23 23 27 34 42 47 49 46 44 44 44 43 40 36 33 33 33 32 28 25 26 32 39 43 38 25 15 13 13 13 13 12 11 12 14 19 27 35 42 46 46 40 30 24 28 50 79 100 108 106 102 104 109 112 107 97 90 91 99 106 112 117 126 135 137 120 89 54 24 9 8 4 1 3 3 2 1 2 2 2 2 3 4 3 2 1 1 1 1 1 1 2 3 1 0 0 0 0 0 0 0 0 0 0 0 0 0 0 0 0 0 0 0 0 0 0 0 0 0 0 0 0 0 0 0 0 0 0 0 0 0 0 0 0 0 0 0 0 0 0
0 0 0 0 0 0 0 0 0 0 0 0 0 0 0 0 0 0 0 0 0 0 0 0 0 0 0 0 0 0 0 0 0 0 0 0 0 0 0 0 0 0 0 0 0 0 0 0 0 0 4 5 6 4 1 2 4 9 13 15 20 25 28 29 31 36 47 60 69 75 79 85 95 103 101 88 62 39 25 22 30 41 52 61 64 64 63 64 63 58 45 25 10 14 25 29 25 18 10 5 5 5 5 4 3 3 3 4 4 4 3 3 4 4 4 2 2 2 1 1 1 2 2 2 1 2 3 3 3 3 4 6 8 9 10 9 9 10 11 9 4 5 16 25 29 28 25 22 19 15 11 7 5 6 9 12 15 17 19 22 26 30 35 39 42 43 43 42 40 39 38 37 35 33 31 30 28 26 23 20 18 15 14 13 12 10 9 7 6 5 5 5 5 6 6 5 3 2 1 1 2 2 3 5 7 10 15 19 20 21 21 22 23 25 27 29 30 29 27 25 23 23 24 25 25 25 25 26 26 25 23 19 15 10 8 6 6 5 5 4 4 4 5 5 7 9 10 11 13 15 15 15 15 15 16 17 17 16 16 16 16 17 16 16 15 13 10 8 5 3 3 4 5 5 6 6 7 8 9 9 9 9 9 9 10 10 10 10 9 9 7 6 6 9 12 15 15 15 14 14 14 15 15 16 17 18 19 19 19 18 17 17 17 18 18 18 19 19 19 19 19 20 22 25 26 27 26 25 22 20 20 20 19 19 20 23 27 33 37 39 36 34 30 29 29 30 31 33 34 34 32 30 26 23 21 20 20 20 20 20 20 21 22 23 24 24 24 24 24 26 27 27 25 23 24 30 38 45 49 49 46 45 45 45 42 38 35 34 33 32 29 26 26 31 38 43 40 30 18 13 12 12 12 12 11 11 12 16 23 33 42 47 49 43 33 24 25 44 72 96 108 109 105 106 111 116 113 103 93 90 95 102 108 114 122 132 140 131 105 69 30 10 10 6 2 3 3 2 1 2 3 2 2 2 3 2 2 1 1 1 1 1 2 3 3 1 0 0 0 0 0 0 0 0 0 0 0 0 0 0 0 0 0 0 0 0 0 0 0 0 0 0 0 0 0 0 0 0 0 0 0 0 0 0 0 0 0 0 0 0 0 0
0 0 0 0 0 0 0 0 0 0 0 0 0 0 0 0 0 0 0 0 0 0 0 0 0 0 0 0 0 0 0 0 0 0 0 0 0 0 0 0 0 0 0 0 0 0 0 0 0 0 4 7 8 4 2 3 5 10 13 16 22 28 29 29 30 35 49 63 72 78 81 86 95 102 100 86 62 37 24 22 30 43 54 61 64 65 65 66 65 58 44 22 9 19 29 30 25 16 9 4 4 4 3 2 2 1 1 3 4 4 4 4 5 5 4 2 2 2 1 1 1 2 2 1 1 2 3 3 3 4 5 7 8 8 7 6 7 9 9 7 8 15 25 33 35 34 32 29 25 21 17 14 13 13 14 15 18 20 24 28 33 37 40 41 41 40 39 38 38 38 38 37 35 31 29 27 26 24 21 18 16 15 15 13 12 10 9 8 6 5 4 5 5 5 4 3 4 5 5 5 4 4 4 6 8 12 17 21 23 24 23 24 25 26 27 29 30 30 29 27 25 25 25 26 27 27 27 27 27 27 25 22 17 13 10 8 7 7 6 5 4 4 4 5 6 7 8 10 11 13 13 14 14 15 16 17 17 16 16 17 18 18 17 15 11 8 5 3 3 4 5 5 5 5 5 6 6 7 8 9 9 9 9 10 10 10 9 8 7 5 6 8 11 14 16 17 17 16 15 15 15 15 16 17 17 17 17 18 18 18 18 18 18 18 18 18 18 19 19 19 20 20 22 24 25 26 26 25 23 21 20 20 20 21 22 25 29 33 38 40 39 37 34 30 29 28 28 28 29 30 30 29 28 25 23 21 20 19 19 20 20 20 20 21 23 24 25 26 27 28 30 30 27 24 23 26 33 41 47 50 49 48 48 47 45 41 37 35 33 31 29 26 25 29 36 43 42 34 22 14 11 12 12 12 11 11 12 14 20 31 40 48 51 46 36 26 24 39 65 91 109 113 109 107 111 117 117 108 96 91 94 102 109 115 121 131 140 137 117 82 38 11 10 7 2 4 4 2 1 2 2 2 2 2 2 2 1 2 2 2 1 2 4 4 3 1 0 0 0 0 0 0 0 0 0 0 0 0 0 0 0 0 0 0 0 0 0 0 0 0 0 0 0 0 0 0 0 0 0 0 0 0 0 0 0 0 0 0 0 0 0 0
0 0 0 0 0 0 0 0 0 0 0 0 0 0 0 0 0 0 0 0 0 0 0 0 0 0 0 0 0 0 0 0 0 0 0 0 0 0 0 0 0 0 0 0 0 0 0 0 0 0 4 9 9 5 3 4 5 11 14 17 25 31 31 29 29 35 51 67 77 81 84 88 96 102 98 85 61 35 23 21 30 44 55 62 65 66 67 68 66 57 41 18 11 25 32 31 24 15 9 5 5 4 2 2 2 2 1 1 2 2 2 3 4 3 2 1 3 3 2 2 2 3 3 2 2 3 3 3 3 4 5 5 5 4 4 6 9 11 11 11 16 24 32 37 38 38 38 35 31 27 24 21 20 20 21 21 24 26 30 34 38 40 40 39 37 35 33 33 33 34 33 32 30 27 25 24 23 21 18 16 15 15 15 14 13 11 10 9 7 6 5 5 6 5 3 2 5 7 9 9 7 5 5 7 10 14 19 22 24 25 25 25 25 26 27 29 30 30 30 29 28 27 27 27 27 27 27 28 28 28 26 24 20 16 13 10 9 8 6 5 4 4 5 5 6 6 7 8 10 11 12 13 13 14 16 18 18 18 18 18 18 16 14 10 6 3 4 5 5 5 5 5 5 6 6 6 7 7 8 9 10 10 10 9 9 8 7 5 4 6 10 14 15 17 17 18 18 17 16 15 15 15 16 17 17 17 17 17 18 18 19 20 20 20 19 19 19 19 20 20 20 21 22 24 25 25 25 24 22 21 21 22 23 24 26 28 30 33 36 39 40 40 37 33 30 27 25 25 25 26 27 28 28 27 25 23 21 20 20 20 20 19 20 21 24 27 29 29 29 30 30 31 30 26 23 23 27 34 42 47 50 51 51 51 48 43 39 35 33 31 29 26 25 27 34 41 44 38 27 16 12 12 13 14 13 12 12 13 18 29 39 46 51 48 39 28 24 35 58 86 108 116 112 107 109 115 117 112 101 94 96 103 112 117 121 129 139 141 127 93 47 15 10 8 3 5 5 3 2 2 2 2 2 3 3 2 1 3 4 3 1 3 5 4 3 0 0 0 0 0 0 0 0 0 0 0 0 0 0 0 0 0 0 0 0 0 0 0 0 0 0 0 0 0 0 0 0 0 0 0 0 0 0 0 0 0 0 0 0 0 0 0
0 0 0 0 0 0 0 0 0 0 0 0 0 0 0 0 0 0 0 0 0 0 0 0 0 0 0 0 0 0 0 0 0 0 0 0 0 0 0 0 0 0 0 0 0 0 0 0 0 0 4 9 10 5 4 5 5 11 14 18 28 34 32 30 30 36 54 73 83 86 87 90 96 100 95 81 58 33 21 20 29 45 56 63 66 67 69 70 65 53 36 15 15 29 33 30 22 14 8 6 6 5 4 3 3 3 2 2 2 2 2 2 2 1 1 2 4 5 4 4 4 4 3 2 3 5 4 4 4 5 5 5 3 2 4 8 11 13 14 16 23 30 35 38 39 40 41 40 36 33 30 28 27 28 29 30 32 35 37 40 40 40 39 36 34 32 30 29 29 28 27 26 24 22 20 20 19 17 15 14 13 13 13 12 11 10 10 9 8 6 5 5 5 5 3 1 4 7 9 9 8 6 6 8 11 15 20 23 25 25 25 26 27 28 28 30 30 31 32 31 30 29 29 28 28 28 28 28 29 29 28 26 23 20 15 12 10 8 7 5 5 5 5 7 7 7 7 7 8 10 10 10 11 13 16 19 21 21 20 17 15 12 9 5 3 5 6 7 7 6 6 6 6 7 7 7 7 8 9 10 10 10 9 9 8 6 5 4 7 12 16 18 19 18 17 17 18 18 17 16 15 15 16 16 17 17 17 18 18 19 20 21 21 21 20 20 20 20 20 20 21 22 24 25 25 25 24 24 23 23 23 24 25 27 29 30 31 32 34 37 39 40 40 37 33 29 26 24 23 23 24 26 27 28 27 26 24 22 21 20 20 20 20 23 26 30 32 33 32 30 30 31 30 28 24 21 22 26 34 42 48 52 54 54 51 45 40 35 34 33 31 27 25 25 31 40 45 42 32 20 13 13 14 15 14 13 12 12 17 26 36 45 51 49 42 32 25 32 51 78 104 115 112 106 105 110 116 114 106 98 97 103 111 117 120 127 138 143 134 104 59 24 11 10 4 4 5 4 2 2 3 3 3 4 4 2 2 3 3 2 2 4 4 2 2 0 0 0 0 0 0 0 0 0 0 0 0 0 0 0 0 0 0 0 0 0 0 0 0 0 0 0 0 0 0 0 0 0 0 0 0 0 0 0 0 0 0 0 0 0 0 0
0 0 0 0 0 0 0 0 0 0 0 0 0 0 0 0 0 0 0 0 0 0 0 0 0 0 0 0 0 0 0 0 0 0 0 0 0 0 0 0 0 0 0 0 0 0 0 0 0 0 5 9 10 5 5 5 5 12 15 20 31 35 32 30 31 39 59 81 91 92 90 91 95 97 91 75 53 32 21 20 30 46 58 64 66 68 70 70 63 48 29 12 20 30 32 28 19 11 7 6 6 5 4 3 3 3 3 2 2 2 2 2 1 0 1 3 5 5 5 4 3 3 2 2 5 5 3 2 3 3 4 3 2 4 6 9 11 13 15 20 27 33 37 38 39 40 41 40 39 37 35 34 34 35 36 38 40 43 44 44 42 39 36 34 32 31 30 29 27 25 23 20 18 16 15 15 15 14 13 11 11 11 10 9 7 6 6 6 6 6 4 2 2 2 2 3 5 7 9 10 9 7 7 10 13 17 21 25 26 26 26 27 28 29 30 31 33 33 33 33 31 30 29 29 28 28 28 29 30 30 30 28 25 22 18 14 10 9 7 6 6 6 7 7 8 7 7 6 7 8 8 8 9 11 15 20 22 21 18 14 9 5 4 4 5 7 7 7 7 6 6 6 7 7 7 7 8 8 9 10 9 9 8 7 5 4 6 10 14 17 20 20 20 19 18 17 17 17 17 16 16 15 16 17 18 18 18 19 20 20 21 22 22 22 21 21 20 20 20 20 21 23 25 26 26 26 25 25 25 25 25 26 28 30 32 33 33 32 33 35 38 41 41 40 37 33 30 26 24 22 22 24 25 26 27 27 26 25 23 22 22 23 23 25 27 31 34 35 34 32 31 30 30 28 24 20 19 21 28 37 45 51 56 56 52 47 40 36 35 35 33 29 25 23 28 37 45 45 37 24 14 13 14 15 14 13 12 12 15 24 35 45 51 51 46 36 27 29 43 69 98 112 112 105 101 105 112 115 109 102 98 102 109 115 119 127 138 145 141 114 73 36 15 10 5 3 5 4 2 2 3 3 3 4 3 1 1 2 2 2 4 5 4 1 1 0 0 0 0 0 0 0 0 0 0 0 0 0 0 0 0 0 0 0 0 0 0 0 0 0 0 0 0 0 0 0 0 0 0 0 0 0 0 0 0 0 0 0 0 0 0 0
0 0 0 0 0 0 0 0 0 0 0 0 0 0 0 0 0 0 0 0 0 0 0 0 0 0 0 0 0 0 0 0 0 0 0 0 0 0 0 0 0 0 0 0 0 0 0 0 0 0 5 10 10 5 5 5 5 14 18 25 35 36 31 29 31 43 66 91 101 99 93 91 94 95 86 69 49 31 21 21 31 46 59 65 68 70 72 70 61 41 21 12 22 29 30 25 16 10 6 6 5 5 3 2 2 2 2 2 2 2 2 1 1 1 2 3 4 5 4 3 2 2 1 3 4 4 1 3 4 4 3 3 4 6 8 10 11 13 15 21 28 34 36 36 37 38 39 39 39 38 38 38 38 40 41 43 45 46 46 44 40 35 32 30 30 31 30 29 26 23 20 17 14 13 12 12 12 11 10 8 7 7 6 5 3 2 2 4 5 6 5 4 2 2 3 5 7 9 10 11 10 8 9 12 15 20 24 27 27 27 27 27 28 30 31 32 34 35 35 33 31 30 29 29 28 28 29 29 30 30 30 29 26 24 20 15 11 9 8 8 8 8 8 9 8 8 7 6 6 6 7 7 8 10 13 17 19 17 13 8 4 5 6 7 7 7 7 6 6 6 6 6 6 6 6 7 7 8 9 9 8 7 6 4 4 8 12 15 18 20 20 20 20 20 18 17 16 16 16 16 17 17 18 19 19 19 19 20 20 21 22 22 22 22 21 21 21 21 20 20 21 22 25 26 27 27 27 27 27 27 27 28 30 32 34 35 35 34 34 35 38 41 42 42 40 38 34 30 26 24 23 22 23 24 25 26 25 25 24 24 24 25 26 27 28 30 33 35 35 35 33 31 30 28 25 22 20 20 25 33 41 49 55 56 54 48 41 36 35 36 35 30 25 22 24 32 41 45 41 28 17 13 14 14 13 12 11 12 14 22 33 45 53 54 50 40 29 26 36 61 91 109 113 107 100 101 108 114 113 107 102 103 109 116 121 128 138 147 147 126 90 52 21 10 8 4 4 4 3 2 2 2 2 3 3 1 1 2 2 2 5 7 4 1 1 0 0 0 0 0 0 0 0 0 0 0 0 0 0 0 0 0 0 0 0 0 0 0 0 0 0 0 0 0 0 0 0 0 0 0 0 0 0 0 0 0 0 0 0 0 0 0
0 0 0 0 0 0 0 0 0 0 0 0 0 0 0 0 0 0 0 0 0 0 0 0 0 0 0 0 0 0 0 0 0 0 0 0 0 0 0 0 0 0 0 0 0 0 0 0 0 0 6 11 10 5 5 3 5 16 21 29 38 37 30 28 34 51 76 101 108 103 94 89 91 92 84 66 46 30 22 22 32 46 59 66 69 72 73 69 57 35 16 14 24 28 27 21 14 8 6 6 5 3 2 2 2 3 3 2 2 1 1 1 1 2 2 3 3 3 2 2 2 2 1 1 2 2 2 5 6 5 5 4 5 7 9 10 12 14 16 20 26 30 32 33 35 35 36 36 37 37 38 38 39 40 40 41 42 43 42 40 35 30 27 26 27 28 27 25 22 19 16 13 11 10 9 9 9 9 7 5 3 3 3 3 3 3 4 5 7 7 6 5 4 5 6 8 10 12 14 15 13 11 11 13 17 21 25 28 28 28 27 26 27 27 29 30 33 34 34 32 31 30 29 29 29 29 29 29 29 29 28 27 26 24 20 15 11 8 8 9 10 10 10 10 10 10 8 6 5 6 7 8 8 8 10 12 13 11 7 4 5 7 8 8 7 7 6 6 6 6 6 6 6 6 7 7 8 8 9 8 7 5 4 5 9 14 18 20 20 20 20 20 20 20 19 17 15 15 15 17 19 20 20 21 20 20 20 20 21 22 22 23 22 22 21 21 21 22 21 21 21 22 24 26 27 28 28 28 28 28 28 29 31 34 36 38 37 36 36 37 39 40 42 43 43 41 38 34 30 26 24 22 22 22 23 24 24 24 23 23 24 26 28 29 29 30 31 34 35 36 35 32 30 28 26 25 23 23 26 32 39 46 53 55 53 48 41 36 35 35 35 31 26 21 21 27 37 44 43 33 20 14 14 13 13 12 11 12 14 20 32 45 54 56 53 43 31 25 32 56 86 108 115 110 102 100 107 114 116 112 107 107 112 118 123 128 136 146 149 136 107 69 30 10 9 5 3 4 3 3 2 2 2 3 3 2 2 2 2 3 6 6 3 1 2 0 0 0 0 0 0 0 0 0 0 0 0 0 0 0 0 0 0 0 0 0 0 0 0 0 0 0 0 0 0 0 0 0 0 0 0 0 0 0 0 0 0 0 0 0 0 0
0 0 0 0 0 0 0 0 0 0 0 0 0 0 0 0 0 0 0 0 0 0 0 0 0 0 0 0 0 0 0 0 0 0 0 0 0 0 0 0 0 0 0 0 0 0 0 0 0 0 6 12 10 5 6 3 7 17 24 33 40 37 29 28 38 61 89 110 113 103 91 86 89 90 82 63 44 29 21 22 32 46 59 66 71 74 73 66 52 30 13 16 25 27 24 18 12 7 6 5 5 3 1 2 3 3 3 2 2 1 1 1 2 2 2 2 2 2 1 2 4 4 3 2 1 1 4 5 6 6 5 5 5 7 9 11 13 14 15 19 22 25 27 30 32 32 33 33 35 35 36 36 36 35 35 35 35 36 35 33 29 25 23 23 24 23 21 19 15 13 11 10 9 8 8 8 8 7 6 5 4 4 4 4 4 4 5 7 9 8 6 5 5 8 10 12 14 15 17 17 16 14 14 15 18 21 25 27 28 28 27 26 25 24 25 27 29 31 31 31 30 30 30 30 29 29 29 29 28 26 25 25 24 23 21 16 11 8 7 8 10 10 10 11 12 12 10 7 5 6 8 8 8 8 7 7 7 5 4 5 6 8 8 8 7 7 7 6 6 6 6 6 6 7 8 9 9 9 8 7 5 5 7 10 15 18 21 22 21 20 20 20 20 20 19 17 15 15 16 18 20 21 22 23 22 21 21 21 21 22 23 23 23 21 21 21 21 22 22 21 21 21 23 25 26 27 28 28 28 28 27 29 31 35 38 40 39 38 37 37 38 40 42 43 43 42 40 35 31 28 25 23 23 23 23 24 23 22 21 20 21 24 26 29 30 30 31 33 35 37 36 34 31 28 27 26 26 27 29 32 37 43 49 52 51 47 41 37 35 35 34 32 28 23 21 25 32 40 43 36 25 16 14 14 13 12 11 11 12 18 30 45 55 59 56 46 34 25 29 51 81 106 117 115 106 102 107 116 119 116 111 110 114 120 124 127 132 141 149 144 121 83 39 12 10 6 3 5 5 3 3 3 3 2 1 1 2 3 2 3 6 6 2 2 2 0 0 0 0 0 0 0 0 0 0 0 0 0 0 0 0 0 0 0 0 0 0 0 0 0 0 0 0 0 0 0 0 0 0 0 0 0 0 0 0 0 0 0 0 0 0 0
0 0 0 0 0 0 0 0 0 0 0 0 0 0 0 0 0 0 0 0 0 0 0 0 0 0 0 0 0 0 0 0 0 0 0 0 0 0 0 0 0 0 0 0 0 0 0 0 0 0 7 12 8 6 7 3 10 19 27 37 43 37 29 30 42 71 100 117 115 101 89 86 89 90 82 61 40 26 19 21 32 45 59 68 73 75 72 62 46 25 11 19 25 25 21 15 10 6 5 5 5 3 2 1 2 2 2 2 3 2 1 1 1 2 2 2 2 2 2 3 5 5 4 3 2 2 4 5 6 5 5 5 5 6 8 11 13 14 15 16 19 21 24 28 30 30 30 31 32 33 33 32 31 29 28 29 30 30 30 28 25 22 20 20 20 19 15 12 9 8 7 8 9 10 10 10 10 10 9 8 7 7 6 5 5 6 8 9 10 10 8 6 7 10 14 15 16 16 18 19 18 16 16 17 18 20 23 25 26 27 27 25 24 23 23 24 26 28 29 30 31 31 31 30 30 30 30 29 27 25 23 22 22 22 20 17 12 8 6 7 8 9 10 11 12 12 11 9 6 6 7 8 8 7 6 5 4 4 4 5 6 7 7 7 7 7 7 7 7 7 6 6 7 8 9 10 9 8 7 5 5 8 11 14 17 20 21 22 22 21 21 20 20 20 19 17 17 17 18 20 20 21 22 23 23 23 23 22 22 22 23 23 22 21 20 20 21 21 21 21 20 21 22 24 25 25 26 26 26 25 26 27 30 35 38 40 40 38 36 36 37 39 41 42 42 41 39 35 31 28 26 25 25 25 25 25 24 22 20 19 19 20 24 27 30 31 32 34 35 37 37 35 32 28 27 27 29 30 32 34 36 40 45 49 50 47 42 38 35 33 33 32 30 25 22 23 29 36 42 39 30 19 15 15 14 13 11 10 11 15 26 42 54 61 60 51 37 27 27 46 75 102 118 119 112 107 110 117 121 118 112 109 112 118 122 123 127 136 148 149 132 96 48 16 10 9 4 5 5 4 3 3 3 2 1 1 2 3 2 4 6 5 1 3 3 0 0 0 0 0 0 0 0 0 0 0 0 0 0 0 0 0 0 0 0 0 0 0 0 0 0 0 0 0 0 0 0 0 0 0 0 0 0 0 0 0 0 0 0 0 0 0
0 0 0 0 0 0 0 0 0 0 0 0 0 0 0 0 0 0 0 0 0 0 0 0 0 0 0 0 0 0 0 0 0 0 0 0 0 0 0 0 0 0 0 0 0 0 0 0 0 0 7 11 7 7 7 4 13 21 30 42 45 36 29 31 46 80 109 121 114 99 88 87 92 92 82 59 37 23 17 20 32 45 59 70 75 76 71 57 39 18 11 21 26 25 20 14 9 5 5 5 5 3 2 1 1 2 3 3 4 3 2 1 1 2 3 3 3 2 2 3 4 5 4 3 2 2 3 4 5 4 4 3 4 5 7 10 12 12 13 15 16 20 24 27 28 28 29 30 30 30 29 27 25 25 25 26 28 29 28 26 23 20 19 18 17 15 12 8 6 5 6 8 11 13 13 12 11 10 10 10 10 8 7 7 8 9 10 12 12 12 11 10 10 13 16 17 17 17 18 20 20 20 20 19 19 19 20 23 25 26 26 26 25 24 23 23 24 26 28 30 31 32 32 31 31 30 30 30 28 25 23 21 21 21 21 19 15 11 7 5 6 6 7 9 10 11 10 9 7 6 6 7 8 8 8 7 5 5 5 5 5 6 5 6 6 6 6 7 7 7 6 7 7 9 10 10 9 7 5 5 9 12 15 17 18 19 20 21 22 22 21 21 21 20 20 19 19 20 21 21 21 21 21 23 24 25 25 23 22 22 22 22 22 21 20 20 20 20 20 20 20 20 22 23 24 24 24 24 23 24 24 26 29 33 36 39 39 38 36 36 36 39 40 41 41 40 38 35 32 29 27 27 27 28 28 27 25 24 21 19 18 19 21 25 29 32 34 35 36 37 37 36 33 29 27 27 29 31 34 35 36 39 43 47 49 48 43 38 34 32 32 32 30 28 24 24 27 33 40 40 34 24 16 15 14 13 11 10 10 12 23 39 53 61 63 56 42 30 27 41 67 95 117 123 118 112 113 119 122 119 112 107 108 114 119 122 125 134 147 153 141 108 59 23 10 10 5 4 5 3 2 2 2 2 2 3 3 2 3 5 7 5 1 4 4 0 0 0 0 0 0 0 0 0 0 0 0 0 0 0 0 0 0 0 0 0 0 0 0 0 0 0 0 0 0 0 0 0 0 0 0 0 0 0 0 0 0 0 0 0 0 0
0 0 0 0 0 0 0 0 0 0 0 0 0 0 0 0 0 0 0 0 0 0 0 0 0 0 0 0 0 0 0 0 0 0 0 0 0 0 0 0 0 0 0 0 0 0 0 0 0 0 6 10 6 7 5 6 16 23 34 44 44 34 30 34 53 89 116 123 113 97 90 91 97 95 81 58 35 21 15 19 31 45 60 72 78 78 69 52 32 14 15 25 27 25 19 13 8 5 5 5 4 3 2 1 1 2 3 3 3 2 2 1 1 2 3 3 2 2 2 2 2 3 3 3 2 1 2 4 4 3 2 2 3 5 7 10 10 10 12 14 15 20 25 28 28 28 28 29 28 26 23 21 21 22 24 27 29 30 29 26 23 20 18 16 15 13 10 6 5 5 7 11 15 17 16 13 9 9 10 10 10 10 10 10 11 12 13 13 13 14 14 15 15 15 16 17 17 17 19 21 23 23 23 22 20 19 19 20 22 24 25 26 26 25 25 24 24 25 27 29 31 32 32 32 32 32 32 30 29 27 25 22 21 21 22 21 20 17 12 7 4 4 4 5 7 8 8 8 7 6 6 7 8 10 10 9 8 7 6 6 5 5 5 5 5 5 5 5 6 6 6 6 7 8 9 9 7 5 7 10 14 16 18 18 19 19 20 20 21 21 22 22 22 21 21 21 22 23 24 24 23 21 21 22 24 25 25 25 23 23 22 22 21 21 21 21 21 20 20 20 20 21 21 22 22 23 23 23 22 22 23 25 27 31 34 37 39 39 38 37 38 39 41 41 41 40 37 35 33 31 30 30 30 30 29 28 27 25 24 22 20 20 21 24 29 32 35 35 36 36 36 35 33 30 28 27 28 31 34 35 37 40 43 46 48 47 43 38 34 31 30 31 31 29 26 25 26 31 38 41 38 29 20 15 14 13 11 10 10 12 21 35 49 61 66 61 49 35 28 37 59 88 115 125 122 116 114 119 123 122 114 108 107 111 117 122 126 134 147 155 149 120 75 36 12 10 7 4 4 4 3 3 2 1 2 3 3 2 4 6 6 4 1 5 4 0 0 0 0 0 0 0 0 0 0 0 0 0 0 0 0 0 0 0 0 0 0 0 0 0 0 0 0 0 0 0 0 0 0 0 0 0 0 0 0 0 0 0 0 0 0 0
0 0 0 0 0 0 0 0 0 0 0 0 0 0 0 0 0 0 0 0 0 0 0 0 0 0 0 0 0 0 0 0 0 0 0 0 0 0 0 0 0 0 0 0 0 0 0 0 0 0 5 9 5 6 3 8 17 25 36 44 40 31 30 40 64 101 124 126 113 97 91 95 99 94 79 56 33 20 15 19 32 47 61 74 80 79 68 47 26 12 19 27 28 24 17 11 8 5 4 4 4 3 3 3 3 2 2 1 1 1 2 1 1 2 3 3 2 1 2 2 2 1 1 2 2 2 3 5 5 4 2 1 2 5 7 9 10 10 12 14 16 21 25 27 27 27 26 26 25 22 19 18 19 21 25 28 29 30 28 25 22 19 15 14 12 10 7 5 5 6 10 16 19 20 17 11 7 8 10 11 12 12 12 12 13 14 14 15 15 16 17 18 18 18 17 17 17 18 20 22 25 25 25 23 21 20 19 19 20 22 23 25 25 25 25 24 24 25 26 28 30 31 32 33 34 34 33 31 29 28 26 24 23 22 23 24 24 22 18 12 6 3 2 3 5 6 6 7 7 6 6 6 8 10 11 11 10 10 8 6 5 5 5 6 6 5 5 4 5 5 6 7 7 7 7 6 6 8 12 15 17 18 19 20 20 20 20 20 21 21 22 23 23 23 22 23 24 25 25 25 24 23 22 22 23 25 25 25 25 24 23 23 22 22 22 22 22 21 21 21 21 21 21 21 22 22 23 23 23 23 23 24 26 30 33 36 39 40 40 40 40 40 41 42 41 39 37 35 34 34 33 33 33 32 30 29 28 27 26 25 24 23 23 26 30 34 36 37 36 36 35 35 34 32 30 28 27 30 34 37 40 43 45 47 48 47 43 38 33 30 30 30 30 29 27 25 26 30 37 40 40 33 24 17 15 13 11 10 11 13 20 32 45 57 66 65 56 42 30 33 51 80 111 126 126 118 113 117 123 125 120 112 107 110 117 122 127 134 146 155 155 132 94 53 20 8 8 4 4 5 3 2 2 2 2 2 2 3 5 6 5 2 2 7 5 0 0 0 0 0 0 0 0 0 0 0 0 0 0 0 0 0 0 0 0 0 0 0 0 0 0 0 0 0 0 0 0 0 0 0 0 0 0 0 0 0 0 0 0 0 0 0
0 0 0 0 0 0 0 0 0 0 0 0 0 0 0 0 0 0 0 0 0 0 0 0 0 0 0 0 0 0 0 0 0 0 0 0 0 0 0 0 0 0 0 0 0 0 0 0 0 0 4 7 6 6 3 10 19 28 39 43 36 30 34 50 80 114 133 130 115 99 94 98 100 91 74 52 31 20 16 21 35 49 63 76 81 78 65 41 20 13 21 27 26 22 15 10 7 5 4 2 2 2 3 3 3 2 1 1 1 2 2 1 1 2 3 3 2 1 2 3 2 2 2 2 2 4 5 6 6 5 2 2 3 5 8 10 10 11 14 15 18 21 25 25 25 24 23 22 20 18 16 16 18 21 25 27 28 27 25 22 19 15 13 10 9 6 5 5 6 9 15 20 22 20 15 10 8 11 14 15 15 15 15 15 15 15 16 16 17 19 20 20 20 20 19 19 19 20 20 22 24 25 25 23 21 19 17 17 18 19 20 21 22 22 22 22 22 23 24 25 27 29 31 33 34 34 32 31 30 28 27 25 24 23 23 25 25 25 23 18 12 7 4 4 4 5 6 6 6 6 5 5 7 9 11 12 12 11 9 7 5 5 6 7 7 5 5 5 5 7 7 7 6 5 4 5 8 11 15 17 19 19 20 20 22 23 23 22 22 22 23 23 23 23 23 24 25 26 26 26 25 24 23 22 23 24 25 25 25 25 25 24 23 22 22 22 22 22 22 22 21 21 21 21 22 23 24 24 24 24 24 25 26 30 33 36 39 40 41 41 42 42 43 42 41 39 37 36 36 36 37 37 36 34 32 30 29 28 27 26 25 25 26 29 32 36 38 39 38 36 35 35 35 35 32 30 28 30 34 39 43 45 47 47 48 46 43 39 34 31 30 30 30 29 27 26 26 30 35 40 40 36 27 19 15 14 12 12 12 15 20 28 39 53 65 68 62 47 32 29 42 71 106 125 127 118 111 113 122 128 125 117 109 110 117 124 128 134 142 153 158 144 112 72 31 8 9 5 3 5 3 2 2 3 3 2 2 4 5 5 3 1 4 9 5 0 0 0 0 0 0 0 0 0 0 0 0 0 0 0 0 0 0 0 0 0 0 0 0 0 0 0 0 0 0 0 0 0 0 0 0 0 0 0 0 0 0 0 0 0 0 0
0 0 0 0 0 0 0 0 0 0 0 0 0 0 0 0 0 0 0 0 0 0 0 0 0 0 0 0 0 0 0 0 0 0 0 0 0 0 0 0 0 0 0 0 0 0 0 0 0 0 3 6 8 7 6 13 23 34 43 45 37 31 39 61 93 123 138 132 117 102 98 101 100 87 68 48 30 20 17 24 38 52 66 78 81 75 59 35 14 14 23 26 24 19 13 8 6 5 3 1 1 1 1 1 1 1 1 2 2 2 2 2 1 1 2 3 2 1 1 2 2 2 3 3 3 4 5 7 6 5 3 2 3 5 9 10 12 14 16 17 19 21 23 22 20 19 18 17 16 15 15 16 19 22 25 25 25 24 21 18 15 12 10 8 6 5 4 5 7 12 19 23 24 20 14 10 11 15 19 20 20 19 17 17 17 18 19 20 20 22 23 23 23 22 21 21 22 22 22 23 24 24 24 22 19 16 15 14 15 16 18 19 20 19 19 19 19 20 20 21 24 26 29 31 31 31 31 30 30 29 28 25 24 23 24 25 26 26 25 23 18 12 8 6 5 5 5 5 5 6 6 5 5 7 10 12 13 13 10 8 5 5 6 6 6 5 5 5 6 8 8 6 4 4 6 9 12 14 16 18 19 20 20 22 24 25 25 25 24 24 23 23 23 22 22 23 24 25 25 25 25 24 23 23 23 24 25 25 25 25 25 24 24 23 22 22 22 23 23 22 21 20 20 21 22 23 24 25 25 25 25 25 28 30 34 36 39 40 41 43 44 45 45 44 42 40 38 37 38 39 40 40 39 36 34 31 29 27 25 23 23 25 27 30 35 38 40 41 41 40 39 38 39 38 36 34 31 32 35 40 45 47 47 48 48 48 46 42 37 33 30 30 29 29 27 27 27 30 34 38 40 37 30 22 17 15 13 13 14 15 19 24 34 48 62 70 67 52 34 26 35 64 100 122 127 119 110 111 120 130 129 120 110 109 117 125 131 134 140 150 159 153 128 88 41 12 10 8 4 4 3 1 2 3 2 2 3 5 5 4 2 3 7 10 6 0 0 0 0 0 0 0 0 0 0 0 0 0 0 0 0 0 0 0 0 0 0 0 0 0 0 0 0 0 0 0 0 0 0 0 0 0 0 0 0 0 0 0 0 0 0 0
0 0 0 0 0 0 0 0 0 0 0 0 0 0 0 0 0 0 0 0 0 0 0 0 0 0 0 0 0 0 0 0 0 0 0 0 0 0 0 0 0 0 0 0 0 0 0 0 0 0 2 7 9 8 9 17 27 38 47 48 40 35 42 66 96 124 136 130 117 106 103 104 99 83 63 44 28 19 18 25 40 56 69 79 80 70 52 28 10 16 25 25 22 17 11 7 5 4 2 1 1 1 1 1 1 1 2 3 2 2 2 2 2 1 2 3 3 2 2 2 2 3 3 3 3 4 5 6 6 5 4 3 4 5 9 11 14 16 17 18 19 20 20 17 15 14 13 14 13 13 15 17 20 23 24 23 21 20 18 14 10 8 6 5 5 4 3 4 8 15 21 25 23 19 13 12 16 21 24 25 23 21 20 20 21 22 23 24 25 27 28 28 26 25 24 24 25 25 25 25 25 25 24 22 18 14 11 10 10 13 16 18 18 17 17 17 17 17 17 18 20 23 26 28 29 29 29 30 31 30 28 25 24 23 24 25 26 27 27 25 22 17 13 9 7 6 5 5 5 6 6 6 5 6 9 12 14 14 12 9 6 5 5 5 5 5 5 6 7 7 6 4 5 9 12 14 15 15 16 18 20 21 23 25 26 26 26 25 25 25 24 23 22 21 20 21 22 24 24 24 24 24 23 24 24 24 24 24 24 24 24 24 24 23 22 22 22 23 23 23 22 21 21 22 23 24 24 25 25 25 25 27 30 33 35 37 38 40 42 44 46 47 46 44 41 39 38 39 40 42 43 43 42 39 35 32 29 25 20 19 20 22 26 31 35 38 40 43 44 44 44 44 44 44 43 40 37 35 36 39 43 45 46 48 50 51 50 47 41 35 32 30 29 29 28 28 28 30 33 36 40 39 34 26 19 15 14 14 14 15 16 20 28 43 59 69 70 57 38 26 30 57 92 117 127 120 110 109 119 131 132 122 111 108 117 127 135 137 139 148 159 160 140 102 51 16 10 10 5 3 3 2 2 3 2 3 5 6 5 3 2 4 9 11 6 0 0 0 0 0 0 0 0 0 0 0 0 0 0 0 0 0 0 0 0 0 0 0 0 0 0 0 0 0 0 0 0 0 0 0 0 0 0 0 0 0 0 0 0 0 0 0
0 0 0 0 0 0 0 0 0 0 0 0 0 0 0 0 0 0 0 0 0 0 0 0 0 0 0 0 0 0 0 0 0 0 0 0 0 0 0 0 0 0 0 0 0 0 0 0 0 0 2 8 10 8 10 19 27 38 48 49 41 37 42 62 91 116 129 127 119 112 108 105 96 78 56 39 26 19 18 25 40 58 71 80 78 65 45 21 10 20 25 25 20 15 10 7 5 4 2 2 2 2 2 2 2 2 3 3 3 2 2 3 3 2 2 4 4 3 2 1 1 2 3 3 3 3 4 5 6 5 5 4 4 5 8 11 14 15 16 16 17 17 15 12 10 10 10 12 13 13 15 18 20 22 22 20 18 16 14 10 6 3 2 2 3 4 4 6 10 16 20 23 21 17 14 15 21 26 29 28 25 24 24 25 26 27 27 28 30 31 33 32 30 28 27 26 27 27 27 26 26 27 27 24 20 14 10 7 8 11 15 17 18 18 17 17 17 16 15 16 18 22 25 26 26 26 27 30 31 31 29 26 24 24 25 26 28 28 27 26 24 20 16 12 9 6 5 5 5 6 6 6 6 5 7 11 14 15 13 10 6 5 4 5 5 5 6 7 6 5 3 6 11 16 18 17 16 15 16 19 21 23 25 25 26 26 25 25 25 25 24 23 21 20 20 20 21 22 22 22 22 23 23 24 24 24 24 23 22 22 22 23 24 24 23 22 23 23 24 24 23 23 23 23 24 25 25 25 25 26 28 30 33 34 35 36 37 39 42 45 47 46 43 39 35 34 35 39 43 45 46 45 44 42 39 35 30 24 18 17 19 22 28 33 35 37 40 43 46 48 49 49 49 49 49 47 43 40 38 38 40 42 45 47 50 52 52 50 45 39 34 31 29 29 29 29 29 30 31 35 39 40 37 30 22 16 15 14 14 14 14 16 22 36 53 66 71 62 45 30 29 50 81 109 123 121 112 109 117 130 133 126 113 109 116 127 136 137 137 145 158 163 149 112 59 22 10 9 5 4 4 3 2 2 2 3 6 7 5 4 1 4 10 12 6 0 0 0 0 0 0 0 0 0 0 0 0 0 0 0 0 0 0 0 0 0 0 0 0 0 0 0 0 0 0 0 0 0 0 0 0 0 0 0 0 0 0 0 0 0 0 0
0 0 0 0 0 0 0 0 0 0 0 0 0 0 0 0 0 0 0 0 0 0 0 0 0 0 0 0 0 0 0 0 0 0 0 0 0 0 0 0 0 0 0 0 0 0 0 0 0 0 2 8 10 8 10 20 26 35 45 48 40 35 37 53 80 106 123 128 123 117 111 102 89 70 49 34 24 19 19 26 40 60 74 80 75 58 37 15 11 21 25 23 19 14 10 7 6 4 3 3 4 3 3 2 1 2 3 3 3 2 2 3 3 3 2 3 3 2 2 2 2 2 3 3 3 4 4 5 5 5 5 4 4 4 6 10 12 14 14 14 14 14 12 9 7 8 10 12 13 14 15 18 20 20 19 16 14 11 8 5 3 4 3 0 4 6 8 9 11 15 18 20 20 18 16 18 25 30 32 31 29 28 28 30 30 30 30 31 33 35 35 35 33 30 29 29 29 29 28 27 27 29 29 27 22 16 11 8 8 11 14 15 17 18 19 19 19 18 17 17 20 22 25 26 25 25 26 29 30 30 29 27 25 25 27 28 29 28 28 27 25 22 18 14 10 8 6 6 6 6 6 7 7 6 7 10 13 15 15 11 7 4 3 4 5 6 6 6 5 3 8 14 19 22 21 19 17 16 17 20 22 24 25 25 24 24 23 24 24 25 24 23 21 20 20 20 20 21 21 21 21 22 23 24 24 24 24 23 21 21 22 23 24 24 23 23 23 23 24 24 24 24 25 25 25 25 25 25 26 28 30 33 35 35 35 35 36 39 42 44 44 40 33 28 25 26 31 38 44 47 47 46 45 44 43 40 35 27 21 19 21 26 32 35 37 37 39 44 48 51 52 51 51 51 52 52 50 46 42 40 40 40 43 45 49 51 52 50 45 41 37 33 30 29 28 28 27 28 30 33 38 40 39 33 25 19 16 15 15 15 14 15 18 30 45 61 70 67 53 37 30 42 69 98 118 121 114 109 115 127 133 129 117 111 114 123 130 131 130 137 153 163 156 122 71 31 10 7 5 4 4 3 2 3 2 2 6 8 6 5 2 3 11 14 5 0 0 0 0 0 0 0 0 0 0 0 0 0 0 0 0 0 0 0 0 0 0 0 0 0 0 0 0 0 0 0 0 0 0 0 0 0 0 0 0 0 0 0 0 0 0 0
0 0 0 0 0 0 0 0 0 0 0 0 0 0 0 0 0 0 0 0 0 0 0 0 0 0 0 0 0 0 0 0 0 0 0 0 0 0 0 0 0 0 0 0 0 0 0 0 0 0 1 8 10 8 10 20 25 33 44 47 40 33 32 45 74 102 122 131 128 121 110 96 80 61 43 31 24 20 21 28 42 61 75 79 70 50 28 9 12 21 23 22 17 13 10 7 6 5 3 3 4 4 3 2 0 1 2 3 3 2 1 2 3 2 2 2 2 2 2 2 2 2 3 3 3 4 4 4 5 5 5 4 3 4 5 9 11 13 12 11 12 12 10 7 6 7 10 12 14 14 15 17 18 17 15 10 7 5 2 2 5 5 3 1 6 10 11 10 10 12 15 19 20 20 19 20 25 31 34 35 34 34 34 34 34 34 34 34 35 36 36 35 33 32 31 31 31 30 29 27 27 29 30 29 25 20 15 12 12 13 13 14 15 16 18 20 20 20 20 20 22 25 27 27 26 25 26 27 29 30 29 28 26 27 28 29 29 29 29 28 26 24 20 17 13 10 8 7 7 7 7 6 7 7 8 9 11 14 15 14 9 5 3 3 4 5 5 4 3 7 15 20 25 26 25 22 20 19 19 20 22 23 24 23 22 22 22 23 24 24 24 23 21 20 20 20 20 20 19 20 20 21 22 24 25 25 24 23 21 21 21 22 24 24 23 23 22 22 23 23 24 25 25 26 26 26 25 25 26 29 31 34 35 35 34 34 36 38 40 40 36 29 21 16 15 20 27 36 43 47 47 45 45 46 47 45 40 33 26 24 26 31 36 38 38 37 39 43 49 52 53 52 51 51 52 54 54 52 49 45 43 41 42 44 46 48 48 47 44 41 39 36 33 30 28 27 26 27 29 32 36 40 40 35 28 21 19 19 18 16 15 15 16 24 37 55 69 72 62 45 30 34 54 84 111 121 117 110 112 122 132 131 122 113 112 117 121 120 119 126 143 158 159 133 88 46 17 6 5 3 3 2 3 4 2 2 7 10 7 5 4 4 12 15 5 0 0 0 0 0 0 0 0 0 0 0 0 0 0 0 0 0 0 0 0 0 0 0 0 0 0 0 0 0 0 0 0 0 0 0 0 0 0 0 0 0 0 0 0 0 0 0
0 0 0 0 0 0 0 0 0 0 0 0 0 0 0 0 0 0 0 0 0 0 0 0 0 0 0 0 0 0 0 0 0 0 0 0 0 0 0 0 0 0 0 0 0 0 0 0 0 0 1 8 10 8 9 19 24 33 45 47 39 32 31 43 74 103 123 132 128 119 106 89 72 56 40 30 24 21 22 29 44 62 75 76 66 43 20 5 14 21 22 20 16 12 9 6 5 4 3 3 4 4 3 1 0 1 2 2 2 1 1 2 2 2 2 2 1 1 2 2 2 3 3 3 4 4 3 4 4 5 5 4 3 3 5 9 12 13 11 10 10 10 8 6 6 8 10 12 13 13 14 15 15 13 10 5 2 3 4 5 5 4 1 5 10 13 12 10 9 10 14 19 23 24 21 19 22 30 35 38 39 40 39 39 38 37 36 36 36 36 35 35 34 33 33 33 33 32 30 28 28 29 30 30 27 22 19 17 16 15 13 11 11 14 17 20 22 23 23 23 25 26 28 29 28 27 27 28 30 30 30 29 28 27 28 28 29 30 30 29 28 25 23 19 15 11 9 8 8 8 8 7 6 7 7 8 9 11 14 15 12 8 4 3 3 3 3 5 8 14 20 24 27 28 26 25 23 22 22 22 22 22 22 21 21 21 22 23 24 24 23 22 21 20 20 19 18 18 17 18 19 20 22 23 24 25 25 23 21 20 20 21 22 23 23 22 22 22 22 23 24 25 26 27 27 26 25 25 27 29 31 33 34 34 34 35 36 37 38 35 27 19 12 9 11 18 27 36 43 45 45 44 45 47 49 49 44 37 31 30 31 35 37 36 35 33 35 41 47 51 53 51 50 49 51 54 56 57 56 52 48 45 43 43 44 45 45 43 41 40 40 39 37 33 30 28 28 28 29 31 35 38 39 37 30 25 22 21 21 19 16 15 15 20 30 49 68 76 70 51 31 26 41 71 104 121 121 114 112 118 127 131 125 117 112 114 117 116 114 120 136 153 161 143 105 63 26 7 6 4 2 2 3 4 2 3 7 10 6 4 4 5 13 15 5 0 0 0 0 0 0 0 0 0 0 0 0 0 0 0 0 0 0 0 0 0 0 0 0 0 0 0 0 0 0 0 0 0 0 0 0 0 0 0 0 0 0 0 0 0 0 0
0 0 0 0 0 0 0 0 0 0 0 0 0 0 0 0 0 0 0 0 0 0 0 0 0 0 0 0 0 0 0 0 0 0 0 0 0 0 0 0 0 0 0 0 0 0 0 0 0 0 0 7 10 7 10 20 24 34 45 46 38 32 32 46 78 106 123 129 124 115 102 85 69 54 40 30 25 23 22 30 45 63 75 74 61 37 13 5 16 21 20 18 15 10 7 5 4 4 3 3 3 3 2 2 1 2 2 2 2 1 1 1 1 1 2 3 2 2 2 2 3 3 3 4 4 3 3 3 4 5 6 4 3 3 5 9 12 13 11 10 10 9 7 5 6 8 10 11 12 12 12 13 12 10 5 3 5 5 5 4 3 3 5 10 15 15 13 9 7 9 15 21 26 26 22 18 21 29 36 40 43 44 43 41 40 39 38 37 36 35 35 35 35 35 35 34 34 33 31 30 30 30 31 31 28 25 21 20 20 18 14 10 9 12 18 22 25 25 25 25 26 27 29 29 29 29 30 31 32 32 31 30 29 28 27 28 29 30 30 30 29 27 24 21 18 14 10 8 8 8 9 8 6 6 6 7 8 10 12 15 15 11 7 4 3 4 7 11 15 20 23 25 26 26 25 25 25 24 23 23 22 22 21 21 21 22 24 25 25 25 23 22 21 20 19 18 17 16 16 16 18 19 21 22 24 24 24 23 21 20 20 20 21 22 22 22 22 23 24 24 24 25 25 26 27 27 26 27 28 29 30 32 32 33 34 35 36 36 35 30 22 14 9 8 11 19 29 37 42 44 43 43 45 49 50 49 45 39 35 33 34 35 33 30 26 25 28 35 43 50 53 53 51 51 51 53 56 57 58 56 53 49 45 43 42 43 42 40 39 38 39 40 38 35 32 30 30 30 30 31 33 36 38 38 33 28 25 23 22 20 18 15 15 17 25 43 65 77 75 57 33 22 31 60 98 121 126 120 114 117 124 129 127 120 116 117 122 123 122 126 137 152 162 151 119 76 33 8 6 3 2 3 2 3 2 3 7 8 5 4 3 6 13 14 3 0 0 0 0 0 0 0 0 0 0 0 0 0 0 0 0 0 0 0 0 0 0 0 0 0 0 0 0 0 0 0 0 0 0 0 0 0 0 0 0 0 0 0 0 0 0 0
0 0 0 0 0 0 0 0 0 0 0 0 0 0 0 0 0 0 0 0 0 0 0 0 0 0 0 0 0 0 0 0 0 0 0 0 0 0 0 0 0 0 0 0 0 0 0 0 0 0 0 7 9 5 12 20 24 35 44 43 35 31 35 51 83 109 122 124 119 111 100 84 67 53 39 30 27 25 23 31 47 64 74 71 56 33 10 6 17 20 19 16 13 9 6 4 4 4 3 3 2 2 2 2 2 3 3 2 2 2 2 2 2 2 3 3 3 2 2 2 2 3 3 4 4 4 3 4 5 6 6 5 3 3 5 10 12 12 10 9 10 9 7 5 6 8 10 11 11 11 11 11 9 5 3 5 7 6 4 2 3 7 11 15 18 17 14 10 8 10 15 22 28 27 22 18 22 30 38 42 45 45 45 44 42 41 40 38 36 35 35 36 37 37 35 34 32 31 31 31 31 31 31 31 29 25 23 21 21 20 16 11 8 13 20 25 27 27 26 26 26 28 29 30 30 31 32 33 33 33 32 31 30 28 28 28 29 30 30 30 30 28 26 23 20 15 11 8 7 8 9 9 7 6 6 7 8 8 9 12 14 13 9 5 4 5 10 15 19 22 24 24 23 23 22 22 23 23 22 22 22 22 22 22 22 23 24 25 25 24 23 22 21 21 20 19 17 16 16 16 17 19 20 21 22 23 24 23 22 20 20 20 20 21 21 22 23 24 25 25 25 25 25 25 26 26 27 28 29 30 31 31 31 32 32 33 34 33 31 27 20 13 9 9 13 21 30 38 42 43 43 44 46 49 50 48 45 40 36 35 35 33 29 23 20 20 23 30 39 48 53 55 54 54 53 53 53 55 56 58 58 55 50 45 43 42 41 40 38 37 37 37 36 34 32 31 31 31 31 30 32 34 37 38 35 30 26 23 22 21 19 15 14 15 21 36 58 74 76 61 38 24 27 53 92 119 130 127 120 118 123 128 128 124 121 125 132 137 138 138 143 154 163 156 128 85 36 9 7 3 4 5 3 3 2 4 7 6 4 3 3 8 12 12 2 0 0 0 0 0 0 0 0 0 0 0 0 0 0 0 0 0 0 0 0 0 0 0 0 0 0 0 0 0 0 0 0 0 0 0 0 0 0 0 0 0 0 0 0 0 0 0
0 0 0 0 0 0 0 0 0 0 0 0 0 0 0 0 0 0 0 0 0 0 0 0 0 0 0 0 0 0 0 0 0 0 0 0 0 0 0 0 0 0 0 0 0 0 0 0 0 0 0 7 8 6 15 21 25 35 42 38 33 32 39 59 90 113 123 123 117 110 100 84 66 49 35 29 28 25 24 35 51 66 71 66 51 29 7 7 17 20 18 15 11 9 6 4 3 4 3 3 2 2 2 2 2 3 3 2 2 2 2 2 2 2 3 3 3 2 2 2 2 3 3 3 3 4 4 4 5 5 5 4 4 5 7 10 12 11 9 8 9 9 8 7 7 8 10 10 10 10 10 8 4 4 7 9 7 5 5 6 7 11 15 17 19 19 16 13 10 11 16 23 27 26 21 19 24 32 39 43 45 46 46 46 45 44 42 40 37 36 36 37 38 38 35 32 30 30 30 31 31 30 30 29 27 25 23 21 20 20 17 12 9 14 22 26 28 28 27 27 28 29 30 31 31 31 32 32 32 32 31 30 30 29 29 29 30 31 31 32 31 30 28 25 22 17 12 8 6 6 8 9 9 8 7 8 8 8 8 9 11 12 11 8 6 7 10 14 18 21 22 22 21 20 20 20 20 20 20 20 21 22 22 22 22 23 24 24 24 23 23 22 22 22 22 20 19 18 17 17 18 19 20 20 21 23 24 24 23 21 20 20 20 21 21 22 23 25 26 25 25 24 24 24 25 25 26 28 29 30 31 31 30 30 30 30 30 29 27 23 17 12 9 9 13 22 31 39 43 43 43 45 47 49 49 47 44 40 37 36 36 33 27 22 20 21 22 27 36 46 52 55 55 56 55 54 52 52 54 58 61 61 56 49 43 41 40 40 39 38 37 35 33 31 30 30 30 31 30 30 30 32 36 38 38 34 30 25 23 21 20 17 15 15 18 30 50 67 75 66 46 30 27 47 82 113 130 133 127 122 124 129 130 127 125 129 138 145 146 144 145 153 163 158 133 90 38 10 9 4 3 6 4 2 3 6 7 4 2 3 4 9 10 10 1 0 0 0 0 0 0 0 0 0 0 0 0 0 0 0 0 0 0 0 0 0 0 0 0 0 0 0 0 0 0 0 0 0 0 0 0 0 0 0 0 0 0 0 0 0 0 0
0 0 0 0 0 0 0 0 0 0 0 0 0 0 0 0 0 0 0 0 0 0 0 0 0 0 0 0 0 0 0 0 0 0 0 0 0 0 0 0 0 0 0 0 0 0 0 0 0 0 0 7 7 9 17 23 28 38 41 36 32 35 46 70 99 120 126 123 116 108 98 82 62 45 33 28 28 24 25 39 56 67 68 59 43 23 5 10 18 19 17 14 11 8 5 4 3 4 4 3 2 2 2 2 2 2 2 2 1 1 2 2 2 2 3 3 2 2 2 2 3 3 3 2 3 4 5 5 5 5 4 4 5 6 9 10 10 9 7 7 8 8 8 8 9 9 10 10 10 9 8 5 4 7 10 10 6 5 9 11 11 12 14 16 18 19 17 14 12 14 18 23 26 25 20 19 24 31 38 42 45 46 48 48 47 46 44 41 38 36 36 37 37 36 34 30 28 28 29 30 30 28 26 25 25 24 22 20 18 18 16 13 10 15 21 25 27 28 28 28 29 30 32 32 31 31 30 30 29 29 30 30 30 30 30 30 31 32 33 34 34 32 29 26 22 18 12 8 6 6 7 9 10 9 9 9 10 10 9 7 8 10 12 11 10 10 11 13 15 17 19 20 20 20 21 20 20 19 19 19 20 21 21 21 21 22 22 23 23 23 23 23 23 23 23 21 20 19 18 18 19 19 19 20 21 22 24 24 23 22 21 21 21 21 21 22 24 25 26 26 25 23 22 23 24 25 25 26 28 29 30 30 29 28 28 27 26 25 22 18 13 9 7 9 15 25 34 40 43 44 44 45 46 48 48 46 44 40 38 37 36 35 30 25 23 23 24 28 35 44 51 53 54 56 56 56 53 51 52 57 61 63 59 52 45 40 39 40 40 40 39 35 33 31 30 30 30 30 30 29 29 30 34 38 40 39 35 30 25 23 21 19 16 16 18 26 43 61 73 72 57 39 29 40 70 102 126 136 132 126 126 130 132 130 127 129 136 141 141 137 137 147 160 161 139 95 40 12 11 6 1 5 3 2 5 7 6 3 2 3 6 10 8 7 0 0 0 0 0 0 0 0 0 0 0 0 0 0 0 0 0 0 0 0 0 0 0 0 0 0 0 0 0 0 0 0 0 0 0 0 0 0 0 0 0 0 0 0 0 0 0 0
0 0 0 0 0 0 0 0 0 0 0 0 0 0 0 0 0 0 0 0 0 0 0 0 0 0 0 0 0 0 0 0 0 0 0 0 0 0 0 0 0 0 0 0 0 0 0 0 0 0 0 6 6 12 20 25 32 41 41 35 33 38 55 81 109 127 129 122 112 102 92 78 59 42 31 28 26 22 25 42 58 66 64 51 35 17 2 12 18 19 16 13 10 8 5 4 4 5 5 4 3 2 1 1 1 2 2 2 1 1 1 1 2 2 2 2 2 2 2 2 3 4 4 3 4 4 5 5 4 4 3 4 5 8 9 10 8 6 6 6 7 7 8 9 10 10 10 9 8 7 5 5 7 10 10 7 5 9 14 15 15 13 13 15 17 18 17 15 15 17 21 25 27 26 22 20 22 28 35 40 43 45 48 49 49 48 45 42 39 36 35 35 35 33 31 29 28 28 29 29 28 25 24 23 23 23 22 20 17 16 15 12 10 14 20 25 27 28 28 29 30 31 31 31 30 30 29 28 28 29 29 30 30 30 30 30 31 33 34 35 35 33 30 26 22 18 13 10 8 8 8 9 10 10 9 9 9 10 10 9 7 8 11 13 14 13 13 13 13 13 14 15 18 20 21 21 21 20 19 19 20 20 20 20 20 21 21 22 23 23 24 24 24 23 22 21 20 18 18 18 19 19 19 20 20 22 23 23 22 21 21 21 22 22 22 22 24 25 26 26 25 23 22 22 23 24 25 25 26 26 27 27 27 26 25 23 21 19 16 13 10 7 8 12 20 30 37 42 44 44 44 45 46 47 47 46 44 41 39 37 37 37 35 32 28 25 26 29 35 43 49 51 52 55 57 58 57 54 52 53 57 60 60 55 48 42 40 40 41 42 41 38 36 34 33 33 33 33 32 31 30 30 32 36 40 41 40 35 30 26 23 21 20 19 20 25 37 54 71 77 67 48 32 34 57 90 120 136 134 128 127 130 132 132 128 127 130 131 128 123 126 139 158 164 146 101 45 15 13 9 3 3 2 2 6 7 5 3 3 4 8 10 7 6 0 0 0 0 0 0 0 0 0 0 0 0 0 0 0 0 0 0 0 0 0 0 0 0 0 0 0 0 0 0 0 0 0 0 0 0 0 0 0 0 0 0 0 0 0 0 0 0
0 0 0 0 0 0 0 0 0 0 0 0 0 0 0 0 0 0 0 0 0 0 0 0 0 0 0 0 0 0 0 0 0 0 0 0 0 0 0 0 0 0 0 0 0 0 0 0 0 0 0 5 8 16 22 27 36 43 41 35 33 40 62 91 116 130 127 117 105 94 86 75 58 42 32 29 26 20 25 44 60 66 61 46 29 11 4 14 17 17 15 12 10 7 5 3 4 5 5 4 3 1 1 1 1 2 2 2 2 1 1 1 2 2 3 3 3 3 2 3 4 5 4 4 4 4 3 3 3 3 2 4 6 9 9 8 6 5 6 7 7 7 7 9 10 10 10 8 6 7 8 9 10 9 6 5 8 14 17 18 16 15 14 15 17 18 18 18 18 20 24 27 29 28 25 22 21 25 31 37 41 44 47 48 48 46 44 40 38 36 35 35 33 31 30 28 28 28 29 28 27 25 23 23 23 23 22 20 17 16 15 11 9 14 21 25 27 28 29 30 30 30 30 29 29 29 30 30 30 30 31 31 31 31 30 30 30 31 33 35 35 33 30 26 23 19 14 11 11 11 11 10 10 10 9 9 9 10 10 10 8 6 9 12 15 15 15 14 12 11 11 12 14 17 19 20 20 20 19 19 19 20 20 19 19 20 20 22 23 23 23 23 22 22 21 20 18 17 17 18 18 19 20 20 20 21 22 22 21 20 20 21 22 23 23 22 23 24 25 25 24 22 21 22 23 25 25 25 25 26 26 26 25 24 22 19 16 13 11 9 8 8 11 19 28 35 40 43 44 44 44 45 47 47 47 47 45 42 40 39 39 40 40 38 34 30 28 30 35 42 48 50 51 53 57 60 60 56 52 50 51 55 58 58 54 48 44 42 43 43 43 41 39 37 36 36 37 37 37 35 32 30 30 32 36 41 43 41 36 30 25 22 22 21 22 25 32 46 65 77 74 57 37 32 49 80 114 135 137 130 126 128 132 132 130 127 127 125 121 117 121 136 158 166 151 107 54 20 13 11 5 4 2 3 5 5 4 4 2 6 11 10 7 6 0 0 0 0 0 0 0 0 0 0 0 0 0 0 0 0 0 0 0 0 0 0 0 0 0 0 0 0 0 0 0 0 0 0 0 0 0 0 0 0 0 0 0 0 0 0 0 0
0 0 0 0 0 0 0 0 0 0 0 0 0 0 0 0 0 0 0 0 0 0 0 0 0 0 0 0 0 0 0 0 0 0 0 0 0 0 0 0 0 0 0 0 0 0 0 0 0 0 0 5 9 17 22 28 38 45 41 34 32 42 69 98 119 128 122 110 99 89 83 74 58 41 32 31 28 21 25 45 61 66 60 42 24 6 6 14 15 15 12 10 9 7 4 3 3 3 3 3 2 1 1 1 1 2 2 2 2 2 1 1 2 3 4 4 4 3 3 3 4 4 4 4 3 2 2 2 1 1 2 4 6 9 9 7 4 4 6 8 8 8 8 8 10 10 8 6 8 11 14 13 9 4 5 10 14 18 19 19 18 17 16 17 18 20 21 22 23 24 26 28 29 29 27 24 20 21 27 34 40 43 46 47 46 44 41 38 37 37 36 35 33 31 30 30 29 29 28 27 26 26 25 25 25 24 23 20 18 17 15 12 10 15 24 28 29 29 29 28 28 28 27 27 28 30 31 32 33 33 33 33 33 33 32 30 30 30 31 33 34 34 31 28 24 20 15 13 13 14 12 10 10 10 10 10 10 10 10 11 10 7 6 9 13 15 15 15 13 12 11 11 12 13 15 16 17 17 17 17 18 19 19 18 18 18 19 20 20 20 20 20 20 19 19 18 18 17 17 18 19 20 20 21 21 21 21 21 20 20 20 21 22 23 23 22 22 22 23 23 23 21 21 21 23 25 26 27 27 27 26 25 23 21 18 14 10 8 8 7 8 11 17 25 33 38 42 44 44 45 46 47 48 48 47 46 45 43 41 41 41 42 42 40 37 32 30 31 35 41 46 49 50 51 55 58 60 59 54 49 48 51 57 61 61 57 51 47 46 45 45 42 40 37 35 35 36 39 41 40 37 32 28 28 32 38 44 45 40 34 28 24 23 23 23 23 27 39 58 75 78 66 45 33 43 70 108 134 139 134 127 125 129 131 130 128 126 125 122 121 125 139 158 167 155 114 65 28 14 12 7 5 3 4 5 4 5 5 3 9 13 10 8 7 0 0 0 0 0 0 0 0 0 0 0 0 0 0 0 0 0 0 0 0 0 0 0 0 0 0 0 0 0 0 0 0 0 0 0 0 0 0 0 0 0 0 0 0 0 0 0 0
0 0 0 0 0 0 0 0 0 0 0 0 0 0 0 0 0 0 0 0 0 0 0 0 0 0 0 0 0 0 0 0 0 0 0 0 0 0 0 0 0 0 0 0 0 0 0 0 0 0 0 5 10 17 21 30 41 46 41 33 33 45 74 102 120 124 116 105 96 90 85 76 59 40 32 33 30 22 27 46 62 66 57 39 20 4 7 13 14 12 10 9 8 7 4 2 2 2 2 1 1 0 0 0 1 2 2 2 3 3 2 2 2 3 4 4 3 2 2 2 2 3 4 3 2 1 0 1 0 1 2 4 7 9 9 7 3 3 6 9 10 10 9 9 9 8 8 8 12 16 16 13 4 4 11 16 18 19 19 19 20 20 20 20 20 22 24 25 26 27 27 28 28 28 26 23 20 19 25 32 39 43 45 46 45 43 39 36 36 37 37 36 35 33 32 32 31 30 28 27 27 27 27 27 26 25 22 20 18 17 15 12 11 18 26 30 30 29 27 26 26 26 26 26 28 30 32 33 34 34 34 35 35 35 34 32 30 30 31 33 35 35 32 29 24 19 15 14 15 15 13 10 9 9 10 11 13 13 12 11 10 9 7 7 9 10 12 13 14 15 14 13 12 12 12 13 13 13 13 15 16 17 17 17 16 16 16 17 17 17 17 17 17 17 18 18 17 17 17 18 19 20 21 21 21 21 21 21 21 20 20 21 22 22 23 22 21 21 22 23 22 22 21 21 22 25 26 28 28 28 26 25 22 19 15 10 6 6 7 7 10 15 22 30 35 38 41 43 45 46 47 48 48 47 45 44 43 42 42 42 43 43 43 41 37 33 31 31 34 39 43 46 47 49 51 54 58 59 57 53 50 51 56 61 64 63 59 55 52 50 48 45 40 36 31 30 31 35 40 43 40 35 28 25 28 35 44 47 44 37 30 25 25 25 24 23 25 33 51 71 80 72 51 35 36 59 99 130 142 139 128 123 125 128 129 127 126 127 127 128 132 143 158 167 158 123 78 38 15 13 9 4 4 7 7 5 5 3 4 11 14 10 8 7 0 0 0 0 0 0 0 0 0 0 0 0 0 0 0 0 0 0 0 0 0 0 0 0 0 0 0 0 0 0 0 0 0 0 0 0 0 0 0 0 0 0 0 0 0 0 0 0
0 0 0 0 0 0 0 0 0 0 0 0 0 0 0 0 0 0 0 0 0 0 0 0 0 0 0 0 0 0 0 0 0 0 0 0 0 0 0 0 0 0 0 0 0 0 0 0 0 0 0 4 11 17 21 31 44 47 40 33 34 47 76 105 120 122 113 103 97 93 88 77 58 37 31 35 32 24 29 48 62 63 53 34 15 2 7 11 11 10 10 10 9 7 5 3 3 3 2 1 1 1 1 1 1 2 3 3 2 2 3 3 2 3 3 3 2 1 1 2 2 3 3 3 2 0 1 1 2 3 4 5 7 8 7 5 3 4 6 10 11 12 10 8 7 8 10 12 15 17 14 5 4 12 18 20 20 18 18 20 22 23 23 22 22 23 24 26 28 29 28 27 27 26 25 22 20 18 21 29 36 42 46 48 47 44 41 38 37 38 38 37 35 35 34 33 32 30 29 28 28 29 29 28 26 24 21 19 16 14 12 10 11 19 28 31 30 27 25 25 25 26 25 26 27 29 31 32 32 32 33 35 36 37 36 34 32 31 33 35 36 36 33 28 23 17 14 14 15 16 15 11 9 8 9 11 13 14 14 12 10 8 8 8 8 7 7 9 13 16 17 16 15 14 13 13 13 12 11 12 13 15 15 15 15 15 15 15 15 15 15 15 16 17 17 17 17 17 17 17 18 20 21 21 22 21 21 21 21 21 21 20 21 22 23 23 22 22 22 23 24 23 23 22 23 25 27 29 29 29 27 25 22 18 12 7 6 8 7 8 13 20 25 30 34 36 40 42 45 45 45 45 45 44 42 41 40 40 41 43 44 44 43 41 39 35 34 33 34 36 40 43 45 46 47 49 52 57 59 58 55 53 54 58 61 63 63 61 59 57 54 51 45 39 32 27 26 30 37 41 40 35 28 25 27 34 42 46 45 40 33 29 28 28 27 25 25 30 46 66 79 77 56 35 28 45 86 122 142 143 132 122 121 124 127 127 126 127 129 131 134 143 156 166 161 132 91 48 17 14 11 4 6 10 8 5 5 2 5 12 12 8 8 7 0 0 0 0 0 0 0 0 0 0 0 0 0 0 0 0 0 0 0 0 0 0 0 0 0 0 0 0 0 0 0 0 0 0 0 0 0 0 0 0 0 0 0 0 0 0 0 0
0 0 0 0 0 0 0 0 0 0 0 0 0 0 0 0 0 0 0 0 0 0 0 0 0 0 0 0 0 0 0 0 0 0 0 0 0 0 0 0 0 0 0 0 0 0 0 0 0 0 0 4 12 18 21 32 44 46 40 33 35 50 78 108 122 123 114 105 100 96 88 76 55 35 33 38 33 25 33 50 61 58 46 29 11 3 5 9 10 10 10 10 10 8 5 3 3 3 2 1 2 2 1 1 1 2 2 2 1 1 2 2 2 2 2 2 2 2 2 2 2 2 3 3 3 2 2 2 3 5 5 6 7 6 5 3 4 5 8 10 12 12 10 6 6 10 14 16 16 13 5 2 10 17 20 19 18 17 19 22 25 26 25 24 23 23 25 27 29 30 29 27 25 24 23 22 20 17 18 24 32 40 45 49 50 48 45 42 40 39 37 35 34 33 33 32 32 30 30 29 29 30 29 28 26 24 21 18 15 11 9 7 10 19 28 30 29 26 25 25 26 26 26 26 27 29 30 30 30 30 31 34 35 35 35 33 32 33 35 37 38 37 33 28 22 16 14 14 15 16 16 15 13 10 9 9 11 13 13 11 8 6 7 9 10 9 6 5 9 13 16 16 15 15 15 16 16 15 13 12 13 14 15 15 15 15 15 15 14 14 15 16 17 17 17 17 16 16 16 16 17 18 20 20 21 20 20 21 21 21 20 20 20 21 22 23 23 23 23 23 25 25 25 25 25 26 28 29 30 30 29 26 23 17 10 6 8 9 8 10 17 24 27 30 31 34 38 41 43 43 42 41 41 40 40 39 39 39 40 42 44 44 44 42 40 38 36 35 34 35 38 41 44 45 45 45 47 52 57 60 60 57 54 55 57 60 63 65 65 64 62 59 54 47 39 31 28 28 32 35 35 32 27 25 26 32 40 45 45 42 37 34 32 32 31 29 27 30 43 61 77 79 60 35 22 32 69 110 137 144 134 122 117 120 125 127 127 127 129 130 133 142 154 165 163 139 101 56 19 13 12 5 7 10 7 5 5 2 7 12 10 6 8 7 0 0 0 0 0 0 0 0 0 0 0 0 0 0 0 0 0 0 0 0 0 0 0 0 0 0 0 0 0 0 0 0 0 0 0 0 0 0 0 0 0 0 0 0 0 0 0 0
0 0 0 0 0 0 0 0 0 0 0 0 0 0 0 0 0 0 0 0 0 0 0 0 0 0 0 0 0 0 0 0 0 0 0 0 0 0 0 0 0 0 0 0 0 0 0 0 0 0 0 4 13 19 23 33 44 45 39 34 37 53 82 112 126 126 117 107 101 96 87 73 53 35 37 41 34 26 36 52 59 52 39 23 10 3 4 7 9 10 10 10 9 7 5 3 3 3 2 1 2 2 1 1 2 1 1 1 0 0 1 1 1 1 1 1 2 3 3 2 1 2 2 3 3 3 2 2 2 4 5 5 5 4 3 4 6 7 9 10 11 11 8 6 10 15 19 19 15 6 4 11 17 18 17 16 16 18 22 25 28 28 26 25 25 25 26 28 30 31 30 26 24 23 23 23 21 19 17 21 30 38 45 50 52 51 50 47 44 40 36 33 30 29 29 30 31 31 31 31 30 30 29 28 26 25 23 20 15 11 8 6 11 20 28 30 30 27 26 26 27 27 27 27 29 31 31 31 30 30 31 33 34 33 32 31 32 34 37 39 40 39 35 29 22 17 13 13 14 15 17 18 16 15 12 9 8 10 10 8 5 5 6 8 10 10 9 5 6 9 12 12 12 12 15 18 19 18 16 15 15 15 16 16 16 16 16 15 14 13 14 15 15 15 15 15 15 15 15 15 15 15 17 19 19 19 19 20 21 21 20 20 19 20 21 22 23 22 22 22 24 25 26 27 28 28 29 30 30 31 30 28 23 15 7 7 10 9 9 16 24 28 29 29 30 33 38 41 42 41 39 38 38 38 38 39 39 40 40 42 44 45 45 45 43 40 38 35 34 35 37 41 45 47 45 43 42 46 52 57 60 60 57 56 56 58 62 65 67 67 67 65 61 56 47 40 34 31 30 31 30 28 25 24 26 31 39 44 46 45 42 39 37 36 35 32 30 30 40 57 73 79 64 39 20 23 53 93 126 141 135 122 116 117 125 130 132 131 130 130 134 143 155 166 167 148 113 68 24 11 12 6 7 9 5 4 5 4 9 12 8 6 9 6 0 0 0 0 0 0 0 0 0 0 0 0 0 0 0 0 0 0 0 0 0 0 0 0 0 0 0 0 0 0 0 0 0 0 0 0 0 0 0 0 0 0 0 0 0 0 0 0
0 0 0 0 0 0 0 0 0 0 0 0 0 0 0 0 0 0 0 0 0 0 0 0 0 0 0 0 0 0 0 0 0 0 0 0 0 0 0 0 0 0 0 0 0 0 0 0 0 0 0 4 14 20 25 35 45 45 40 36 43 61 90 119 132 130 119 108 101 96 86 71 51 36 40 43 34 26 39 54 57 48 33 19 8 4 3 5 8 9 9 9 8 6 4 4 4 3 2 1 2 2 1 1 2 2 1 0 1 2 2 2 2 2 1 1 2 3 3 3 2 2 1 2 2 3 2 1 1 2 3 3 2 2 3 5 6 7 8 9 10 9 7 10 15 20 21 18 9 3 13 19 19 16 14 13 15 20 25 28 28 26 25 25 26 28 29 30 30 31 29 26 24 23 24 25 23 21 20 23 30 39 45 50 52 53 53 52 48 42 36 30 25 24 25 27 30 32 33 32 31 30 29 28 28 27 25 22 18 13 9 8 13 21 29 31 30 29 28 28 28 28 28 30 32 34 34 33 31 31 32 33 33 32 31 32 33 36 39 40 40 39 35 29 22 16 11 10 12 14 16 18 17 16 14 11 10 10 9 6 4 3 5 7 10 10 10 8 7 8 9 9 8 8 11 15 17 18 18 18 18 18 18 18 18 17 17 15 13 12 11 11 12 12 12 12 12 13 13 13 12 13 15 16 16 17 17 19 20 21 21 20 20 20 21 22 22 22 21 21 22 24 26 28 29 30 30 30 30 30 30 27 21 12 5 9 10 8 13 24 30 32 31 30 30 35 40 43 44 42 40 37 37 38 39 40 41 42 42 42 44 46 47 47 45 42 38 35 33 34 36 41 46 49 48 45 42 42 45 51 56 60 61 60 59 59 61 63 65 66 67 66 64 60 53 46 41 36 34 32 30 27 25 25 27 32 40 46 50 51 48 44 41 39 38 35 33 32 39 53 70 78 68 45 24 19 39 75 111 134 134 124 116 117 125 132 137 136 134 133 136 145 157 169 173 159 128 82 35 12 10 8 7 7 4 5 5 5 10 11 8 7 8 6 0 0 0 0 0 0 0 0 0 0 0 0 0 0 0 0 0 0 0 0 0 0 0 0 0 0 0 0 0 0 0 0 0 0 0 0 0 0 0 0 0 0 0 0 0 0 0 0
0 0 0 0 0 0 0 0 0 0 0 0 0 0 0 0 0 0 0 0 0 0 0 0 0 0 0 0 0 0 0 0 0 0 0 0 0 0 0 0 0 0 0 0 0 0 0 0 0 0 0 4 15 21 28 38 47 47 42 41 51 71 99 126 136 132 121 107 100 93 82 66 47 36 41 42 32 26 40 54 56 44 29 15 7 5 4 5 6 7 7 7 6 5 5 5 4 3 1 1 2 2 1 1 2 2 1 1 1 2 3 3 2 2 2 2 2 2 2 2 1 2 1 1 2 2 2 1 1 1 1 1 1 3 4 5 5 5 6 7 7 6 9 14 19 21 20 13 2 10 20 22 18 13 12 12 16 23 28 28 25 23 24 26 29 31 31 30 29 28 27 25 25 25 26 26 25 22 21 26 33 40 45 48 50 51 53 54 50 43 35 28 23 22 23 26 30 32 33 33 32 31 30 30 30 28 26 22 18 13 9 10 15 23 30 32 31 30 29 29 29 28 29 30 33 35 36 35 33 33 33 35 35 34 34 35 37 40 41 41 40 37 33 27 21 16 11 10 11 14 16 18 18 17 15 15 15 14 11 7 4 3 4 6 7 8 9 9 8 8 9 9 8 7 7 10 12 14 15 16 17 18 19 19 19 19 19 17 15 13 11 10 10 11 11 11 11 12 11 11 10 11 12 13 14 15 15 17 19 21 21 21 20 20 21 22 22 22 21 20 21 23 25 27 29 29 28 28 28 28 27 24 17 8 5 9 8 10 20 30 35 35 32 31 33 37 42 45 45 44 41 39 39 40 42 44 45 44 43 43 45 48 50 50 47 43 39 35 33 33 35 39 44 49 51 50 46 43 42 44 49 54 59 61 61 60 59 60 61 63 66 66 64 60 54 49 44 41 38 36 34 30 29 29 30 34 40 47 53 55 53 48 44 41 40 38 36 35 39 51 66 78 73 55 31 20 30 59 96 126 133 127 120 119 125 134 140 140 137 134 135 142 153 167 177 170 145 100 50 18 10 10 8 6 4 4 3 6 11 11 8 8 8 5 0 0 0 0 0 0 0 0 0 0 0 0 0 0 0 0 0 0 0 0 0 0 0 0 0 0 0 0 0 0 0 0 0 0 0 0 0 0 0 0 0 0 0 0 0 0 0 0
0 0 0 0 0 0 0 0 0 0 0 0 0 0 0 0 0 0 0 0 0 0 0 0 0 0 0 0 0 0 0 0 0 0 0 0 0 0 0 0 0 0 0 0 0 0 0 0 0 0 0 4 17 22 31 42 50 48 43 43 56 79 106 129 138 132 119 104 95 88 76 59 42 35 40 40 30 26 41 52 52 39 24 12 7 6 5 4 5 6 6 7 6 5 6 6 5 4 2 2 2 2 1 2 2 2 2 1 1 2 2 3 2 2 2 2 1 1 1 1 1 1 2 2 2 2 2 1 1 1 1 2 3 4 4 4 4 4 5 6 6 6 11 17 20 20 14 4 5 16 23 21 16 11 10 13 20 26 29 25 21 20 24 29 34 35 33 29 26 25 25 25 26 27 27 26 24 21 21 25 33 39 43 45 46 49 51 51 48 42 35 30 25 22 22 24 27 30 31 31 32 32 33 32 31 29 25 21 16 11 9 11 17 24 30 32 31 30 29 29 29 28 28 29 32 35 36 35 34 33 34 35 35 36 36 37 39 40 40 39 36 33 29 25 21 17 12 11 13 17 20 21 21 20 19 19 19 18 14 10 6 5 5 5 5 5 5 7 8 9 9 9 9 10 9 9 9 9 10 11 13 15 16 17 19 20 21 21 20 19 17 15 15 14 14 13 13 12 12 11 10 11 12 13 13 13 14 16 18 20 20 20 20 19 20 20 22 22 22 22 23 24 25 26 27 27 26 25 25 25 24 20 12 5 6 7 7 14 25 33 35 35 33 34 36 40 43 45 45 44 42 41 41 42 45 47 47 46 45 45 47 50 52 51 48 43 39 36 34 33 34 36 41 47 51 53 52 49 45 43 43 46 51 56 59 60 59 58 59 61 65 66 64 60 54 49 45 42 40 39 38 36 35 33 33 34 39 46 53 58 57 52 46 42 41 40 39 38 40 49 63 76 77 64 42 24 26 47 81 115 130 131 125 122 126 133 140 141 137 131 127 131 142 159 175 177 159 116 66 28 11 11 9 5 3 3 3 9 13 11 8 9 9 5 0 0 0 0 0 0 0 0 0 0 0 0 0 0 0 0 0 0 0 0 0 0 0 0 0 0 0 0 0 0 0 0 0 0 0 0 0 0 0 0 0 0 0 0 0 0 0 0
0 0 0 0 0 0 0 0 0 0 0 0 0 0 0 0 0 0 0 0 0 0 0 0 0 0 0 0 0 0 0 0 0 0 0 0 0 0 0 0 0 0 0 0 0 0 0 0 0 0 0 4 18 23 34 45 50 46 40 41 56 83 110 131 137 128 113 97 87 81 70 53 38 35 41 39 29 27 41 50 48 35 20 10 7 7 5 4 5 6 7 7 6 5 5 6 5 3 2 1 2 2 1 2 2 3 3 2 2 2 2 2 2 2 2 1 1 1 1 1 1 2 1 1 2 2 2 2 2 2 2 3 3 4 4 4 3 4 6 7 5 6 13 19 20 17 7 3 14 22 24 19 13 10 10 16 25 30 30 25 20 21 27 34 38 37 32 26 23 22 24 26 28 27 26 25 22 19 18 22 28 35 39 42 44 46 47 46 43 39 35 32 28 25 22 22 24 26 27 29 30 32 33 34 32 29 24 20 15 10 9 11 17 24 29 31 30 30 30 30 29 28 26 27 30 32 35 35 34 33 33 34 35 36 36 36 37 37 37 35 33 30 27 24 20 16 12 12 17 22 25 27 26 25 23 22 21 19 15 12 10 9 6 5 5 4 4 6 8 9 8 8 8 9 10 10 10 9 7 7 8 10 12 14 15 18 20 23 25 25 25 25 24 23 21 19 17 16 15 15 15 15 15 15 14 14 14 15 17 18 19 18 18 17 17 19 20 22 24 25 26 26 27 27 27 25 25 24 24 24 21 15 8 5 7 6 10 19 29 34 35 34 34 35 38 41 43 45 45 44 42 41 41 43 46 48 48 47 46 47 49 51 51 50 45 41 38 36 35 35 35 36 40 45 49 54 56 56 52 48 44 43 45 50 55 58 59 59 60 62 65 67 67 64 59 53 48 43 40 38 38 39 40 38 35 34 36 43 51 59 60 55 49 44 42 42 41 40 41 47 59 74 79 72 54 33 27 38 67 101 123 131 130 126 126 131 137 138 133 125 117 117 127 147 169 178 168 129 81 39 13 11 9 3 2 2 5 11 13 10 8 9 9 5 0 0 0 0 0 0 0 0 0 0 0 0 0 0 0 0 0 0 0 0 0 0 0 0 0 0 0 0 0 0 0 0 0 0 0 0 0 0 0 0 0 0 0 0 0 0 0 0
0 0 0 0 0 0 0 0 0 0 0 0 0 0 0 0 0 0 0 0 0 0 0 0 0 0 0 0 0 0 0 0 0 0 0 0 0 0 0 0 0 0 0 0 0 0 0 0 0 0 0 4 19 23 35 46 50 43 36 38 56 87 115 133 133 121 104 88 80 75 66 50 37 38 44 40 29 28 40 48 44 31 17 8 6 5 4 4 5 6 8 8 6 5 5 5 4 2 1 1 2 2 1 1 2 3 3 3 2 2 2 2 2 1 1 1 2 2 3 3 4 4 3 2 2 2 2 2 2 2 3 3 3 4 4 4 3 4 5 6 5 8 15 20 20 13 2 11 21 25 23 16 11 9 12 21 29 33 32 27 25 26 32 38 39 35 28 21 19 21 25 27 27 25 23 21 19 17 15 16 21 28 34 39 43 44 43 40 37 35 35 34 31 27 24 22 23 24 25 25 27 30 33 34 32 29 24 19 15 10 9 11 17 24 29 30 30 30 30 30 30 28 26 26 28 31 33 34 33 32 32 33 34 35 35 34 32 32 32 33 32 31 27 23 19 14 10 14 20 25 30 31 31 29 26 24 20 18 15 14 14 12 8 6 7 6 6 8 10 9 7 5 6 8 10 11 10 10 9 7 7 7 8 9 10 13 15 19 22 25 29 31 32 31 29 27 25 23 22 22 21 20 19 18 16 15 15 15 16 16 17 17 17 16 16 17 19 21 24 26 28 29 29 29 27 25 24 24 24 23 19 12 5 5 6 7 14 24 31 35 35 35 35 36 39 41 43 45 45 43 41 40 40 42 45 48 49 48 48 48 50 50 49 46 41 38 37 36 37 37 37 38 40 44 48 52 57 60 58 54 49 46 46 49 54 58 60 61 62 64 66 68 70 69 66 61 54 45 39 36 37 40 43 43 40 36 36 41 50 59 61 57 50 44 42 43 43 41 40 44 54 68 78 78 65 45 32 32 52 82 109 126 132 129 126 127 131 132 129 120 112 109 116 136 160 175 172 140 96 51 17 10 9 3 2 2 7 12 11 7 8 9 9 5 0 0 0 0 0 0 0 0 0 0 0 0 0 0 0 0 0 0 0 0 0 0 0 0 0 0 0 0 0 0 0 0 0 0 0 0 0 0 0 0 0 0 0 0 0 0 0 0
0 0 0 0 0 0 0 0 0 0 0 0 0 0 0 0 0 0 0 0 0 0 0 0 0 0 0 0 0 0 0 0 0 0 0 0 0 0 0 0 0 0 0 0 0 0 0 0 0 0 0 3 19 23 36 47 49 40 34 37 59 94 122 136 130 112 94 80 74 72 66 50 38 40 46 41 29 27 40 45 41 29 15 7 5 5 4 4 5 6 7 7 5 4 3 3 3 2 1 2 3 3 2 1 1 2 2 2 2 2 2 2 2 1 1 1 2 3 4 4 5 4 3 2 2 2 2 2 2 2 3 4 4 4 4 3 2 2 5 6 6 10 16 20 18 10 5 18 26 28 22 15 10 10 16 26 32 35 34 31 30 32 35 36 32 26 19 15 16 21 26 28 26 22 18 17 18 18 16 14 16 21 28 35 41 42 40 35 33 32 34 35 33 29 26 25 25 25 24 24 26 29 32 33 31 28 24 19 15 12 10 13 19 25 30 32 31 31 31 31 30 29 28 27 29 31 33 34 33 32 32 33 35 35 35 32 30 29 30 32 33 33 29 23 16 11 10 15 20 25 29 32 33 31 28 24 20 16 15 15 15 13 10 9 9 9 10 11 11 9 6 4 5 6 9 10 10 10 9 8 8 8 7 6 6 6 8 10 13 17 21 26 30 32 32 31 30 29 28 28 27 25 23 21 19 17 16 16 16 16 16 17 17 17 17 18 19 20 23 26 29 30 31 31 29 26 25 25 24 22 17 9 5 6 6 10 17 26 32 35 36 36 37 38 39 41 44 45 45 44 41 39 39 42 45 49 50 50 49 48 48 48 46 43 40 37 37 37 38 39 40 40 42 45 48 52 57 60 59 57 54 52 51 53 55 57 60 61 64 66 68 70 71 73 73 71 63 52 43 37 36 40 45 47 46 42 40 43 51 59 62 58 50 43 42 43 45 43 41 41 48 61 73 79 73 56 38 30 38 62 91 116 130 130 126 123 123 126 126 121 115 111 114 129 151 169 173 152 112 67 25 9 8 5 2 2 9 12 9 5 7 8 9 4 0 0 0 0 0 0 0 0 0 0 0 0 0 0 0 0 0 0 0 0 0 0 0 0 0 0 0 0 0 0 0 0 0 0 0 0 0 0 0 0 0 0 0 0 0 0 0 0
0 0 0 0 0 0 0 0 0 0 0 0 0 0 0 0 0 0 0 0 0 0 0 0 0 0 0 0 0 0 0 0 0 0 0 0 0 0 0 0 0 0 0 0 0 0 0 0 0 0 0 3 18 24 39 50 50 41 35 40 64 102 129 138 128 107 88 77 74 73 66 50 39 43 47 40 28 27 40 44 39 26 13 6 5 5 4 4 5 6 6 5 4 3 3 3 3 2 1 1 3 3 3 1 1 1 1 2 2 1 1 1 1 1 1 2 2 3 3 4 4 4 3 2 2 2 2 2 2 2 2 3 4 4 3 3 2 2 5 7 9 12 17 19 16 5 8 22 30 30 23 16 13 15 21 30 34 35 34 33 34 34 33 28 21 15 10 10 15 23 28 30 25 20 17 17 20 22 20 16 14 17 24 31 37 38 36 32 30 31 34 35 33 30 28 28 29 28 25 25 26 29 32 33 31 28 23 19 15 12 10 13 18 25 31 33 33 32 32 32 31 30 30 29 30 31 32 33 33 33 33 34 35 37 36 34 31 29 30 31 34 34 30 24 17 13 14 17 20 24 27 30 31 30 27 23 20 18 17 17 16 15 14 13 12 12 12 12 11 9 5 4 5 6 8 8 8 8 8 8 8 8 8 7 7 6 5 5 5 7 10 15 20 25 27 28 29 30 30 30 29 27 25 23 22 21 20 19 18 17 16 17 17 18 18 19 19 20 22 25 27 30 31 31 30 28 26 25 23 19 13 6 5 6 7 13 21 28 32 34 35 36 37 38 40 42 45 45 45 43 40 39 39 42 46 50 52 51 49 47 45 45 45 43 40 39 39 40 41 41 41 42 44 47 51 54 57 58 57 55 54 54 55 56 55 54 55 58 63 68 71 71 73 74 76 76 71 61 51 42 37 39 44 49 50 48 45 47 53 61 64 61 52 45 42 43 45 45 42 40 44 55 67 78 78 65 45 30 30 47 76 106 127 131 126 120 119 122 126 127 125 120 119 127 143 163 173 162 129 84 36 11 7 5 3 3 10 12 7 5 8 9 11 5 0 0 0 0 0 0 0 0 0 0 0 0 0 0 0 0 0 0 0 0 0 0 0 0 0 0 0 0 0 0 0 0 0 0 0 0 0 0 0 0 0 0 0 0 0 0 0 0
0 0 0 0 0 0 0 0 0 0 0 0 0 0 0 0 0 0 0 0 0 0 0 0 0 0 0 0 0 0 0 0 0 0 0 0 0 0 0 0 0 0 0 0 0 0 0 0 0 0 0 2 20 26 42 52 51 42 37 44 68 106 132 141 129 107 89 79 76 73 65 49 40 45 47 39 26 28 40 42 36 24 12 8 7 5 5 5 4 5 5 4 4 4 3 3 3 2 1 2 3 3 3 2 1 0 1 1 2 2 2 2 2 2 2 1 1 2 2 2 3 3 4 3 3 3 2 2 2 2 2 2 3 3 2 2 2 3 5 8 10 14 17 17 11 2 13 26 32 32 25 19 16 19 25 32 35 35 34 34 33 32 27 20 12 7 6 11 19 27 32 32 28 23 21 23 26 28 25 20 15 17 23 29 34 35 33 31 30 32 35 35 33 30 30 30 31 30 27 26 26 30 32 33 30 27 21 17 13 10 8 10 17 24 30 33 34 33 33 32 32 31 30 29 29 29 30 31 32 33 34 34 35 37 37 35 33 30 30 30 32 33 30 25 20 17 16 18 20 22 25 29 30 30 27 23 21 21 22 23 23 22 21 20 18 15 14 12 10 9 7 6 7 7 7 6 6 7 8 8 7 7 8 9 9 8 8 7 8 8 7 7 10 13 17 20 23 25 28 29 29 27 26 24 24 24 25 24 23 21 19 18 17 17 17 18 18 20 20 22 25 27 29 30 29 28 27 25 21 15 8 5 6 6 10 17 24 28 30 31 33 35 36 39 40 43 44 44 42 40 39 39 40 43 47 51 53 51 49 45 44 44 44 43 42 42 43 45 45 45 44 43 45 48 53 57 59 57 54 51 51 53 55 55 52 49 48 51 60 69 74 76 75 74 76 77 76 70 61 51 42 39 41 46 50 50 50 51 56 63 67 65 57 48 43 43 45 46 45 43 45 53 64 76 80 70 52 33 28 40 66 98 122 130 127 120 117 120 127 134 136 132 127 128 139 157 172 168 142 99 48 17 7 6 3 4 11 12 7 7 10 11 13 5 0 0 0 0 0 0 0 0 0 0 0 0 0 0 0 0 0 0 0 0 0 0 0 0 0 0 0 0 0 0 0 0 0 0 0 0 0 0 0 0 0 0 0 0 0 0 0 0
0 0 0 0 0 0 0 0 0 0 0 0 0 0 0 0 0 0 0 0 0 0 0 0 0 0 0 0 0 0 0 0 0 0 0 0 0 0 0 0 0 0 0 0 0 0 0 0 0 0 0 2 21 29 44 53 51 43 39 46 69 106 134 143 133 111 93 83 78 74 64 48 41 46 48 38 26 30 39 40 32 20 11 10 9 6 5 4 4 3 4 5 5 4 3 3 3 2 2 3 4 4 3 2 1 0 1 1 2 2 3 3 3 2 2 1 2 2 2 2 3 3 3 3 3 2 2 2 3 3 3 2 2 2 1 0 1 3 6 9 12 15 17 14 4 5 18 30 35 33 28 22 21 23 28 32 35 35 35 34 32 29 23 15 10 8 11 18 27 34 37 37 34 30 29 31 33 33 29 23 18 19 24 30 33 33 32 30 31 33 35 35 32 30 30 30 30 29 27 26 27 30 32 32 30 25 19 15 11 8 7 9 15 22 28 32 33 33 32 31 30 30 30 29 28 28 29 30 32 34 34 34 35 35 35 35 33 30 29 29 30 30 30 26 22 18 17 18 19 21 24 27 30 30 29 26 25 25 27 29 30 29 28 26 25 21 17 14 11 9 9 10 10 9 7 6 6 7 8 8 6 6 7 8 9 9 8 8 8 9 9 8 6 6 7 10 14 18 23 25 27 27 26 25 25 26 28 29 29 28 25 23 21 19 17 17 17 18 18 20 21 23 25 25 26 27 27 25 19 11 5 5 6 8 15 21 26 28 29 30 31 33 36 39 41 43 43 42 40 40 40 40 41 43 46 50 51 50 47 44 43 44 44 44 43 43 45 47 48 47 45 43 44 48 54 59 60 58 54 51 51 54 57 56 51 44 41 44 54 66 75 79 78 76 76 77 78 76 70 61 49 42 40 43 47 50 51 53 58 65 70 70 62 52 45 42 43 45 46 47 49 54 62 72 76 71 56 40 32 40 60 91 115 126 127 122 118 120 127 137 142 140 134 132 138 153 169 171 151 112 61 26 9 7 4 5 12 12 8 9 11 13 15 5 0 0 0 0 0 0 0 0 0 0 0 0 0 0 0 0 0 0 0 0 0 0 0 0 0 0 0 0 0 0 0 0 0 0 0 0 0 0 0 0 0 0 0 0 0 0 0 0
0 0 0 0 0 0 0 0 0 0 0 0 0 0 0 0 0 0 0 0 0 0 0 0 0 0 0 0 0 0 0 0 0 0 0 0 0 0 0 0 0 0 0 0 0 0 0 0 0 0 0 1 22 30 44 53 51 44 40 49 71 106 135 145 137 115 96 86 79 73 63 48 42 47 48 38 27 30 37 37 29 17 10 10 10 7 5 4 3 3 3 5 5 5 3 3 2 1 2 3 4 3 2 2 1 1 1 2 2 2 2 2 2 2 1 1 2 2 2 3 3 3 3 3 2 2 1 2 3 3 3 2 2 2 2 1 3 5 8 11 14 16 15 9 2 12 25 33 35 34 30 26 25 26 30 33 36 37 37 35 31 26 21 16 15 16 20 28 35 40 42 41 39 37 36 37 37 35 30 24 20 21 25 30 33 33 32 31 31 32 33 33 31 29 28 27 26 25 25 25 26 29 31 31 28 24 18 13 10 8 7 9 15 21 27 30 31 31 30 30 29 29 30 30 29 28 29 31 34 35 35 35 34 33 33 33 32 30 29 29 29 29 28 25 21 16 15 15 17 19 21 26 30 32 32 31 30 30 30 31 31 31 30 30 28 25 21 17 13 11 12 13 13 12 10 8 8 9 10 8 6 5 6 8 9 9 9 8 8 9 10 9 8 6 5 5 6 10 15 20 24 26 25 25 25 25 27 30 32 34 34 32 30 26 23 20 18 17 17 17 18 19 20 22 24 25 26 24 17 8 4 5 6 11 19 25 27 28 29 30 31 34 37 40 42 43 43 42 41 41 41 41 42 43 45 47 48 47 45 43 42 43 44 43 42 42 44 46 47 46 43 41 42 46 52 58 61 59 56 54 56 60 63 62 55 45 38 38 45 57 69 77 81 80 79 79 80 80 77 71 60 51 45 45 48 51 52 53 57 63 69 71 66 56 47 41 40 42 45 47 50 54 60 66 70 68 59 47 39 40 54 80 104 119 125 123 119 119 126 135 141 140 134 131 136 151 168 172 157 121 73 36 14 6 3 7 13 11 7 10 12 13 15 5 0 0 0 0 0 0 0 0 0 0 0 0 0 0 0 0 0 0 0 0 0 0 0 0 0 0 0 0 0 0 0 0 0 0 0 0 0 0 0 0 0 0 0 0 0 0 0 0
0 0 0 0 0 0 0 0 0 0 0 0 0 0 0 0 0 0 0 0 0 0 0 0 0 0 0 0 0 0 0 0 0 0 0 0 0 0 0 0 0 0 0 0 0 0 0 0 0 0 0 0 21 30 43 52 51 45 43 51 73 107 137 147 139 116 96 84 77 71 61 48 41 46 48 37 26 28 36 36 27 15 7 9 10 8 5 4 3 3 3 5 5 5 3 2 2 1 2 3 3 3 2 1 1 2 2 3 2 2 2 2 2 1 1 1 1 2 2 3 4 3 3 3 3 2 2 2 3 3 3 2 2 2 2 2 4 7 10 13 15 16 13 4 8 20 30 36 37 35 32 29 28 29 31 35 38 40 40 35 29 23 19 18 20 24 30 35 40 43 43 42 41 40 39 38 36 33 28 22 18 20 24 29 32 33 32 31 30 30 31 31 30 29 26 25 23 21 21 22 24 27 30 30 29 25 19 14 10 10 9 11 16 22 27 30 30 29 28 28 28 30 31 32 31 31 31 33 35 36 36 35 33 32 31 31 31 30 30 29 29 29 28 24 20 15 13 14 15 17 20 26 32 35 36 35 34 33 32 32 31 30 30 29 28 25 23 20 18 16 16 17 17 15 13 11 11 11 11 9 7 6 7 9 10 10 8 8 9 10 11 10 9 8 7 7 5 5 8 13 19 23 25 25 24 24 25 27 30 34 37 39 38 35 31 27 23 20 18 17 17 18 19 20 22 25 25 23 15 6 4 5 8 16 23 27 28 28 29 30 33 35 38 40 42 43 43 43 43 43 43 42 42 43 44 45 45 44 42 41 42 43 43 43 41 41 42 44 44 43 40 40 41 46 52 58 60 59 58 59 63 68 71 70 61 51 41 36 39 47 58 69 77 80 81 81 81 81 80 76 69 61 55 52 51 52 53 54 56 61 66 69 67 59 50 41 37 38 41 45 50 54 57 61 64 65 62 54 45 41 45 65 89 111 124 126 122 120 124 132 136 133 127 124 130 147 166 172 161 127 83 46 19 5 2 8 13 10 7 10 11 13 15 4 0 0 0 0 0 0 0 0 0 0 0 0 0 0 0 0 0 0 0 0 0 0 0 0 0 0 0 0 0 0 0 0 0 0 0 0 0 0 0 0 0 0 0 0 0 0 0 0
0 0 0 0 0 0 0 0 0 0 0 0 0 0 0 0 0 0 0 0 0 0 0 0 0 0 0 0 0 0 0 0 0 0 0 0 0 0 0 0 0 0 0 0 0 0 0 0 0 0 0 0 21 31 44 53 52 46 44 54 75 108 138 148 139 114 91 78 72 67 59 47 41 45 46 35 23 27 36 35 26 13 6 10 12 10 6 3 2 3 4 5 5 4 3 2 1 1 2 3 3 2 1 0 1 2 3 3 2 1 1 0 1 1 1 1 1 2 2 3 3 3 3 3 3 2 2 2 3 3 3 2 2 2 1 2 5 9 12 15 16 15 8 4 16 27 35 38 38 37 35 32 31 30 32 37 41 44 41 35 26 20 17 19 24 30 35 40 43 45 44 42 40 39 38 37 35 30 25 18 15 18 23 27 31 33 33 31 30 29 29 29 30 28 26 25 22 20 19 19 21 25 28 30 29 26 20 14 11 10 10 11 16 21 27 30 31 30 28 28 30 32 34 34 33 32 32 33 35 35 34 33 31 31 31 30 30 30 29 29 29 29 27 24 19 15 13 14 15 17 21 29 35 39 40 39 37 35 34 32 30 28 27 25 25 24 24 23 23 22 22 22 21 19 17 15 14 14 13 11 10 9 10 10 10 9 8 7 9 10 12 11 10 9 9 8 8 6 4 6 11 17 21 23 24 23 22 22 24 28 33 38 40 40 38 35 30 27 24 21 20 20 19 20 22 25 25 20 12 5 3 5 14 23 29 30 30 29 29 30 32 35 37 40 41 42 44 45 45 45 43 42 41 42 44 45 45 43 41 40 41 42 43 42 41 41 42 42 42 41 40 40 43 48 54 59 60 60 61 64 69 73 75 72 65 56 47 40 37 40 47 56 66 72 76 79 80 80 79 76 72 68 63 59 56 55 55 55 56 60 64 68 67 62 53 43 37 36 38 44 50 55 57 58 60 62 65 61 51 40 35 48 74 102 123 130 126 122 126 132 133 127 118 115 123 142 163 171 163 132 92 55 24 5 3 9 12 9 7 10 13 14 15 3 0 0 0 0 0 0 0 0 0 0 0 0 0 0 0 0 0 0 0 0 0 0 0 0 0 0 0 0 0 0 0 0 0 0 0 0 0 0 0 0 0 0 0 0 0 0 0 0
0 0 0 0 0 0 0 0 0 0 0 0 0 0 0 0 0 0 0 0 0 0 0 0 0 0 0 0 0 0 0 0 0 0 0 0 0 0 0 0 0 0 0 0 0 0 0 0 0 0 0 0 21 33 46 55 53 46 44 54 77 109 140 149 138 111 86 73 68 64 57 46 42 46 46 35 22 27 36 35 25 11 8 15 16 13 8 3 1 2 4 4 5 4 3 2 1 1 2 3 3 2 1 1 1 3 3 2 1 1 1 1 2 2 1 1 2 2 2 3 3 3 4 4 3 2 2 2 2 2 2 2 1 1 1 3 5 10 14 16 15 11 3 10 23 32 37 40 40 40 38 35 31 31 33 39 44 45 41 32 23 18 18 21 28 33 37 41 45 46 46 43 40 37 35 35 34 29 22 15 14 18 23 27 30 33 34 32 30 28 28 29 29 29 27 25 23 20 19 19 21 24 27 29 28 25 20 15 12 11 10 11 14 19 25 29 31 30 30 30 32 34 35 35 33 32 31 32 32 31 30 30 30 30 30 30 30 28 28 28 28 27 25 22 19 16 15 15 16 20 26 33 39 42 43 41 39 37 35 32 29 26 24 23 22 23 24 25 26 26 26 25 25 24 21 20 18 17 15 14 13 12 12 12 11 10 9 8 9 10 11 11 10 10 9 9 9 8 7 5 5 9 15 19 21 22 21 20 20 22 25 30 34 37 39 39 38 35 32 29 26 24 22 22 23 24 23 18 10 4 4 10 21 30 34 34 31 30 29 29 30 32 35 37 40 41 43 45 45 45 42 40 40 41 45 46 45 44 41 41 41 42 42 42 41 41 42 43 43 42 41 42 45 51 56 59 60 61 63 67 71 72 71 68 64 60 55 48 42 40 41 45 52 60 67 74 78 79 77 74 72 70 66 63 60 58 58 58 59 61 65 69 69 64 56 46 39 36 37 43 52 58 60 58 57 61 67 68 57 39 25 33 59 94 124 134 130 126 128 133 133 125 114 112 121 141 161 170 163 138 103 66 31 8 4 10 10 8 8 12 15 16 16 3 0 0 0 0 0 0 0 0 0 0 0 0 0 0 0 0 0 0 0 0 0 0 0 0 0 0 0 0 0 0 0 0 0 0 0 0 0 0 0 0 0 0 0 0 0 0 0 0
0 0 0 0 0 0 0 0 0 0 0 0 0 0 0 0 0 0 0 0 0 0 0 0 0 0 0 0 0 0 0 0 0 0 0 0 0 0 0 0 0 0 0 0 0 0 0 0 0 0 0 0 21 35 48 56 53 46 44 56 79 112 142 149 137 110 84 71 67 65 58 47 44 49 49 37 23 28 37 35 24 10 10 18 19 15 8 3 1 2 3 4 4 4 4 3 2 1 1 2 3 2 2 1 2 2 2 2 1 2 2 2 3 2 2 1 2 2 2 2 3 3 3 3 3 2 1 1 1 1 1 1 2 2 2 3 5 9 13 15 13 6 5 18 29 36 39 41 42 42 40 35 31 30 34 40 45 45 40 30 23 20 22 27 32 35 38 42 47 49 48 45 39 35 34 35 33 28 20 14 15 20 25 28 31 34 35 34 32 30 29 30 30 30 29 26 25 22 21 22 23 25 27 28 27 24 20 15 13 13 12 10 11 15 20 26 30 31 31 32 34 35 35 34 32 30 30 30 30 29 28 28 28 30 30 30 28 27 26 25 25 25 23 21 18 16 15 16 20 25 32 39 43 45 44 42 40 38 35 30 26 24 22 21 22 22 23 24 25 25 25 25 25 25 25 23 22 20 19 18 16 15 14 13 12 11 10 10 10 10 10 10 9 9 9 9 9 8 8 7 5 4 7 11 15 19 20 20 20 20 21 24 27 31 36 40 42 42 40 37 33 30 27 25 25 25 23 18 11 8 10 17 26 33 35 34 32 30 28 27 27 29 31 35 38 40 43 45 45 43 40 38 38 40 44 45 45 44 42 42 42 42 42 41 40 41 42 43 44 43 43 44 48 52 56 58 59 61 64 67 68 66 63 61 61 62 61 56 49 43 40 40 43 49 58 69 76 79 78 75 73 71 69 65 62 61 61 62 63 65 67 70 71 66 59 48 40 36 36 42 52 59 61 58 56 59 67 71 60 38 19 21 46 85 122 137 134 129 130 134 134 126 116 114 124 143 161 169 165 145 116 80 42 13 5 10 10 7 9 13 16 17 17 2 0 0 0 0 0 0 0 0 0 0 0 0 0 0 0 0 0 0 0 0 0 0 0 0 0 0 0 0 0 0 0 0 0 0 0 0 0 0 0 0 0 0 0 0 0 0 0 0
0 0 0 0 0 0 0 0 0 0 0 0 0 0 0 0 0 0 0 0 0 0 0 0 0 0 0 0 0 0 0 0 0 0 0 0 0 0 0 0 0 0 0 0 0 0 0 0 0 0 0 0 20 35 48 56 54 47 46 59 83 113 141 147 134 109 85 74 72 69 61 48 45 52 53 41 26 29 37 35 23 10 12 19 19 14 8 3 2 2 2 3 4 4 5 4 4 3 2 2 2 2 2 2 2 2 2 2 2 2 3 3 3 3 2 1 2 2 2 3 3 3 3 2 2 1 2 2 2 1 1 2 3 3 3 4 5 8 11 13 10 5 12 25 35 40 41 42 44 43 40 35 30 31 36 44 48 45 38 30 24 25 30 34 36 37 38 43 49 51 50 45 38 34 33 33 31 25 17 14 18 24 27 30 32 34 35 35 34 33 32 32 33 32 30 28 26 25 24 25 25 27 28 29 28 25 20 16 15 16 15 12 10 12 16 23 28 30 32 33 35 35 34 33 31 30 30 30 30 29 28 28 29 30 30 30 28 27 25 25 24 23 21 20 17 15 15 17 22 29 36 42 44 44 43 41 39 36 32 26 22 19 19 19 19 19 20 20 19 18 18 19 20 22 23 23 23 22 21 20 19 17 15 14 13 12 12 12 12 11 10 9 8 8 8 8 7 7 7 6 5 4 3 4 7 12 16 20 21 22 22 23 24 27 32 38 42 44 44 42 40 36 34 30 29 27 25 22 18 16 17 22 28 31 30 29 27 25 25 25 25 25 28 31 35 38 41 43 43 41 39 37 37 40 43 45 45 44 44 43 43 42 41 41 40 41 41 42 42 43 44 46 50 52 55 56 57 60 62 62 59 55 52 54 60 65 66 61 54 49 45 43 42 45 52 63 73 79 80 80 79 78 74 68 64 62 64 66 67 67 68 71 71 68 61 50 41 35 33 38 47 56 60 56 53 55 64 70 62 39 16 15 33 74 118 137 138 132 130 132 131 124 116 115 124 142 158 168 168 154 129 96 53 20 7 10 10 7 9 14 16 17 17 2 0 0 0 0 0 0 0 0 0 0 0 0 0 0 0 0 0 0 0 0 0 0 0 0 0 0 0 0 0 0 0 0 0 0 0 0 0 0 0 0 0 0 0 0 0 0 0 0
0 0 0 0 0 0 0 0 0 0 0 0 0 0 0 0 0 0 0 0 0 0 0 0 0 0 0 0 0 0 0 0 0 0 0 0 0 0 0 0 0 0 0 0 0 0 0 0 0 0 0 0 20 35 47 55 54 50 49 62 85 112 135 141 129 108 87 79 78 74 62 47 45 55 56 45 28 28 36 35 23 10 11 18 17 13 7 2 1 2 2 3 4 4 5 4 4 3 3 2 2 1 2 3 3 2 2 2 2 3 3 3 2 2 2 2 2 2 2 3 3 3 2 2 1 1 2 2 2 2 3 3 4 5 5 5 6 8 10 11 8 8 18 30 40 43 43 44 45 43 39 33 30 32 39 47 50 45 36 28 26 30 36 40 40 39 40 45 49 51 50 45 38 34 32 32 28 20 12 13 20 25 28 30 32 34 35 35 35 35 35 35 35 33 30 28 27 26 26 26 27 29 30 31 30 26 21 17 16 18 18 15 12 11 14 20 26 30 32 33 34 34 33 31 30 30 30 30 30 30 30 30 30 30 30 30 30 28 27 25 24 23 21 19 17 15 15 19 25 31 37 40 40 39 37 36 34 31 26 20 16 14 14 14 13 12 12 12 12 11 10 10 12 15 16 17 18 19 20 21 20 19 16 14 13 13 13 14 13 12 10 9 7 7 7 7 6 6 6 5 5 4 4 3 3 6 11 16 20 23 24 24 24 25 28 32 36 40 41 42 41 40 38 35 34 32 30 29 26 25 25 27 27 26 23 21 19 19 20 20 20 21 23 26 30 33 36 38 39 39 38 37 38 39 41 43 43 44 43 43 43 42 42 41 41 40 40 39 40 41 44 48 51 52 53 54 56 57 56 51 45 40 41 51 62 69 69 64 58 55 53 50 46 45 48 56 65 72 77 82 86 87 83 74 66 63 65 68 70 70 70 71 71 69 63 53 43 35 30 30 38 49 56 56 51 51 58 66 62 42 18 12 24 61 109 136 142 137 131 129 127 119 112 112 120 137 153 164 168 161 140 107 62 26 10 10 9 6 9 13 15 16 16 1 0 0 0 0 0 0 0 0 0 0 0 0 0 0 0 0 0 0 0 0 0 0 0 0 0 0 0 0 0 0 0 0 0 0 0 0 0 0 0 0 0 0 0 0 0 0 0 0
0 0 0 0 0 0 0 0 0 0 0 0 0 0 0 0 0 0 0 0 0 0 0 0 0 0 0 0 0 0 0 0 0 0 0 0 0 0 0 0 0 0 0 0 0 0 0 0 0 0 0 0 20 37 47 54 54 51 51 62 83 107 128 135 126 108 90 83 81 76 62 45 45 57 59 46 27 27 36 36 24 10 10 17 17 13 7 2 1 3 3 4 4 4 4 3 3 2 2 2 1 1 2 3 3 3 2 2 2 2 2 2 2 2 2 2 2 2 2 3 4 4 3 2 2 2 2 2 3 4 5 5 5 5 6 6 7 8 10 10 9 11 22 33 41 44 44 45 45 43 38 32 30 34 43 50 50 43 33 27 28 34 40 43 43 42 43 46 50 51 49 45 39 35 34 31 25 15 9 12 19 25 29 31 32 34 35 35 35 36 37 37 35 33 30 29 29 28 28 28 29 30 32 33 31 27 21 16 16 18 19 16 13 11 13 19 25 29 30 31 31 31 30 29 28 28 29 30 30 30 30 30 30 30 30 30 30 30 29 27 25 23 21 20 18 16 17 20 25 30 34 35 34 31 30 29 27 23 18 13 10 9 8 7 5 4 5 5 7 8 8 8 8 8 9 10 10 13 16 19 20 19 16 15 14 14 14 14 14 12 11 9 8 8 7 7 6 6 7 7 6 6 5 4 4 4 6 10 15 19 22 23 23 22 23 25 28 31 35 37 39 39 39 38 37 36 35 34 33 33 32 31 29 25 21 18 16 16 17 18 18 18 18 20 23 25 28 30 33 36 37 38 38 39 40 40 41 41 42 42 42 42 42 42 42 40 38 37 38 41 45 50 51 51 51 52 54 54 48 38 29 27 35 51 65 72 71 66 61 60 60 57 52 47 46 48 53 58 66 76 86 91 91 81 71 65 65 68 71 71 71 71 70 69 65 57 48 38 28 25 31 44 55 57 52 48 53 61 63 49 23 12 17 48 97 131 144 142 134 128 124 117 111 109 115 129 146 160 168 164 146 112 66 31 12 9 8 7 10 13 14 15 15 0 0 0 0 0 0 0 0 0 0 0 0 0 0 0 0 0 0 0 0 0 0 0 0 0 0 0 0 0 0 0 0 0 0 0 0 0 0 0 0 0 0 0 0 0 0 0 0 0
0 0 0 0 0 0 0 0 0 0 0 0 0 0 0 0 0 0 0 0 0 0 0 0 0 0 0 0 0 0 0 0 0 0 0 0 0 0 0 0 0 0 0 0 0 0 0 0 0 0 0 0 20 37 47 52 53 50 50 60 79 101 122 132 126 111 93 85 81 75 60 45 44 57 60 48 27 25 36 37 26 11 10 18 20 15 9 2 2 4 5 5 4 4 4 3 2 1 1 1 1 1 2 3 3 3 2 2 1 1 2 2 2 2 2 2 3 3 3 3 4 5 4 3 2 2 1 2 3 4 5 5 5 6 7 7 8 9 10 11 10 15 25 35 41 44 44 45 46 43 38 33 32 37 45 50 48 40 31 28 30 37 43 47 47 46 46 47 50 51 49 45 40 38 35 31 23 13 9 12 19 25 29 31 34 35 35 36 36 37 38 37 36 34 32 31 30 30 29 29 30 31 33 34 32 28 21 16 15 17 18 17 14 11 12 15 21 25 27 27 27 26 26 26 27 27 28 29 29 29 29 29 29 30 30 31 31 31 30 28 26 23 21 19 18 17 17 20 23 27 29 29 26 24 22 21 19 15 10 7 5 5 4 3 1 1 2 4 6 9 10 10 10 10 9 8 8 9 11 15 17 18 17 15 15 15 15 15 14 13 11 10 9 9 9 8 7 7 8 9 9 8 7 5 5 4 3 5 8 13 17 20 21 20 20 20 21 23 26 30 32 34 35 35 36 36 36 36 36 36 36 36 35 31 28 25 23 22 22 21 19 18 17 17 18 18 19 21 25 30 34 36 36 36 37 38 39 40 40 40 40 40 41 42 42 40 38 36 37 41 46 49 49 48 48 50 51 48 38 25 18 21 35 56 70 75 71 66 63 63 64 61 56 51 47 45 44 45 50 61 74 86 91 88 79 71 66 67 70 72 72 71 69 67 65 61 53 41 29 24 29 42 56 61 56 49 50 58 64 56 31 15 13 35 81 120 141 145 137 130 124 119 115 112 116 127 142 158 169 167 148 113 67 33 13 8 7 8 10 13 13 15 15 0 0 0 0 0 0 0 0 0 0 0 0 0 0 0 0 0 0 0 0 0 0 0 0 0 0 0 0 0 0 0 0 0 0 0 0 0 0 0 0 0 0 0 0 0 0 0 0 0
0 0 0 0 0 0 0 0 0 0 0 0 0 0 0 0 0 0 0 0 0 0 0 0 0 0 0 0 0 0 0 0 0 0 0 0 0 0 0 0 0 0 0 0 0 0 0 0 0 0 0 0 19 37 46 51 51 49 49 58 77 100 122 134 130 116 97 86 80 74 60 45 44 57 61 49 27 23 36 40 29 11 9 20 22 18 11 4 2 4 5 5 4 5 4 3 2 2 1 1 1 2 3 3 2 2 2 2 1 1 1 1 1 2 2 2 3 3 3 3 4 4 4 3 2 1 1 1 3 3 5 5 6 7 8 7 8 10 11 11 12 19 28 36 41 43 45 47 49 46 41 36 35 40 46 49 45 38 32 30 34 41 48 51 52 50 48 48 49 50 48 45 40 37 35 30 23 14 11 14 19 24 28 31 34 36 38 38 38 39 39 39 38 36 34 33 31 30 28 28 29 31 33 33 31 27 22 17 15 16 18 18 15 12 10 12 16 20 22 22 22 23 24 25 27 28 29 29 28 28 28 28 29 30 31 31 31 31 30 28 25 23 20 19 17 16 16 17 20 23 25 25 22 20 18 16 14 10 6 4 3 3 3 2 1 2 4 7 10 12 13 13 13 12 11 10 10 10 10 11 13 15 16 16 15 15 15 15 14 13 12 11 10 10 9 8 7 7 8 9 9 9 8 6 5 5 4 2 4 8 14 18 20 20 18 17 17 18 19 22 25 27 30 31 32 33 33 34 35 36 37 39 40 40 39 37 36 35 33 30 25 22 21 19 17 13 12 13 17 23 27 30 30 31 34 36 38 39 40 40 39 40 41 42 42 41 39 37 38 41 45 46 45 44 44 46 46 40 28 16 14 24 43 63 74 76 71 66 63 64 64 63 60 56 52 47 42 39 39 44 56 71 85 91 87 79 71 67 68 71 73 72 69 66 62 58 52 42 30 25 30 42 58 63 59 51 50 57 64 59 37 17 11 23 62 102 131 143 139 131 125 121 118 117 118 127 141 158 170 168 150 115 69 35 15 8 8 9 11 13 13 16 16 0 0 0 0 0 0 0 0 0 0 0 0 0 0 0 0 0 0 0 0 0 0 0 0 0 0 0 0 0 0 0 0 0 0 0 0 0 0 0 0 0 0 0 0 0 0 0 0 0
0 0 0 0 0 0 0 0 0 0 0 0 0 0 0 0 0 0 0 0 0 0 0 0 0 0 0 0 0 0 0 0 0 0 0 0 0 0 0 0 0 0 0 0 0 0 0 0 0 0 0 0 17 36 45 51 52 50 51 60 80 102 124 137 135 121 102 87 80 72 59 45 43 55 60 50 27 22 38 43 32 13 7 19 24 20 13 6 4 4 4 4 4 4 4 4 3 2 2 1 2 2 2 2 1 2 3 2 1 1 2 2 2 2 2 2 2 2 2 3 3 3 3 2 1 1 1 2 2 3 4 6 7 9 8 7 8 10 11 12 15 24 32 37 40 42 46 51 53 50 45 40 40 43 46 47 43 37 34 34 39 47 53 56 55 51 49 48 49 50 47 42 38 34 31 27 21 15 13 15 18 21 25 30 34 37 39 40 40 40 40 41 40 39 36 33 30 28 26 25 27 30 32 33 31 28 23 19 17 18 19 20 17 13 10 10 13 16 18 19 20 21 23 25 28 30 30 30 29 28 28 29 30 31 32 32 31 30 29 27 25 23 20 19 17 16 15 13 15 19 22 23 21 19 17 15 11 8 5 4 5 6 6 5 5 6 9 11 14 15 16 16 15 14 13 13 13 13 12 10 10 12 14 16 16 15 15 14 13 12 12 11 11 10 9 8 6 6 6 7 7 7 7 6 6 6 5 2 3 7 13 16 18 18 16 15 15 15 15 16 19 22 25 27 28 29 30 31 32 34 35 38 40 42 44 45 46 46 44 39 34 30 27 23 17 13 11 10 11 15 20 21 22 25 29 33 37 40 40 40 40 40 41 42 43 42 40 37 38 40 42 43 41 40 41 42 40 32 20 12 15 29 50 67 75 74 70 66 65 65 64 62 61 61 58 52 45 38 35 35 40 54 74 88 92 87 78 70 68 70 72 72 70 65 59 53 46 38 30 26 30 42 55 61 59 52 51 55 60 56 37 17 11 15 44 83 117 137 138 132 124 118 115 113 115 123 137 155 170 170 154 117 72 38 16 10 10 10 11 13 14 17 17 0 0 0 0 0 0 0 0 0 0 0 0 0 0 0 0 0 0 0 0 0 0 0 0 0 0 0 0 0 0 0 0 0 0 0 0 0 0 0 0 0 0 0 0 0 0 0 0 0
0 0 0 0 0 0 0 0 0 0 0 0 0 0 0 0 0 0 0 0 0 0 0 0 0 0 0 0 0 0 0 0 0 0 0 0 0 0 0 0 0 0 0 0 0 0 0 0 0 0 0 0 16 35 45 52 54 53 54 62 82 104 125 139 138 125 106 88 77 69 56 44 42 53 58 48 26 22 40 45 36 15 5 19 25 23 16 9 5 4 4 4 4 5 5 4 3 2 1 2 3 3 2 1 1 2 3 2 2 1 2 2 2 2 2 2 2 2 2 3 3 2 2 1 1 1 2 2 2 2 5 6 8 9 8 7 8 12 13 15 21 29 35 37 39 43 48 53 56 53 47 44 43 45 46 45 41 38 36 38 44 51 56 57 55 51 47 47 49 49 45 40 34 30 27 24 20 15 12 13 15 19 24 28 33 36 39 40 40 40 41 42 41 39 35 31 28 25 23 23 25 28 30 32 31 28 24 20 19 19 20 20 17 13 10 11 14 16 17 19 20 21 23 25 28 30 30 30 30 29 30 30 31 32 32 32 31 30 29 28 26 25 22 19 18 16 14 11 12 15 20 21 20 18 16 13 10 7 5 6 9 10 10 10 9 10 13 15 18 19 19 19 18 17 16 16 16 15 15 12 9 9 11 14 15 15 15 13 12 12 12 12 12 11 9 7 5 5 5 5 6 6 6 6 6 6 6 4 4 7 11 14 15 15 14 13 13 13 14 14 16 19 22 25 25 26 27 28 29 30 31 33 35 37 40 43 48 50 49 47 43 39 34 26 20 22 26 23 15 11 14 15 15 17 22 28 33 37 40 40 40 40 40 42 43 42 40 38 38 40 41 41 40 40 40 39 35 25 15 12 17 31 50 64 70 70 69 68 68 67 65 63 63 64 62 57 49 40 34 32 33 41 61 80 91 91 84 75 70 69 71 72 71 67 59 50 42 35 29 28 31 39 49 54 54 51 51 52 54 48 34 17 9 12 33 66 102 129 137 134 124 114 107 104 106 114 128 148 167 171 158 123 79 43 19 12 11 10 11 12 15 19 17 0 0 0 0 0 0 0 0 0 0 0 0 0 0 0 0 0 0 0 0 0 0 0 0 0 0 0 0 0 0 0 0 0 0 0 0 0 0 0 0 0 0 0 0 0 0 0 0 0
0 0 0 0 0 0 0 0 0 0 0 0 0 0 0 0 0 0 0 0 0 0 0 0 0 0 0 0 0 0 0 0 0 0 0 0 0 0 0 0 0 0 0 0 0 0 0 0 0 0 0 0 15 35 46 53 56 55 56 63 81 103 123 139 140 128 108 86 72 63 53 44 43 51 56 46 25 21 40 47 39 17 5 18 26 25 19 11 5 4 4 5 5 6 5 5 4 2 1 2 3 3 2 1 1 2 3 3 2 2 2 2 2 1 2 2 2 2 3 3 3 2 2 1 2 2 2 2 3 4 6 7 8 9 8 7 10 15 17 20 26 33 36 37 39 43 49 53 55 52 48 45 44 44 44 42 39 37 38 41 46 52 56 56 53 49 46 46 47 45 41 36 32 29 26 24 20 15 12 11 14 18 23 28 31 35 37 38 39 39 40 40 40 38 34 30 27 25 22 22 23 25 28 30 29 27 24 22 20 20 21 20 16 14 15 16 18 19 20 21 22 23 24 25 27 29 30 30 30 30 31 31 32 32 32 31 31 30 30 29 27 25 22 19 17 15 13 10 10 14 17 19 18 16 15 12 10 7 7 9 12 14 14 13 13 14 15 17 19 20 20 20 21 21 21 20 20 19 17 14 11 9 10 11 13 14 13 12 11 11 11 12 12 12 10 7 5 4 4 5 5 6 6 6 6 6 6 5 4 6 9 11 12 12 12 12 13 13 14 15 16 18 20 22 23 24 24 25 25 26 27 27 28 28 30 35 40 45 49 50 51 48 41 29 25 39 47 43 28 12 12 15 13 13 15 20 25 31 35 37 38 39 39 40 40 40 39 38 39 40 41 41 40 40 39 35 29 20 12 12 19 31 46 56 62 65 67 70 70 69 66 65 65 66 65 61 54 44 34 32 32 35 49 70 85 91 88 80 73 68 68 70 71 70 62 52 42 34 29 29 31 35 40 44 47 49 51 51 50 43 33 23 16 19 34 59 91 122 137 139 130 116 104 97 98 106 121 142 163 171 162 129 87 50 22 15 13 10 10 11 15 20 18 0 0 0 0 0 0 0 0 0 0 0 0 0 0 0 0 0 0 0 0 0 0 0 0 0 0 0 0 0 0 0 0 0 0 0 0 0 0 0 0 0 0 0 0 0 0 0 0 0
0 0 0 0 0 0 0 0 0 0 0 0 0 0 0 0 0 0 0 0 0 0 0 0 0 0 0 0 0 0 0 0 0 0 0 0 0 0 0 0 0 0 0 0 0 0 0 0 0 0 0 0 15 35 47 54 56 56 56 61 79 101 121 138 141 130 108 82 66 57 51 45 45 51 54 45 25 19 39 48 42 21 5 16 27 28 22 14 5 3 4 5 5 5 5 5 4 3 2 3 4 4 3 1 1 2 3 3 2 2 2 1 1 1 1 2 2 2 3 4 4 3 2 1 1 3 3 4 5 6 6 6 6 7 8 10 13 18 21 25 30 35 36 36 38 42 47 51 51 50 47 45 44 43 41 38 36 36 38 42 47 52 54 54 52 48 46 45 43 40 36 33 31 29 27 25 21 16 12 11 13 19 25 28 31 33 35 37 37 36 36 37 37 36 34 30 28 25 23 21 21 23 25 26 26 25 23 22 22 22 22 20 18 18 20 22 23 24 24 25 25 25 25 25 26 28 29 29 30 30 31 31 31 31 31 30 30 30 30 29 27 24 21 18 17 15 13 10 11 14 16 17 15 14 13 11 10 10 10 13 15 15 15 15 15 15 16 17 18 20 20 21 22 23 24 24 23 21 19 16 14 12 11 11 12 12 12 11 10 10 10 11 12 12 10 8 5 4 4 4 5 6 6 6 5 5 5 5 4 5 7 9 10 12 12 13 14 15 16 16 16 17 17 18 19 20 21 21 21 22 22 22 22 22 23 26 31 38 44 50 55 55 48 33 30 50 62 59 40 18 11 15 15 13 13 15 18 23 28 33 35 37 38 38 38 37 38 39 40 41 41 40 40 38 35 30 22 14 10 13 21 33 44 51 56 61 66 69 70 69 67 66 67 67 68 67 62 51 38 33 33 33 42 60 76 86 87 82 75 68 65 66 69 71 67 58 47 37 30 29 30 31 33 35 40 46 52 53 51 45 39 35 34 36 43 58 84 113 133 143 138 124 109 99 97 105 119 141 162 171 164 133 94 56 26 16 14 9 9 11 15 20 18 0 0 0 0 0 0 0 0 0 0 0 0 0 0 0 0 0 0 0 0 0 0 0 0 0 0 0 0 0 0 0 0 0 0 0 0 0 0 0 0 0 0 0 0 0 0 0 0 0
0 0 0 0 0 0 0 0 0 0 0 0 0 0 0 0 0 0 0 0 0 0 0 0 0 0 0 0 0 0 0 0 0 0 0 0 0 0 0 0 0 0 0 0 0 0 0 0 0 0 0 0 14 35 47 55 57 56 55 61 78 100 121 137 142 130 107 79 61 53 49 46 45 50 53 45 25 18 40 51 48 28 6 11 27 31 26 18 8 3 3 4 5 5 5 5 4 3 2 4 4 4 3 2 1 2 3 3 3 3 2 2 1 1 1 1 1 1 3 4 4 3 3 2 2 4 5 5 6 6 5 4 5 7 9 11 15 21 25 29 32 35 35 36 38 41 45 46 46 45 45 44 43 41 38 35 34 35 38 43 48 53 55 55 53 50 47 44 39 34 32 31 30 29 26 24 20 17 13 12 15 20 26 30 31 33 35 35 35 34 34 35 35 35 34 32 29 26 23 21 21 22 23 25 24 24 23 24 24 25 24 21 20 20 22 24 26 27 28 28 27 26 25 25 25 27 28 29 30 30 30 30 31 30 30 30 30 30 30 28 26 22 19 17 16 15 14 12 12 14 15 15 15 14 13 12 13 14 15 17 17 17 16 17 17 17 17 18 19 20 21 22 22 23 24 25 24 22 20 17 16 15 14 13 12 12 12 10 9 8 8 9 11 12 11 9 6 5 4 4 5 5 5 5 4 3 4 4 3 3 5 6 8 10 12 14 15 17 18 18 17 16 15 15 16 17 18 17 17 17 18 19 19 20 20 21 25 30 36 44 52 56 53 40 32 47 61 61 45 23 14 16 19 19 17 15 14 15 20 26 32 36 37 37 36 36 38 40 41 42 41 40 38 35 30 22 15 10 10 18 29 39 47 52 56 61 66 68 67 67 67 69 70 71 72 73 71 61 45 34 33 33 38 52 68 79 82 80 75 68 63 62 65 69 70 64 54 41 32 28 27 27 28 30 35 45 54 57 56 51 48 48 51 53 56 61 76 101 124 141 144 133 117 103 99 106 120 142 161 170 163 134 97 59 29 18 15 9 9 11 16 22 18 0 0 0 0 0 0 0 0 0 0 0 0 0 0 0 0 0 0 0 0 0 0 0 0 0 0 0 0 0 0 0 0 0 0 0 0 0 0 0 0 0 0 0 0 0 0 0 0 0
0 0 0 0 0 0 0 0 0 0 0 0 0 0 0 0 0 0 0 0 0 0 0 0 0 0 0 0 0 0 0 0 0 0 0 0 0 0 0 0 0 0 0 0 0 0 0 0 0 0 0 0 13 35 47 54 56 54 54 61 80 102 122 137 139 127 105 77 59 51 49 45 45 48 52 45 25 18 41 55 54 37 11 7 25 33 30 23 13 6 2 2 4 5 5 5 5 4 3 3 4 4 4 2 1 1 2 2 2 2 1 1 1 1 1 2 2 1 2 3 2 2 2 3 4 5 5 5 6 5 4 3 4 7 10 12 17 23 29 32 34 34 35 36 39 41 42 42 41 41 43 44 43 40 36 33 33 35 40 45 51 55 56 56 55 52 48 42 35 31 31 32 30 28 25 22 20 18 16 15 17 22 27 30 31 33 34 35 34 32 32 33 34 35 34 31 28 25 23 22 22 24 25 25 25 25 25 25 26 26 25 23 21 20 21 24 26 28 29 29 28 26 25 24 24 26 28 29 29 29 29 29 29 30 30 30 31 31 30 28 25 21 18 16 16 16 15 13 13 14 14 15 14 13 13 13 15 17 19 20 19 18 17 17 18 19 19 19 20 21 22 22 21 21 23 24 24 23 20 18 18 17 16 15 13 12 11 10 8 7 7 9 10 12 12 10 8 5 4 4 4 4 5 5 4 2 1 1 1 1 2 4 5 8 10 12 14 16 17 18 16 15 13 13 13 14 15 14 14 14 14 15 17 18 19 20 22 25 29 34 42 49 50 43 35 39 47 48 38 25 19 22 26 28 27 22 17 13 15 20 27 33 35 35 35 37 39 41 42 42 41 40 37 33 25 17 10 8 14 26 39 49 55 58 61 65 68 68 66 66 69 72 75 76 77 78 77 70 52 37 32 33 35 46 60 70 75 75 73 69 65 63 65 68 71 68 61 48 36 30 27 26 27 29 33 43 52 57 58 54 51 53 59 63 63 61 68 86 110 134 145 137 120 103 96 102 116 137 155 165 160 133 97 59 28 18 15 10 9 12 18 23 18 0 0 0 0 0 0 0 0 0 0 0 0 0 0 0 0 0 0 0 0 0 0 0 0 0 0 0 0 0 0 0 0 0 0 0 0 0 0 0 0 0 0 0 0 0 0 0 0 0
0 0 0 0 0 0 0 0 0 0 0 0 0 0 0 0 0 0 0 0 0 0 0 0 0 0 0 0 0 0 0 0 0 0 0 0 0 0 0 0 0 0 0 0 0 0 0 0 0 0 0 0 12 35 48 55 55 52 53 62 83 107 125 136 134 122 101 76 58 51 48 45 44 47 51 45 28 17 40 57 60 45 20 5 20 33 34 28 19 10 4 1 5 7 8 8 7 5 3 3 4 4 4 2 1 1 2 2 1 1 1 2 2 2 2 2 2 2 1 1 1 1 2 3 4 5 5 6 5 5 3 2 5 8 10 12 18 26 33 35 35 34 34 36 39 41 40 39 37 39 41 44 44 41 37 34 34 37 43 49 54 57 58 57 55 50 44 37 32 30 31 32 30 27 24 22 21 21 20 19 20 24 27 29 30 32 33 33 32 30 30 30 31 31 30 29 26 24 23 24 25 27 29 29 28 27 27 27 27 27 26 25 22 21 21 23 25 27 28 28 27 26 24 24 24 25 27 28 28 27 27 26 27 27 28 29 29 30 29 27 24 20 17 16 16 16 15 13 12 12 13 13 13 12 12 13 15 18 21 21 20 17 16 17 19 20 20 20 21 22 23 22 21 21 23 25 25 24 22 20 19 18 17 15 14 12 11 10 9 8 8 9 10 11 11 10 8 5 4 4 3 3 4 5 4 2 1 0 1 2 3 4 4 6 8 10 11 13 14 15 15 13 11 10 11 12 13 13 13 13 13 14 15 16 17 19 20 21 23 26 31 37 41 41 38 37 37 36 32 28 29 32 37 40 40 35 27 18 15 17 21 27 30 32 34 37 40 42 43 43 42 41 39 33 24 15 9 11 22 37 50 58 62 64 66 70 71 69 66 66 71 76 80 81 81 81 81 75 59 42 33 33 34 40 52 63 68 70 70 69 69 68 68 71 72 72 67 56 44 35 30 29 30 30 32 37 45 51 53 51 48 51 58 65 65 60 60 72 96 124 142 137 120 100 90 93 106 127 145 158 156 133 97 57 25 16 13 9 9 12 19 23 17 0 0 0 0 0 0 0 0 0 0 0 0 0 0 0 0 0 0 0 0 0 0 0 0 0 0 0 0 0 0 0 0 0 0 0 0 0 0 0 0 0 0 0 0 0 0 0 0 0
0 0 0 0 0 0 0 0 0 0 0 0 0 0 0 0 0 0 0 0 0 0 0 0 0 0 0 0 0 0 0 0 0 0 0 0 0 0 0 0 0 0 0 0 0 0 0 0 0 0 0 0 11 36 51 56 55 51 52 62 85 111 128 136 132 118 99 76 58 51 48 46 45 47 51 46 31 17 36 56 62 52 30 4 14 31 36 32 24 15 7 1 5 8 9 10 9 6 3 2 4 4 3 2 1 1 2 2 2 2 2 3 3 4 3 2 2 2 2 2 1 1 2 4 5 5 5 5 5 5 4 3 5 8 10 13 19 29 37 39 38 35 35 36 38 39 38 36 35 38 41 45 45 42 39 37 37 40 45 51 56 59 58 56 51 45 37 31 29 30 31 31 29 25 22 22 23 24 23 22 23 25 27 29 30 30 31 31 30 29 28 27 27 27 27 26 25 24 25 27 29 30 31 30 30 29 29 28 26 26 25 25 24 23 22 23 24 25 26 27 27 26 25 25 25 25 26 27 26 26 25 25 25 26 26 25 25 25 26 25 23 20 18 16 16 15 14 12 11 11 11 12 12 12 12 13 16 20 21 21 19 17 16 17 20 21 21 21 22 23 23 22 21 21 23 26 27 27 24 21 20 19 18 16 15 13 11 10 9 9 8 9 9 10 10 9 7 5 4 3 3 3 3 4 4 3 3 2 3 3 4 4 3 4 6 8 8 9 10 11 11 11 10 10 10 11 12 13 13 13 13 14 15 15 16 16 17 19 20 22 25 30 34 37 40 40 40 40 41 42 43 45 49 52 53 50 42 32 24 20 20 21 23 26 30 35 40 42 43 43 44 44 41 33 21 13 10 16 31 47 58 64 65 66 69 71 72 69 66 66 71 77 82 84 83 83 83 79 67 51 38 34 35 38 48 58 64 65 65 66 70 72 74 76 76 76 73 65 53 43 35 32 31 31 31 32 35 40 44 44 43 45 54 62 62 56 51 59 81 114 137 137 121 97 85 86 98 119 139 153 155 136 101 58 23 15 13 8 8 11 18 23 16 0 0 0 0 0 0 0 0 0 0 0 0 0 0 0 0 0 0 0 0 0 0 0 0 0 0 0 0 0 0 0 0 0 0 0 0 0 0 0 0 0 0 0 0 0 0 0 0 0
0 0 0 0 0 0 0 0 0 0 0 0 0 0 0 0 0 0 0 0 0 0 0 0 0 0 0 0 0 0 0 0 0 0 0 0 0 0 0 0 0 0 0 0 0 0 0 0 0 0 0 0 11 38 53 59 58 53 52 62 85 113 131 138 133 119 101 78 60 51 49 47 46 48 51 47 34 19 32 53 62 57 38 12 9 28 36 36 30 19 10 3 4 7 9 9 8 6 3 2 3 4 3 2 1 2 2 3 3 3 3 3 3 4 4 3 1 1 1 1 1 2 3 5 5 5 5 5 5 5 4 4 6 8 10 14 21 32 40 42 41 38 36 36 36 37 36 35 36 39 42 45 45 43 40 39 40 43 47 52 56 58 56 53 47 39 31 27 28 30 30 29 26 23 22 24 25 25 25 24 25 27 29 30 30 30 31 31 30 29 27 26 25 26 27 27 27 27 28 30 31 31 31 30 30 30 29 27 25 24 24 25 25 24 24 24 24 24 25 25 26 27 27 26 26 26 26 26 26 25 25 25 26 25 24 22 21 22 23 23 22 20 18 17 16 15 13 11 10 11 12 13 14 14 14 15 18 21 22 22 20 17 17 19 21 22 22 22 22 22 22 22 21 21 24 27 29 28 25 22 20 19 18 17 16 15 13 11 10 9 8 8 8 9 8 8 6 5 4 4 4 3 3 3 3 3 3 3 3 3 3 3 2 3 5 6 6 7 8 9 9 10 10 11 12 13 14 14 13 13 13 13 14 15 15 16 16 17 19 20 23 26 30 33 36 39 42 45 49 52 54 56 56 58 60 59 56 48 40 33 26 21 20 22 27 34 39 41 42 43 45 45 40 30 17 10 11 21 37 51 60 63 65 66 68 71 71 67 64 64 68 74 80 83 83 83 83 82 75 62 48 39 37 39 47 57 62 61 59 61 66 73 78 81 82 81 79 73 63 51 40 33 31 31 30 30 32 36 40 42 42 44 51 56 56 48 40 44 65 102 132 138 125 102 87 87 99 121 141 156 159 142 109 64 25 16 12 8 8 10 17 23 15 0 0 0 0 0 0 0 0 0 0 0 0 0 0 0 0 0 0 0 0 0 0 0 0 0 0 0 0 0 0 0 0 0 0 0 0 0 0 0 0 0 0 0 0 0 0 0 0 0
0 0 0 0 0 0 0 0 0 0 0 0 0 0 0 0 0 0 0 0 0 0 0 0 0 0 0 0 0 0 0 0 0 0 0 0 0 0 0 0 0 0 0 0 0 0 0 0 0 0 0 0 10 38 54 62 62 56 54 62 84 113 134 142 137 123 106 84 63 53 50 49 48 50 51 47 36 22 30 51 63 61 46 23 6 24 36 39 34 24 15 7 4 6 7 8 7 5 3 2 3 4 4 3 2 2 3 4 4 3 3 3 2 3 3 3 2 2 2 1 1 2 3 4 5 5 5 5 5 5 4 6 8 9 11 16 24 35 42 45 43 40 37 35 35 34 34 35 36 39 41 42 42 41 41 41 42 45 49 53 55 56 53 48 41 33 28 28 30 31 31 29 26 25 26 28 28 28 27 28 29 30 30 30 30 31 33 34 33 31 29 27 27 28 29 30 31 31 32 32 31 31 30 30 30 30 28 26 23 22 22 23 25 25 25 25 24 24 24 25 26 27 27 26 26 25 26 26 26 26 27 28 28 27 25 22 21 21 22 22 21 20 19 17 16 15 13 11 11 12 14 15 15 15 16 17 19 22 23 22 20 19 19 20 22 23 23 22 22 22 22 21 21 21 24 27 29 28 26 22 20 18 18 17 16 16 15 13 11 9 8 8 8 8 8 7 6 5 4 4 4 4 3 3 3 3 2 2 3 3 2 2 2 2 4 5 7 7 8 8 9 10 10 11 12 13 14 13 12 11 11 11 12 14 15 17 17 18 18 19 20 22 24 27 30 33 36 40 46 51 54 55 55 55 56 58 59 58 54 48 39 30 24 23 26 31 35 38 40 42 44 43 35 22 11 8 11 25 40 51 56 60 62 65 68 69 68 65 62 61 64 69 75 79 81 82 84 85 82 74 61 47 42 43 50 59 63 60 56 55 59 67 77 83 86 86 84 80 71 60 47 36 31 30 30 32 34 38 43 45 45 46 48 49 45 35 25 27 47 86 122 136 131 111 96 94 106 128 148 163 165 148 115 71 32 19 13 9 10 11 17 23 15 0 0 0 0 0 0 0 0 0 0 0 0 0 0 0 0 0 0 0 0 0 0 0 0 0 0 0 0 0 0 0 0 0 0 0 0 0 0 0 0 0 0 0 0 0 0 0 0 0
0 0 0 0 0 0 0 0 0 0 0 0 0 0 0 0 0 0 0 0 0 0 0 0 0 0 0 0 0 0 0 0 0 0 0 0 0 0 0 0 0 0 0 0 0 0 0 0 0 0 0 0 10 36 54 64 65 59 55 61 81 113 137 146 142 127 109 88 68 57 53 50 48 49 50 47 37 26 31 49 62 64 52 31 8 18 34 39 36 27 18 10 5 5 6 6 5 5 3 3 4 4 4 3 2 3 3 4 4 3 3 3 3 3 3 2 1 2 3 3 3 3 4 4 4 4 4 4 4 4 6 9 10 11 14 20 27 36 43 45 44 40 37 34 33 32 33 35 36 38 38 38 37 38 40 43 45 48 51 52 53 51 47 41 35 29 27 29 32 34 34 32 32 33 34 35 35 34 34 35 35 34 32 31 31 33 35 37 36 33 30 29 29 30 31 33 34 34 34 34 32 30 30 30 30 30 28 25 22 20 20 21 23 25 25 25 25 25 24 25 25 25 24 24 23 24 25 26 27 27 28 29 30 29 26 24 23 23 23 23 21 19 17 16 16 15 14 13 12 13 15 15 16 16 16 18 20 21 22 22 21 20 20 22 23 24 23 23 22 21 21 21 21 22 25 27 28 27 25 23 20 19 18 17 17 16 15 14 12 10 9 9 8 8 8 8 7 5 4 4 4 3 3 3 3 2 2 2 2 2 1 1 1 2 4 5 7 8 9 9 10 10 10 10 10 11 11 11 10 10 9 10 11 13 15 18 19 18 17 15 15 15 17 20 23 26 28 32 37 41 45 47 46 46 46 48 52 56 58 57 51 43 35 30 28 29 30 33 36 40 41 38 28 15 7 7 13 28 41 48 52 56 61 66 68 67 65 63 61 60 61 64 69 76 80 82 84 86 86 82 72 60 52 52 57 66 68 64 57 52 53 59 69 78 83 86 87 86 80 71 56 43 35 31 31 33 36 41 47 50 50 48 45 42 35 25 16 16 31 68 105 127 131 118 104 100 110 132 153 168 168 148 116 73 37 23 15 10 11 11 16 23 14 0 0 0 0 0 0 0 0 0 0 0 0 0 0 0 0 0 0 0 0 0 0 0 0 0 0 0 0 0 0 0 0 0 0 0 0 0 0 0 0 0 0 0 0 0 0 0 0 0
0 0 0 0 0 0 0 0 0 0 0 0 0 0 0 0 0 0 0 0 0 0 0 0 0 0 0 0 0 0 0 0 0 0 0 0 0 0 0 0 0 0 0 0 0 0 0 0 0 0 0 0 9 35 53 65 66 60 55 59 80 114 140 151 146 128 108 89 70 61 57 52 48 47 48 46 39 30 33 48 60 64 56 38 15 10 28 36 36 30 22 14 8 5 5 5 5 4 3 3 4 4 3 2 3 4 3 3 3 3 3 3 3 4 4 2 1 2 4 4 4 3 4 3 3 2 2 3 3 4 7 10 12 15 19 24 31 38 44 45 43 40 36 33 32 31 32 34 35 36 35 35 35 37 42 46 49 51 53 53 51 46 40 34 28 25 25 29 32 33 34 35 37 40 42 42 41 40 41 42 42 39 35 32 32 35 37 39 38 35 31 30 30 31 32 34 35 35 35 34 33 31 30 30 30 30 29 26 23 21 20 21 24 25 26 26 26 26 26 26 25 24 23 22 22 23 25 27 27 28 28 29 29 29 28 27 26 26 25 23 20 18 15 15 14 14 14 13 14 14 14 15 15 15 16 18 20 21 22 22 21 21 21 22 22 23 23 23 22 21 21 21 21 23 25 26 27 26 25 23 21 20 19 17 17 16 15 15 14 12 10 10 9 9 9 8 6 5 4 3 3 3 3 3 4 3 3 2 2 3 3 3 3 4 5 6 7 8 9 10 10 10 10 10 10 10 10 11 11 11 10 10 11 12 15 17 17 17 16 15 14 15 16 19 21 23 25 27 30 33 36 39 40 39 39 40 42 47 53 56 56 51 45 39 33 29 27 28 31 36 37 32 21 10 7 8 18 33 42 46 49 54 61 66 67 65 62 61 61 61 61 63 66 73 79 82 84 86 86 85 80 71 65 65 69 76 78 73 65 56 52 53 58 66 74 80 86 89 88 82 70 56 45 37 32 30 33 38 46 52 53 51 45 38 31 22 16 15 22 51 84 110 123 118 107 100 107 127 151 168 167 146 112 69 37 25 18 12 11 11 15 23 13 0 0 0 0 0 0 0 0 0 0 0 0 0 0 0 0 0 0 0 0 0 0 0 0 0 0 0 0 0 0 0 0 0 0 0 0 0 0 0 0 0 0 0 0 0 0 0 0 0
0 0 0 0 0 0 0 0 0 0 0 0 0 0 0 0 0 0 0 0 0 0 0 0 0 0 0 0 0 0 0 0 0 0 0 0 0 0 0 0 0 0 0 0 0 0 0 0 0 0 0 0 8 35 53 66 66 60 55 58 78 115 144 156 149 127 105 86 70 63 61 56 50 47 48 46 40 33 35 47 57 61 57 43 24 5 20 31 35 33 26 19 11 5 3 4 5 4 3 2 1 1 1 2 3 4 4 2 1 1 2 3 4 4 4 2 1 2 3 4 3 3 3 3 3 2 2 2 2 4 7 10 13 17 24 29 35 40 45 45 44 40 37 35 33 33 33 35 35 35 35 35 37 40 46 50 53 56 56 54 50 43 35 28 24 21 23 26 28 29 30 32 37 42 46 46 45 45 46 46 45 42 38 35 35 36 38 39 38 35 33 31 31 32 33 35 35 35 35 35 34 33 32 31 31 30 29 27 25 23 22 23 25 26 27 27 28 29 29 29 28 26 25 24 24 25 27 28 28 27 27 27 27 27 28 28 28 28 26 23 20 17 15 13 12 13 14 15 15 15 15 14 14 15 16 18 20 21 22 22 22 22 22 22 22 23 23 22 22 21 20 20 21 23 25 26 26 25 24 23 21 20 19 18 17 16 16 16 15 13 11 9 8 8 9 8 7 5 4 3 3 3 3 4 4 5 4 4 4 5 5 6 6 6 7 8 9 9 9 10 10 10 10 10 10 10 11 13 13 13 12 12 12 13 13 14 14 15 16 17 19 20 21 23 24 25 27 29 30 32 35 36 38 39 38 37 38 40 45 49 51 51 49 45 40 33 29 28 30 33 32 27 16 8 8 13 24 37 43 45 48 53 59 62 62 59 56 57 60 61 62 62 65 71 77 82 84 86 86 84 81 76 73 74 78 84 86 83 75 63 56 52 51 55 61 69 80 89 92 90 81 70 58 47 35 28 26 31 42 51 56 54 47 39 32 26 21 18 20 37 63 89 107 111 103 95 99 118 143 163 164 143 108 65 35 26 20 13 12 10 15 23 12 0 0 0 0 0 0 0 0 0 0 0 0 0 0 0 0 0 0 0 0 0 0 0 0 0 0 0 0 0 0 0 0 0 0 0 0 0 0 0 0 0 0 0 0 0 0 0 0 0
0 0 0 0 0 0 0 0 0 0 0 0 0 0 0 0 0 0 0 0 0 0 0 0 0 0 0 0 0 0 0 0 0 0 0 0 0 0 0 0 0 0 0 0 0 0 0 0 0 0 0 0 7 36 55 69 68 60 54 58 78 116 148 160 152 128 103 84 70 65 64 59 52 49 50 48 41 35 36 46 56 60 57 46 30 9 12 26 32 33 29 22 14 6 2 2 3 3 4 5 4 3 4 4 4 3 2 1 2 2 3 4 4 3 2 2 2 3 4 4 3 3 4 4 4 3 2 3 4 6 8 10 14 19 26 34 39 44 47 48 46 44 40 38 36 35 35 36 36 37 37 39 42 46 51 54 56 57 56 52 47 40 33 26 21 19 21 24 25 25 25 29 35 41 46 47 47 47 47 47 45 42 39 37 37 37 38 38 37 36 35 34 35 35 36 36 36 35 35 34 34 34 34 33 31 31 30 30 28 27 26 26 27 28 29 29 30 31 31 31 31 30 30 29 29 30 30 29 28 27 25 25 25 26 27 29 29 28 26 23 20 17 14 12 12 13 15 16 17 17 16 15 15 16 18 20 22 22 23 22 22 21 22 22 23 23 23 23 22 21 20 20 21 23 25 25 25 25 23 21 20 20 19 18 17 17 17 16 15 12 10 8 8 9 10 9 7 5 4 5 5 5 4 4 4 5 5 5 6 7 8 8 9 10 10 11 12 11 10 10 10 10 10 10 10 11 12 13 13 13 12 13 13 13 13 12 12 14 18 22 26 28 28 28 28 29 31 34 35 36 36 37 38 38 38 37 37 38 40 41 42 44 45 45 44 40 36 34 33 34 31 25 16 11 13 20 31 40 43 45 46 51 54 56 54 51 50 52 56 59 60 60 62 68 75 81 85 86 84 82 79 76 75 76 80 86 89 87 82 73 66 59 53 50 51 58 70 83 90 91 87 80 72 61 45 32 25 26 37 49 57 58 51 43 36 30 26 22 19 28 47 71 92 100 96 91 94 112 138 160 164 145 111 66 36 27 21 14 14 10 14 23 11 0 0 0 0 0 0 0 0 0 0 0 0 0 0 0 0 0 0 0 0 0 0 0 0 0 0 0 0 0 0 0 0 0 0 0 0 0 0 0 0 0 0 0 0 0 0 0 0 0
0 0 0 0 0 0 0 0 0 0 0 0 0 0 0 0 0 0 0 0 0 0 0 0 0 0 0 0 0 0 0 0 0 0 0 0 0 0 0 0 0 0 0 0 0 0 0 0 0 0 0 0 6 37 56 71 70 60 53 58 79 117 150 163 155 129 103 84 72 68 66 61 54 51 53 51 43 35 35 45 55 60 58 48 33 14 7 21 29 31 28 21 14 6 3 2 2 4 5 6 6 5 5 5 5 3 1 2 4 5 5 4 4 2 2 3 5 5 6 5 4 4 5 6 6 5 5 6 8 8 9 10 15 20 30 38 44 49 52 52 51 48 44 40 38 37 37 38 39 40 42 45 47 51 54 56 56 56 52 47 42 37 30 25 20 18 21 24 25 24 25 29 35 40 45 48 48 49 49 47 45 41 39 38 38 37 36 35 36 37 37 38 38 38 39 39 37 35 34 33 34 35 35 34 32 31 32 32 31 30 29 28 29 30 30 30 31 33 33 33 32 32 32 33 33 33 31 30 29 27 25 25 25 25 27 28 28 27 25 22 19 15 12 10 11 14 16 18 19 18 17 17 18 19 21 22 23 23 23 22 21 21 22 23 24 24 24 24 23 22 21 20 21 23 25 26 26 25 22 20 19 19 18 17 17 16 16 15 14 11 9 8 9 10 10 10 8 6 6 6 7 6 5 5 4 5 5 6 7 8 9 10 10 12 13 14 13 12 10 10 9 9 10 10 11 11 11 10 10 10 11 12 14 14 14 14 14 16 20 25 29 30 30 29 29 30 32 35 36 35 35 33 32 32 32 32 34 35 36 36 35 35 37 40 43 43 42 40 40 38 34 27 21 19 23 30 37 42 43 43 45 47 49 49 47 45 46 49 52 55 56 56 59 65 72 79 84 85 82 78 75 73 72 74 77 82 86 87 85 81 76 70 61 53 49 50 60 72 82 87 89 87 83 75 59 43 30 27 34 46 56 59 55 47 39 33 28 24 21 27 42 62 82 92 91 89 95 113 139 161 165 148 115 71 41 30 22 16 17 12 15 23 11 0 0 0 0 0 0 0 0 0 0 0 0 0 0 0 0 0 0 0 0 0 0 0 0 0 0 0 0 0 0 0 0 0 0 0 0 0 0 0 0 0 0 0 0 0 0 0 0 0
0 0 0 0 0 0 0 0 0 0 0 0 0 0 0 0 0 0 0 0 0 0 0 0 0 0 0 0 0 0 0 0 0 0 0 0 0 0 0 0 0 0 0 0 0 0 0 0 0 0 0 0 5 37 56 71 70 60 52 58 80 117 152 166 158 132 105 86 75 71 70 64 54 51 53 52 44 35 34 43 53 60 60 51 37 19 7 18 26 27 24 17 11 6 5 5 5 7 8 8 7 5 4 5 5 4 2 2 4 5 5 5 4 3 3 5 7 8 7 6 5 6 8 10 10 9 9 9 8 7 6 10 16 23 32 41 47 52 55 56 54 50 45 42 39 38 38 39 40 42 45 49 51 54 56 56 54 50 44 38 34 30 26 21 18 18 21 25 27 28 29 32 36 41 45 49 51 52 51 48 45 41 39 38 38 37 35 34 35 37 39 39 39 38 39 38 36 34 32 32 34 35 35 34 32 31 32 33 32 31 30 29 29 30 31 33 34 35 35 34 32 32 33 34 35 34 33 31 30 28 28 27 26 26 27 28 28 26 23 20 17 13 10 7 9 13 17 19 20 19 18 17 18 20 22 23 23 23 22 21 20 21 22 23 24 24 24 24 24 24 23 22 22 23 25 27 26 24 21 19 18 17 17 17 16 16 15 14 13 11 10 9 10 11 11 10 8 7 8 8 9 8 7 5 5 5 5 5 5 7 9 10 10 11 12 13 13 12 10 10 9 9 9 10 10 10 8 8 9 10 11 13 15 16 17 17 17 18 20 23 25 25 25 23 23 23 25 27 28 27 26 24 22 21 21 23 25 29 32 32 32 31 32 35 38 40 42 43 43 42 39 34 30 30 33 38 41 43 42 42 43 44 45 45 45 45 46 48 51 52 54 54 56 62 70 78 82 83 80 76 72 71 71 72 74 78 81 85 86 86 84 80 71 59 50 47 51 61 72 81 88 91 91 86 72 56 40 31 33 42 51 56 55 48 41 34 31 29 28 35 48 64 81 88 88 88 98 117 141 161 164 148 117 75 46 33 22 18 19 15 16 22 10 0 0 0 0 0 0 0 0 0 0 0 0 0 0 0 0 0 0 0 0 0 0 0 0 0 0 0 0 0 0 0 0 0 0 0 0 0 0 0 0 0 0 0 0 0 0 0 0 0
0 0 0 0 0 0 0 0 0 0 0 0 0 0 0 0 0 0 0 0 0 0 0 0 0 0 0 0 0 0 0 0 0 0 0 0 0 0 0 0 0 0 0 0 0 0 0 0 0 0 0 0 5 35 55 71 71 61 54 60 81 116 152 167 161 136 108 88 77 75 73 66 54 48 50 51 43 34 33 41 51 58 60 54 41 25 12 17 24 26 22 15 7 5 8 8 7 7 8 10 9 8 7 7 8 8 6 4 3 3 4 3 3 3 3 5 7 7 5 3 5 9 12 14 14 12 10 8 7 4 2 10 19 27 35 42 47 51 55 55 53 50 45 42 40 40 39 39 41 44 47 51 54 56 56 55 51 45 37 30 26 25 22 18 17 18 23 28 30 32 33 36 39 42 46 50 53 55 54 51 45 41 39 39 39 37 35 34 35 37 39 39 38 36 36 36 35 33 31 31 33 35 35 34 32 31 31 31 31 30 29 29 30 31 33 35 37 38 37 35 33 32 32 34 35 35 33 31 30 30 29 29 28 28 28 28 27 25 21 18 15 12 9 5 7 12 17 19 19 18 16 15 17 19 21 22 22 22 21 21 21 23 24 24 24 24 24 24 25 25 24 23 23 24 25 26 25 23 20 17 16 16 17 17 17 17 15 13 11 10 10 10 10 10 10 8 7 7 8 9 10 9 7 5 4 4 4 4 4 6 9 10 11 12 13 13 14 14 13 12 10 9 9 8 8 7 8 10 13 14 14 14 16 17 18 19 19 19 19 19 19 18 17 15 15 15 15 16 16 16 16 15 15 15 16 17 19 22 25 28 29 30 31 32 34 36 38 40 43 45 44 41 38 38 39 40 41 41 40 40 40 40 40 40 41 43 45 47 50 53 54 55 57 62 69 76 81 80 77 74 73 73 73 73 73 75 79 83 87 89 88 85 76 63 52 46 47 54 64 75 85 91 93 90 79 64 48 36 33 38 46 53 54 51 44 38 35 35 38 45 56 69 82 87 87 89 98 115 137 158 161 147 117 76 48 34 22 17 18 16 17 21 9 0 0 0 0 0 0 0 0 0 0 0 0 0 0 0 0 0 0 0 0 0 0 0 0 0 0 0 0 0 0 0 0 0 0 0 0 0 0 0 0 0 0 0 0 0 0 0 0 0
0 0 0 0 0 0 0 0 0 0 0 0 0 0 0 0 0 0 0 0 0 0 0 0 0 0 0 0 0 0 0 0 0 0 0 0 0 0 0 0 0 0 0 0 0 0 0 0 0 0 0 0 4 34 53 71 73 65 57 61 80 111 147 165 163 140 112 91 80 76 76 69 54 44 45 47 40 33 31 39 49 56 58 53 42 28 16 18 23 25 22 16 8 2 7 10 10 7 5 6 9 10 10 10 10 10 9 6 4 2 1 1 2 2 1 2 3 2 1 5 10 13 15 14 12 9 7 10 11 10 6 12 23 32 37 40 42 46 50 51 49 46 44 44 43 43 42 42 43 45 50 54 57 59 59 56 50 42 32 25 22 21 20 18 19 21 25 29 31 33 35 37 40 43 46 50 54 56 56 52 47 43 40 40 40 39 37 35 36 38 40 39 37 35 34 34 33 32 31 31 32 35 35 34 32 30 30 30 29 29 29 29 31 33 35 38 40 41 40 38 35 33 32 33 35 35 34 33 31 30 29 28 29 29 29 29 27 23 20 17 15 13 10 7 7 12 16 18 18 16 14 13 14 16 18 19 20 20 20 22 24 25 26 25 24 23 22 23 24 25 25 25 24 25 26 26 25 22 19 16 16 17 18 19 18 17 15 12 10 9 8 9 9 9 8 8 8 8 10 10 10 9 7 5 4 3 4 4 5 8 11 14 15 15 15 15 15 16 15 14 11 9 8 7 7 8 10 14 17 17 16 15 15 16 16 17 17 17 16 16 16 15 14 13 12 11 11 11 11 12 12 14 15 16 17 18 18 18 19 22 25 28 30 32 34 35 36 39 43 47 48 48 45 42 40 39 38 37 36 36 35 35 33 33 35 37 40 43 48 52 55 56 57 61 67 73 77 77 76 74 74 75 75 74 73 75 79 84 88 90 89 84 75 64 55 48 47 52 59 68 78 86 91 90 81 69 55 40 35 36 44 52 57 56 50 43 40 40 44 50 59 70 82 88 89 90 95 108 129 150 158 147 118 78 49 33 20 15 17 16 17 20 8 0 0 0 0 0 0 0 0 0 0 0 0 0 0 0 0 0 0 0 0 0 0 0 0 0 0 0 0 0 0 0 0 0 0 0 0 0 0 0 0 0 0 0 0 0 0 0 0 0
0 0 0 0 0 0 0 0 0 0 0 0 0 0 0 0 0 0 0 0 0 0 0 0 0 0 0 0 0 0 0 0 0 0 0 0 0 0 0 0 0 0 0 0 0 0 0 0 0 0 0 0 2 31 50 69 73 67 59 61 76 104 141 162 163 145 117 95 81 76 75 69 55 42 41 43 38 30 29 38 48 55 57 51 40 25 15 18 22 23 21 17 12 6 6 11 15 14 11 7 6 9 10 10 11 11 10 8 5 4 3 2 1 0 1 1 1 3 7 14 18 18 15 9 5 7 12 17 18 14 9 16 28 35 37 36 36 40 43 45 43 42 41 43 45 45 45 45 45 49 54 58 61 62 61 56 49 40 29 23 21 20 20 21 23 25 28 30 31 33 35 37 40 42 45 48 52 54 54 52 48 44 42 42 42 41 39 38 38 40 41 40 38 35 34 34 34 33 32 31 32 33 34 34 32 31 30 30 29 29 29 30 33 35 38 40 41 42 41 39 35 32 31 32 35 36 35 34 32 30 28 28 28 29 30 29 27 23 20 17 17 16 14 10 10 13 17 18 16 13 10 9 10 12 14 15 17 18 19 22 25 27 28 27 25 24 23 23 24 25 25 25 25 26 26 26 25 22 19 17 17 18 19 19 18 16 14 10 8 7 6 7 7 8 9 10 10 12 13 15 15 14 11 9 6 5 5 5 6 10 13 15 15 15 15 15 15 15 15 13 11 9 8 9 10 11 13 16 18 18 17 15 14 14 15 15 15 15 14 14 15 15 15 14 13 12 12 12 12 13 14 16 18 20 20 20 19 17 16 17 20 24 28 32 35 36 36 39 43 49 52 53 51 47 42 39 36 35 35 35 34 32 30 29 28 29 31 35 41 47 51 52 53 56 61 67 71 73 73 73 75 76 76 75 75 77 81 86 90 90 88 82 74 66 59 54 53 54 57 62 71 80 88 91 86 76 61 45 36 35 42 53 62 63 58 48 42 40 40 45 54 66 81 90 93 91 91 99 117 141 154 150 125 86 54 33 18 14 15 16 17 17 7 0 0 0 0 0 0 0 0 0 0 0 0 0 0 0 0 0 0 0 0 0 0 0 0 0 0 0 0 0 0 0 0 0 0 0 0 0 0 0 0 0 0 0 0 0 0 0 0 0
0 0 0 0 0 0 0 0 0 0 0 0 0 0 0 0 0 0 0 0 0 0 0 0 0 0 0 0 0 0 0 0 0 0 0 0 0 0 0 0 0 0 0 0 0 0 0 0 0 0 0 0 2 28 46 66 72 66 57 57 71 99 137 162 166 150 122 98 83 75 73 68 56 43 38 39 35 28 25 36 51 59 61 51 36 19 8 16 21 21 18 15 12 10 9 10 15 18 17 14 11 10 10 10 11 13 13 12 10 8 7 6 4 3 2 2 3 7 13 20 22 19 11 10 17 22 25 25 22 16 11 20 32 37 36 32 31 34 39 41 40 39 38 40 42 43 44 45 47 51 58 63 66 66 62 56 48 37 27 21 21 22 24 27 29 30 30 31 32 34 35 38 40 42 44 46 48 50 51 50 47 44 42 42 42 42 40 39 39 40 41 41 39 36 35 35 35 35 34 32 32 32 32 32 32 32 32 31 30 29 29 30 33 37 39 40 41 41 40 37 34 30 30 31 35 37 37 36 34 31 29 29 29 30 30 29 26 23 20 20 20 20 17 14 12 15 18 18 14 10 6 5 6 8 10 13 15 16 18 20 23 25 26 26 26 26 26 25 25 25 25 25 25 26 26 26 26 25 22 20 20 20 19 18 17 15 12 10 8 7 7 7 9 10 11 12 13 15 16 19 20 18 15 12 9 7 6 6 7 9 10 11 12 12 13 13 13 13 12 11 10 10 10 11 12 13 15 17 18 18 16 15 14 14 15 15 14 13 12 12 14 15 15 14 12 12 12 12 13 15 16 18 20 22 23 22 20 18 17 16 17 19 23 28 32 35 35 37 42 48 54 57 56 53 49 46 44 43 41 40 39 37 36 34 31 28 27 30 34 39 41 43 44 48 53 58 63 66 69 71 73 75 75 75 77 82 87 90 91 90 86 82 76 71 66 62 60 58 57 60 67 77 88 96 96 87 72 52 38 33 38 52 64 70 66 53 41 33 30 35 45 60 80 92 96 93 88 91 107 133 151 152 132 96 63 37 18 12 15 16 16 15 6 0 0 0 0 0 0 0 0 0 0 0 0 0 0 0 0 0 0 0 0 0 0 0 0 0 0 0 0 0 0 0 0 0 0 0 0 0 0 0 0 0 0 0 0 0 0 0 0 0
0 0 0 0 0 0 0 0 0 0 0 0 0 0 0 0 0 0 0 0 0 0 0 0 0 0 0 0 0 0 0 0 0 0 0 0 0 0 0 0 0 0 0 0 0 0 0 0 0 0 0 0 1 27 44 63 71 66 56 54 67 96 138 166 172 156 127 102 84 75 71 68 59 46 37 35 34 27 23 35 54 66 67 54 34 10 9 22 25 23 17 11 9 10 11 10 10 12 14 15 14 13 10 8 7 9 11 12 11 10 9 8 8 9 9 8 6 8 12 16 16 11 10 21 32 37 38 35 28 20 14 21 32 37 35 30 28 31 36 40 40 38 37 37 37 38 40 43 46 52 60 66 69 69 65 56 47 36 26 21 22 25 29 32 34 34 33 33 35 36 38 40 41 42 43 44 44 45 46 46 45 43 42 41 42 41 40 39 38 39 40 40 39 37 37 38 38 38 36 34 33 32 32 32 32 33 33 32 30 28 27 29 33 37 40 41 41 40 39 36 32 29 29 31 35 38 40 38 35 33 31 30 30 30 29 27 25 23 23 24 25 24 21 16 13 15 16 15 10 6 4 3 4 7 10 13 15 15 16 18 20 22 23 25 26 28 29 29 28 27 27 26 25 25 25 25 25 25 25 23 22 21 20 18 16 14 12 11 10 9 9 10 12 14 15 15 14 14 15 17 19 18 15 11 8 6 6 6 6 6 6 7 7 9 10 11 11 10 10 10 10 10 11 12 13 15 17 18 19 19 17 16 15 15 15 15 14 12 10 10 12 13 14 13 11 10 10 11 13 14 16 18 21 22 23 22 21 19 18 17 17 17 18 20 24 27 28 30 35 43 50 56 58 58 58 58 57 56 54 51 50 50 50 47 42 35 30 29 30 32 33 34 36 40 45 50 55 59 62 66 70 71 72 75 80 86 91 93 91 88 86 84 81 78 74 71 67 65 62 62 67 77 90 102 106 100 84 61 42 31 32 45 61 71 70 56 40 27 21 24 36 56 78 93 97 93 86 85 99 125 145 151 135 102 71 44 21 12 14 15 15 15 5 0 0 0 0 0 0 0 0 0 0 0 0 0 0 0 0 0 0 0 0 0 0 0 0 0 0 0 0 0 0 0 0 0 0 0 0 0 0 0 0 0 0 0 0 0 0 0 0 0
0 0 0 0 0 0 0 0 0 0 0 0 0 0 0 0 0 0 0 0 0 0 0 0 0 0 0 0 0 0 0 0 0 0 0 0 0 0 0 0 0 0 0 0 0 0 0 0 0 0 0 0 1 28 44 64 74 70 59 54 67 96 141 172 179 163 132 105 86 76 72 70 64 51 40 35 35 31 27 37 56 68 68 53 29 5 17 32 35 31 22 13 7 9 14 15 14 10 6 6 9 12 12 10 8 5 5 6 7 7 7 8 12 16 18 17 13 10 7 6 6 10 18 29 38 43 44 42 36 29 20 21 30 35 35 30 27 30 35 40 40 40 38 36 35 34 35 38 42 49 57 66 71 71 67 58 48 37 27 22 23 27 33 37 38 37 36 37 39 40 40 41 42 43 45 45 44 43 43 44 43 42 40 40 41 41 40 39 38 39 39 39 38 37 38 39 40 39 37 35 34 34 33 33 33 33 33 32 30 27 26 29 33 38 40 41 41 40 39 37 33 30 29 31 35 40 41 40 37 34 33 32 32 30 28 26 25 24 25 28 30 28 24 17 11 10 10 8 5 3 3 5 9 11 13 15 15 14 13 14 15 17 20 23 27 30 31 30 29 29 29 28 26 24 23 23 24 25 24 23 22 21 20 18 16 15 14 13 12 11 11 13 16 18 18 16 14 12 12 13 14 14 12 10 7 6 6 7 6 6 6 6 7 8 9 10 10 9 8 9 10 10 12 13 14 16 19 20 21 21 20 18 16 15 15 14 13 11 10 10 11 12 13 13 12 10 10 10 11 13 15 18 20 22 22 22 21 20 19 19 18 18 16 15 16 18 20 22 26 34 41 48 54 58 61 64 66 66 64 61 60 61 61 58 50 39 32 29 29 30 31 31 33 36 41 45 49 52 55 60 65 67 69 72 79 86 90 90 87 84 85 86 87 86 82 78 76 74 71 68 70 76 89 103 110 108 96 73 50 33 27 35 52 67 70 57 39 24 17 18 29 50 75 91 97 93 84 82 94 119 139 145 132 103 75 50 28 16 15 16 15 15 5 0 0 0 0 0 0 0 0 0 0 0 0 0 0 0 0 0 0 0 0 0 0 0 0 0 0 0 0 0 0 0 0 0 0 0 0 0 0 0 0 0 0 0 0 0 0 0 0 0
0 0 0 0 0 0 0 0 0 0 0 0 0 0 0 0 0 0 0 0 0 0 0 0 0 0 0 0 0 0 0 0 0 0 0 0 0 0 0 0 0 0 0 0 0 0 0 0 0 0 0 0 0 29 45 65 78 75 64 57 66 95 140 174 183 169 137 108 88 76 72 71 66 54 43 38 39 37 35 41 55 63 61 45 19 6 25 40 45 40 30 18 9 8 14 18 20 20 17 11 5 7 11 14 15 15 13 11 10 8 7 10 15 21 24 23 19 16 16 18 20 23 26 30 33 37 41 44 43 38 30 24 27 32 33 30 27 29 33 37 39 39 38 37 36 34 32 33 36 42 51 61 67 69 67 60 51 41 30 24 24 29 35 39 40 40 40 41 43 43 43 42 43 45 47 47 46 44 43 43 43 42 41 41 41 42 41 40 39 38 37 36 36 36 38 39 40 39 36 35 34 34 34 34 34 34 34 33 30 28 29 31 36 40 42 41 41 41 40 38 34 29 27 30 35 40 43 41 38 35 34 34 33 32 29 27 26 26 29 31 32 30 25 16 8 3 2 1 1 2 6 12 17 19 19 19 17 14 11 10 10 12 16 21 26 30 31 30 29 29 30 30 29 26 24 24 24 24 22 20 19 19 19 18 17 16 15 14 12 11 12 15 17 18 18 15 13 11 10 10 11 12 11 9 7 6 7 7 7 8 9 10 10 10 9 9 8 8 7 8 10 10 12 13 15 17 20 23 24 24 23 20 18 16 15 14 12 11 10 10 12 13 14 15 14 13 12 11 12 14 16 19 20 21 22 22 21 21 20 20 19 18 16 15 15 16 17 19 20 25 31 38 45 51 55 60 64 65 65 64 64 66 66 59 46 35 28 25 27 30 31 30 30 35 40 45 47 48 50 54 60 63 65 68 74 80 83 83 81 79 82 87 91 91 89 86 86 84 80 73 69 71 81 96 107 110 104 85 62 40 26 29 43 59 64 55 37 22 15 15 23 43 68 86 96 95 86 82 92 115 133 139 125 99 74 52 33 20 17 18 17 17 5 0 0 0 0 0 0 0 0 0 0 0 0 0 0 0 0 0 0 0 0 0 0 0 0 0 0 0 0 0 0 0 0 0 0 0 0 0 0 0 0 0 0 0 0 0 0 0 0 0
0 0 0 0 0 0 0 0 0 0 0 0 0 0 0 0 0 0 0 0 0 0 0 0 0 0 0 0 0 0 0 0 0 0 0 0 0 0 0 0 0 0 0 0 0 0 0 0 0 0 0 0 0 28 43 63 78 77 66 57 65 91 133 169 181 169 138 108 86 72 68 69 65 54 43 41 43 41 38 43 52 56 49 30 8 11 31 44 47 44 35 23 12 6 10 15 20 26 30 27 19 10 7 11 15 17 18 18 16 13 11 13 16 19 20 20 20 22 27 33 36 36 32 27 25 28 35 41 44 42 35 30 29 30 29 26 24 25 29 32 34 34 34 35 36 35 33 31 32 36 43 52 58 62 62 58 52 43 34 25 25 29 34 38 40 41 42 45 46 46 44 44 45 48 50 51 49 46 44 44 43 43 42 42 43 43 42 40 39 37 36 35 34 35 36 38 38 36 34 32 32 33 33 34 34 35 36 35 34 34 35 37 40 43 42 40 39 39 39 37 33 28 25 28 34 40 43 42 40 37 35 35 35 33 31 29 29 29 29 30 29 26 21 14 8 5 4 3 1 5 13 20 26 27 27 25 22 19 15 11 8 8 11 15 21 25 27 26 26 28 30 32 31 30 28 27 26 24 21 18 16 16 16 17 17 16 15 12 11 10 12 14 16 16 15 14 13 12 11 11 11 11 10 8 7 6 6 7 8 10 12 13 13 11 9 8 7 7 8 9 10 12 13 14 15 17 20 23 25 25 24 22 20 18 15 14 12 11 11 12 13 14 15 16 16 15 14 14 14 16 18 20 21 21 21 22 21 21 21 21 20 19 17 16 15 17 18 18 19 20 24 29 35 39 43 47 52 55 57 59 62 65 64 56 40 29 25 23 22 23 24 22 23 29 36 43 47 48 49 52 57 61 63 65 69 74 76 77 76 76 79 85 91 94 95 95 95 93 87 76 67 66 71 85 99 108 107 95 74 50 30 27 36 50 56 49 33 19 13 13 18 35 60 82 98 101 92 86 92 111 128 134 121 96 73 53 36 24 19 19 18 17 5 0 0 0 0 0 0 0 0 0 0 0 0 0 0 0 0 0 0 0 0 0 0 0 0 0 0 0 0 0 0 0 0 0 0 0 0 0 0 0 0 0 0 0 0 0 0 0 0 0
0 0 0 0 0 0 0 0 0 0 0 0 0 0 0 0 0 0 0 0 0 0 0 0 0 0 0 0 0 0 0 0 0 0 0 0 0 0 0 0 0 0 0 0 0 0 0 0 0 0 0 0 0 26 40 60 74 73 63 55 61 85 124 160 173 164 135 105 81 66 61 64 63 53 43 42 45 40 35 39 48 48 38 17 4 25 40 48 48 44 35 25 16 8 4 5 12 25 36 40 35 21 8 4 10 16 20 23 22 18 13 10 8 5 8 14 20 27 34 42 46 45 37 26 21 27 35 40 41 38 35 32 30 27 24 19 15 17 23 28 29 28 27 30 32 34 33 31 31 33 36 42 47 51 53 52 49 42 34 26 24 26 30 34 37 40 43 46 48 47 45 45 46 49 51 51 50 47 45 45 45 45 44 44 44 43 42 40 38 36 35 33 33 33 35 36 35 34 32 30 30 30 31 33 34 36 38 39 39 39 40 41 43 42 40 36 35 35 36 35 32 27 25 28 33 39 42 42 40 38 37 36 35 34 32 30 29 28 26 24 22 20 17 13 10 7 5 6 6 10 19 27 33 35 34 32 30 28 25 21 15 10 6 7 11 15 19 20 22 25 28 30 30 30 29 28 28 26 23 20 17 15 15 15 15 14 13 11 11 11 12 13 14 14 13 13 13 13 12 12 12 12 11 8 6 6 7 7 8 10 13 14 14 12 10 7 6 7 8 10 12 13 14 15 16 18 20 23 25 25 24 22 20 18 16 14 13 13 13 14 15 15 17 17 17 17 16 16 16 18 20 20 21 21 20 21 21 21 21 21 20 19 18 17 17 17 17 17 17 18 20 23 27 29 31 35 39 43 46 51 58 63 63 56 41 29 25 23 21 20 18 16 16 19 27 37 45 48 49 51 56 61 64 66 68 71 74 76 76 76 78 84 91 96 99 100 101 98 92 80 70 64 66 77 91 102 108 101 83 59 35 26 32 43 49 43 30 17 12 12 15 30 54 79 100 107 99 89 91 109 127 135 123 99 75 55 38 26 20 18 17 17 5 0 0 0 0 0 0 0 0 0 0 0 0 0 0 0 0 0 0 0 0 0 0 0 0 0 0 0 0 0 0 0 0 0 0 0 0 0 0 0 0 0 0 0 0 0 0 0 0 0
0 0 0 0 0 0 0 0 0 0 0 0 0 0 0 0 0 0 0 0 0 0 0 0 0 0 0 0 0 0 0 0 0 0 0 0 0 0 0 0 0 0 0 0 0 0 0 0 0 0 0 0 0 24 37 56 70 68 59 52 59 82 118 152 165 158 132 102 78 61 56 60 61 52 42 41 45 41 32 31 40 41 30 10 20 41 55 61 58 50 40 30 24 18 13 10 7 17 35 45 45 32 13 3 12 20 25 28 28 23 15 7 7 13 18 22 25 30 38 46 51 48 39 28 25 33 40 40 35 31 30 30 27 24 19 12 5 11 21 27 27 25 23 25 28 30 31 32 33 33 33 34 36 39 42 45 43 39 32 25 23 24 25 28 32 36 41 45 47 46 46 46 47 48 49 50 49 47 46 45 45 45 45 45 45 43 41 39 37 35 35 34 34 34 35 35 35 34 32 31 30 31 31 33 35 37 39 40 40 40 40 40 41 38 35 31 30 31 35 35 34 30 29 30 33 37 40 40 38 38 38 37 35 33 30 29 28 26 23 20 19 19 18 16 14 12 13 15 16 19 24 30 36 37 36 35 35 34 33 29 23 17 13 10 8 7 9 11 14 18 21 24 25 25 25 25 26 25 24 21 19 16 14 13 12 12 12 12 12 12 13 13 13 12 11 11 12 12 12 11 11 12 11 9 6 6 8 9 10 11 13 14 14 12 10 8 7 7 8 10 12 14 15 16 17 18 20 22 23 24 23 21 20 18 16 15 14 14 15 16 16 17 17 18 17 17 17 18 19 20 21 21 20 20 20 20 21 21 21 20 20 19 18 18 18 18 17 16 16 17 18 20 22 23 24 25 29 33 37 43 51 59 63 61 51 40 33 29 26 25 24 22 19 15 18 28 37 43 46 50 56 62 66 69 71 73 76 79 81 81 81 86 91 97 101 102 102 101 96 87 78 71 67 72 83 96 106 103 89 66 39 26 27 36 44 40 30 18 11 12 15 27 50 77 100 109 102 90 91 107 128 141 132 108 81 58 39 27 21 17 16 17 4 0 0 0 0 0 0 0 0 0 0 0 0 0 0 0 0 0 0 0 0 0 0 0 0 0 0 0 0 0 0 0 0 0 0 0 0 0 0 0 0 0 0 0 0 0 0 0 0 0
0 0 0 0 0 0 0 0 0 0 0 0 0 0 0 0 0 0 0 0 0 0 0 0 0 0 0 0 0 0 0 0 0 0 0 0 0 0 0 0 0 0 0 0 0 0 0 0 0 0 0 0 0 24 37 55 67 66 57 51 59 81 115 147 161 156 133 104 81 62 55 58 60 52 40 40 48 50 41 31 32 33 26 22 40 61 74 79 73 62 49 37 31 26 21 16 8 9 29 44 48 38 18 3 12 22 28 32 33 31 26 24 27 31 33 31 30 34 40 47 49 44 34 27 30 39 43 40 32 25 24 25 22 20 16 9 2 12 24 30 30 27 25 25 28 29 30 32 35 34 31 27 26 28 32 36 37 34 29 23 21 20 21 23 27 33 39 43 45 45 45 46 47 48 48 48 47 46 45 45 45 45 46 46 45 44 42 39 37 36 35 35 36 36 37 37 36 35 35 34 33 33 34 35 35 37 37 37 35 35 35 36 36 34 30 27 27 31 36 40 39 36 33 32 33 35 36 36 36 37 37 36 34 30 28 26 25 25 23 21 21 23 23 22 20 20 20 21 22 23 25 30 33 34 33 33 33 33 32 29 25 21 19 18 17 15 13 11 10 10 12 15 16 17 18 19 20 21 21 20 18 15 13 11 11 11 12 12 12 12 12 12 12 11 11 10 11 11 11 11 10 10 11 10 7 7 9 10 12 13 14 15 15 13 12 10 8 8 8 10 11 13 15 17 18 19 20 21 22 23 22 21 20 18 17 16 16 16 17 18 19 19 18 17 16 16 17 19 20 22 22 21 20 19 19 20 20 20 20 19 18 18 18 19 19 19 19 18 18 18 19 19 20 19 19 19 20 23 27 32 41 51 58 63 62 58 51 45 40 38 35 31 25 20 19 24 29 34 39 46 55 63 69 73 76 77 81 85 88 89 90 91 95 99 102 104 103 102 100 95 88 80 72 71 76 88 101 104 93 71 43 27 24 30 38 39 31 20 13 13 15 25 48 76 99 109 102 90 90 107 130 147 142 119 90 62 40 28 23 17 15 17 4 0 0 0 0 0 0 0 0 0 0 0 0 0 0 0 0 0 0 0 0 0 0 0 0 0 0 0 0 0 0 0 0 0 0 0 0 0 0 0 0 0 0 0 0 0 0 0 0 0
0 0 0 0 0 0 0 0 0 0 0 0 0 0 0 0 0 0 0 0 0 0 0 0 0 0 0 0 0 0 0 0 0 0 0 0 0 0 0 0 0 0 0 0 0 0 0 0 0 0 0 0 0 23 37 55 66 65 56 51 59 80 112 147 162 159 138 110 86 68 57 57 57 50 40 40 53 63 60 50 40 37 35 41 59 76 87 89 82 69 53 39 31 26 21 15 6 9 27 42 47 40 23 5 7 20 29 35 41 44 44 43 42 40 36 31 30 34 41 45 42 33 23 22 32 41 46 42 30 19 18 22 23 21 18 10 2 13 25 32 33 30 29 29 29 28 27 29 33 34 30 22 17 17 21 27 30 29 25 21 20 19 18 20 25 31 36 41 43 44 45 46 47 48 47 47 46 45 45 45 45 46 47 46 45 44 42 40 37 36 37 38 39 39 39 38 37 37 36 36 35 35 35 34 34 33 32 30 28 27 29 32 34 33 30 27 29 34 40 44 44 40 35 33 32 32 32 32 33 35 35 34 31 28 26 25 26 26 26 26 27 29 29 27 24 22 21 20 20 20 21 23 25 25 25 25 26 25 25 22 20 19 19 20 20 21 21 20 18 15 13 10 9 9 10 12 14 15 15 15 15 15 14 13 12 12 12 12 11 11 11 11 11 11 10 10 10 11 11 11 9 8 9 9 8 8 10 13 15 15 16 16 16 15 13 11 10 9 9 9 10 13 15 17 19 20 21 22 22 22 21 20 20 19 18 18 18 19 20 20 20 20 19 17 15 15 17 20 22 23 23 22 21 20 20 21 20 20 19 17 17 18 19 20 21 22 22 22 22 22 22 22 21 20 19 17 15 14 15 20 28 37 47 56 64 66 66 63 59 57 55 51 45 40 34 30 27 27 31 40 53 64 73 79 81 81 84 90 96 98 98 98 99 102 105 106 105 104 102 99 94 86 77 71 73 82 96 103 97 79 52 32 24 26 32 34 30 22 15 15 15 24 47 75 99 108 101 90 90 107 129 148 149 128 99 68 43 30 24 18 15 16 3 0 0 0 0 0 0 0 0 0 0 0 0 0 0 0 0 0 0 0 0 0 0 0 0 0 0 0 0 0 0 0 0 0 0 0 0 0 0 0 0 0 0 0 0 0 0 0 0 0
0 0 0 0 0 0 0 0 0 0 0 0 0 0 0 0 0 0 0 0 0 0 0 0 0 0 0 0 0 0 0 0 0 0 0 0 0 0 0 0 0 0 0 0 0 0 0 0 0 0 0 0 0 20 35 53 65 64 57 52 59 78 110 145 164 164 145 116 91 71 57 54 52 45 37 41 59 74 76 68 55 47 47 55 70 84 91 90 80 66 49 32 22 17 13 10 9 17 33 45 48 43 28 13 4 15 29 40 50 55 55 50 44 35 27 23 25 32 38 39 33 21 13 18 30 41 46 42 25 11 17 25 28 26 22 15 5 13 25 31 33 33 32 32 30 27 24 25 28 30 28 23 18 15 15 18 21 22 21 20 20 18 16 17 22 29 35 39 41 43 44 46 47 47 47 46 45 45 45 45 47 48 48 47 45 44 42 40 38 38 38 39 40 40 39 38 38 38 38 37 36 34 32 30 29 27 25 23 21 22 26 32 35 35 33 31 33 38 44 47 47 43 37 32 31 30 30 30 32 33 33 31 28 26 25 26 27 29 30 31 32 32 31 28 24 20 18 15 14 13 14 15 15 15 15 15 16 15 14 13 14 15 16 16 16 18 21 23 24 23 20 17 14 10 6 6 7 8 9 12 16 18 18 17 15 15 14 13 12 11 10 10 10 10 10 10 11 11 11 11 9 7 6 7 8 9 11 14 16 17 18 18 18 17 15 13 11 10 9 9 10 12 15 17 19 20 21 22 23 22 21 20 19 19 19 19 20 20 21 21 21 21 20 18 17 17 19 21 23 24 24 23 22 22 22 22 21 20 18 17 17 19 20 23 25 26 26 26 26 26 26 27 26 25 24 22 19 16 14 14 17 24 33 44 55 63 68 70 70 71 71 71 68 62 53 42 31 26 26 35 50 64 75 81 82 81 84 91 99 104 105 103 103 105 108 110 109 107 103 101 97 91 82 74 72 78 90 100 100 89 66 45 31 25 26 28 27 23 17 15 16 24 46 75 99 108 101 90 89 104 125 145 148 132 106 75 49 33 25 19 15 15 3 0 0 0 0 0 0 0 0 0 0 0 0 0 0 0 0 0 0 0 0 0 0 0 0 0 0 0 0 0 0 0 0 0 0 0 0 0 0 0 0 0 0 0 0 0 0 0 0 0
0 0 0 0 0 0 0 0 0 0 0 0 0 0 0 0 0 0 0 0 0 0 0 0 0 0 0 0 0 0 0 0 0 0 0 0 0 0 0 0 0 0 0 0 0 0 0 0 0 0 0 0 0 18 34 51 64 66 60 55 60 77 106 143 165 168 150 120 92 70 54 48 45 38 30 38 59 77 81 75 61 52 51 59 72 83 88 84 73 59 43 28 20 17 15 13 14 21 35 45 48 43 30 16 4 14 30 43 53 56 52 43 32 21 14 14 20 27 32 32 25 15 10 17 29 40 46 39 20 9 23 32 32 29 23 14 6 13 23 30 34 35 36 35 32 28 24 22 24 26 27 27 25 22 17 13 13 15 18 20 20 18 15 16 20 26 32 37 39 40 42 44 45 45 45 45 44 45 45 46 48 49 48 46 44 42 41 40 40 40 40 40 39 38 38 38 38 39 39 37 35 32 29 27 25 23 22 20 20 22 27 34 38 39 36 35 35 40 45 48 47 43 37 33 32 33 33 34 34 33 32 30 27 25 25 26 27 29 30 32 32 32 30 25 20 17 14 11 9 7 7 9 11 12 12 11 10 10 10 11 14 16 17 16 14 13 16 20 23 25 25 24 22 18 14 10 8 8 10 15 19 21 22 21 19 18 17 15 14 13 12 10 9 9 10 11 12 12 12 12 10 7 6 6 8 9 11 14 16 17 18 18 19 18 16 15 13 11 10 10 10 11 14 16 18 20 21 22 23 22 21 20 19 18 19 20 21 21 21 21 21 21 21 20 20 20 21 23 25 25 24 22 22 23 24 23 22 20 18 17 18 20 23 26 29 30 31 30 30 30 30 32 33 33 32 30 28 26 24 21 18 17 20 30 42 53 61 66 70 72 75 76 77 73 66 54 40 30 27 32 45 59 69 74 74 73 77 87 98 104 106 105 104 106 110 113 112 110 106 102 100 96 88 80 74 75 82 92 99 96 81 62 45 30 23 22 23 22 19 16 17 25 46 74 99 108 101 90 88 101 120 138 142 131 109 81 56 38 26 20 17 17 3 0 0 0 0 0 0 0 0 0 0 0 0 0 0 0 0 0 0 0 0 0 0 0 0 0 0 0 0 0 0 0 0 0 0 0 0 0 0 0 0 0 0 0 0 0 0 0 0 0
0 0 0 0 0 0 0 0 0 0 0 0 0 0 0 0 0 0 0 0 0 0 0 0 0 0 0 0 0 0 0 0 0 0 0 0 0 0 0 0 0 0 0 0 0 0 0 0 0 0 0 0 0 17 32 49 64 68 65 60 62 77 103 140 165 172 157 127 97 73 54 44 40 32 23 31 53 73 79 73 61 51 49 56 70 81 86 82 71 57 44 33 29 27 22 16 13 18 30 41 45 41 30 15 6 15 29 40 46 45 37 26 14 3 5 11 18 24 26 25 20 13 13 20 33 44 46 37 16 13 29 35 33 26 17 8 7 15 23 30 35 39 42 41 38 33 29 26 25 26 29 31 31 28 21 13 9 12 17 22 22 19 16 17 21 26 31 34 35 36 37 40 41 42 42 43 44 45 46 48 48 48 47 45 42 41 41 42 43 43 42 41 39 37 37 38 39 39 39 37 34 30 27 25 24 23 22 22 22 25 30 36 40 40 38 35 35 38 42 45 44 41 37 35 35 36 38 39 38 36 33 30 28 27 26 26 26 27 29 31 32 30 27 22 17 13 10 7 5 6 9 12 15 16 15 14 13 13 14 16 18 19 19 18 15 13 13 16 20 24 26 28 28 28 26 23 20 19 18 20 22 24 25 24 22 20 19 18 17 16 15 12 10 10 11 12 13 14 13 13 11 9 7 7 8 10 10 12 14 15 16 17 18 19 18 16 15 12 10 9 9 10 12 15 17 19 21 22 22 22 21 20 19 19 20 20 21 21 20 20 19 20 20 21 21 22 24 25 26 25 24 21 21 22 23 23 22 20 19 19 20 23 25 29 32 35 35 34 33 33 34 36 39 40 40 39 37 36 35 31 26 21 17 18 28 38 48 56 63 67 70 73 75 75 71 63 51 40 32 32 39 46 52 55 55 58 67 82 95 102 104 103 103 106 110 114 115 113 110 107 105 102 96 87 78 73 76 84 93 98 93 80 62 42 27 20 20 21 20 18 18 25 45 72 98 108 102 91 88 100 117 134 138 128 109 84 61 43 29 22 20 20 3 0 0 0 0 0 0 0 0 0 0 0 0 0 0 0 0 0 0 0 0 0 0 0 0 0 0 0 0 0 0 0 0 0 0 0 0 0 0 0 0 0 0 0 0 0 0 0 0 0
0 0 0 0 0 0 0 0 0 0 0 0 0 0 0 0 0 0 0 0 0 0 0 0 0 0 0 0 0 0 0 0 0 0 0 0 0 0 0 0 0 0 0 0 0 0 0 0 0 0 0 0 0 17 30 47 64 71 70 66 66 78 102 137 164 175 166 139 110 83 58 44 37 31 21 25 47 69 77 73 62 52 50 56 69 81 88 86 76 63 51 40 35 31 25 16 8 9 22 34 41 40 29 16 9 15 25 31 34 30 20 11 9 12 15 18 22 26 27 24 17 11 14 24 37 46 46 35 17 18 30 35 30 20 10 6 13 18 22 27 35 42 47 48 45 41 36 33 30 30 30 33 34 31 25 16 11 13 20 25 25 21 18 19 24 29 31 31 30 30 31 33 36 38 40 43 45 47 49 49 48 47 45 44 41 40 41 42 44 45 44 42 39 37 37 38 40 39 38 35 32 29 27 26 25 25 25 25 27 30 34 38 41 41 39 36 35 36 38 39 39 37 35 35 36 38 41 42 42 39 35 33 31 30 28 27 26 26 29 30 31 29 25 19 14 10 8 7 8 12 15 18 20 19 18 17 17 18 19 21 22 22 22 20 19 16 15 16 18 21 25 27 30 33 35 35 33 30 27 26 26 26 26 25 23 20 19 19 19 19 17 13 11 10 11 13 14 14 13 13 12 11 9 9 9 10 10 11 11 12 13 14 16 18 18 18 16 13 11 9 8 9 11 13 15 18 20 22 22 22 21 21 20 20 20 21 21 20 19 17 16 17 19 21 22 24 25 26 26 25 24 21 20 20 21 22 22 21 20 20 22 24 26 30 33 35 36 36 36 36 38 40 44 45 45 44 43 43 43 40 36 30 23 16 15 22 32 42 52 60 65 70 73 74 74 69 60 50 41 36 34 34 32 31 35 44 61 80 93 99 101 101 102 105 108 112 114 115 113 110 108 107 102 94 85 76 74 79 87 96 97 91 77 56 35 22 18 20 21 20 20 25 41 69 97 110 104 92 89 99 116 132 137 127 111 87 66 47 32 24 22 22 3 0 0 0 0 0 0 0 0 0 0 0 0 0 0 0 0 0 0 0 0 0 0 0 0 0 0 0 0 0 0 0 0 0 0 0 0 0 0 0 0 0 0 0 0 0 0 0 0 0
0 0 0 0 0 0 0 0 0 0 0 0 0 0 0 0 0 0 0 0 0 0 0 0 0 0 0 0 0 0 0 0 0 0 0 0 0 0 0 0 0 0 0 0 0 0 0 0 0 0 0 0 0 17 29 45 63 73 72 69 69 78 98 131 159 174 172 152 124 95 64 44 34 30 26 28 45 68 80 80 72 62 58 61 71 83 91 92 83 71 58 48 42 39 34 26 17 5 12 28 38 40 33 21 11 10 15 19 20 19 19 22 26 28 27 27 30 33 33 30 22 14 14 25 38 45 43 31 18 19 27 30 24 14 5 9 18 21 23 26 34 42 49 51 50 46 42 38 34 32 31 33 35 33 28 21 16 18 23 28 28 24 21 22 26 30 30 27 24 23 25 29 33 36 39 42 46 48 49 49 48 47 46 45 42 40 40 41 42 43 43 41 40 38 38 39 40 39 36 33 30 28 27 27 27 26 26 28 30 34 37 40 41 42 40 39 37 36 36 35 34 33 32 33 35 39 42 44 44 41 38 36 35 35 32 29 27 26 28 30 30 26 22 15 10 7 6 8 12 17 21 23 23 20 19 18 19 20 22 23 24 24 24 23 22 20 18 16 16 18 20 24 27 33 38 40 40 38 35 32 30 30 28 25 22 19 17 18 20 19 16 13 11 11 13 15 15 14 12 12 11 11 10 9 9 9 10 10 10 10 10 11 13 15 17 17 16 14 11 10 8 8 10 12 15 17 20 21 22 21 21 21 21 21 21 21 21 20 19 16 15 15 18 21 23 25 25 25 25 25 24 21 20 20 20 21 21 21 21 21 23 25 26 29 31 33 35 36 38 40 42 45 47 48 48 47 47 47 48 47 44 39 33 25 17 13 16 26 39 50 59 68 74 76 77 74 66 59 51 44 37 30 22 19 24 40 61 83 94 97 97 98 100 103 106 109 112 114 113 110 108 107 104 100 92 84 79 80 85 91 96 94 86 67 44 26 17 17 20 19 19 22 37 66 97 112 107 94 88 97 114 131 136 129 113 90 69 51 34 25 23 22 2 0 0 0 0 0 0 0 0 0 0 0 0 0 0 0 0 0 0 0 0 0 0 0 0 0 0 0 0 0 0 0 0 0 0 0 0 0 0 0 0 0 0 0 0 0 0 0 0 0
0 0 0 0 0 0 0 0 0 0 0 0 0 0 0 0 0 0 0 0 0 0 0 0 0 0 0 0 0 0 0 0 0 0 0 0 0 0 0 0 0 0 0 0 0 0 0 0 0 0 0 0 0 17 28 43 61 71 71 68 67 75 93 123 151 168 170 156 131 101 66 41 29 29 30 33 46 70 85 89 84 75 67 66 72 84 94 97 91 79 68 60 57 56 53 43 30 14 5 25 39 45 41 32 21 15 14 17 21 27 34 40 44 44 41 38 38 40 40 38 32 24 22 30 40 44 39 28 20 20 24 24 19 11 2 10 21 27 29 30 34 41 48 51 51 48 45 40 35 32 32 33 35 35 32 26 22 22 26 30 29 25 22 22 25 26 25 22 19 20 23 27 31 35 37 40 43 45 46 46 47 48 48 46 43 40 38 37 38 39 40 40 39 38 38 39 39 38 35 32 30 28 28 28 27 26 26 28 31 35 37 38 40 42 43 42 41 39 37 34 31 30 30 31 34 38 42 44 43 41 40 39 39 38 36 32 29 27 28 28 27 24 19 12 7 5 5 8 14 20 24 25 24 21 19 19 20 21 23 23 23 23 23 24 24 24 21 19 16 15 16 18 22 28 35 40 42 42 40 36 34 31 28 25 21 17 16 17 18 17 14 10 10 12 15 17 16 13 11 10 10 11 10 9 8 8 10 11 11 11 10 10 11 13 15 16 16 15 12 10 9 8 9 11 13 16 19 20 20 20 20 20 20 19 19 20 20 20 18 15 14 15 17 21 24 25 25 25 25 24 23 21 20 20 20 21 22 22 22 22 24 25 27 28 29 30 32 35 39 42 45 48 50 51 50 50 49 50 51 51 50 46 41 35 29 22 17 15 23 35 48 62 72 78 80 77 70 63 58 53 46 38 27 21 27 44 66 87 95 96 95 95 97 100 102 106 109 112 112 108 106 105 105 103 98 91 86 85 85 87 91 93 90 76 54 32 17 14 16 16 16 20 34 63 97 113 109 95 87 95 112 129 135 129 115 93 73 53 34 24 21 21 2 0 0 0 0 0 0 0 0 0 0 0 0 0 0 0 0 0 0 0 0 0 0 0 0 0 0 0 0 0 0 0 0 0 0 0 0 0 0 0 0 0 0 0 0 0 0 0 0 0
0 0 0 0 0 0 0 0 0 0 0 0 0 0 0 0 0 0 0 0 0 0 0 0 0 0 0 0 0 0 0 0 0 0 0 0 0 0 0 0 0 0 0 0 0 0 0 0 0 0 0 0 0 15 27 42 58 68 68 64 63 71 88 116 142 159 164 152 129 100 65 37 23 25 29 31 43 67 86 95 93 83 73 69 74 85 96 102 98 87 78 72 73 74 70 57 40 19 10 31 48 57 56 48 39 32 31 34 39 45 51 55 58 57 54 51 49 48 47 45 39 33 32 38 45 45 38 30 25 24 25 23 19 12 6 13 25 33 35 35 35 40 46 51 53 51 48 43 37 34 33 35 38 39 36 30 25 25 28 30 29 25 22 21 22 21 20 18 18 20 24 28 31 32 33 35 37 39 40 42 46 49 50 47 43 39 35 34 35 36 37 38 38 38 38 38 38 37 35 33 30 28 27 26 25 25 25 27 30 33 34 35 37 40 44 45 45 43 39 35 32 30 31 32 35 37 41 43 42 41 40 40 40 40 38 35 31 30 28 26 25 21 17 11 6 4 4 8 15 21 25 25 23 20 19 20 21 23 23 23 22 21 21 22 24 25 25 23 19 15 13 14 17 23 30 37 41 43 42 40 36 32 28 25 21 18 16 16 16 15 12 8 8 12 16 18 16 12 10 9 10 11 10 9 8 8 10 11 13 14 13 12 11 11 12 14 15 16 14 12 10 10 9 10 12 14 16 17 18 18 18 18 18 17 17 17 18 17 16 14 13 14 17 21 24 25 25 24 24 23 22 20 19 19 20 22 23 24 24 24 25 26 28 29 30 30 32 35 40 44 48 50 51 51 51 50 51 51 52 53 52 51 48 45 40 35 29 20 15 20 33 50 65 75 79 77 71 65 61 58 55 47 37 30 34 48 68 86 93 94 92 92 94 96 99 103 108 112 112 108 106 105 106 104 100 93 88 86 84 83 86 91 94 87 67 43 21 12 12 12 14 19 34 63 99 115 110 96 87 95 112 129 134 127 114 94 75 55 35 21 19 19 1 0 0 0 0 0 0 0 0 0 0 0 0 0 0 0 0 0 0 0 0 0 0 0 0 0 0 0 0 0 0 0 0 0 0 0 0 0 0 0 0 0 0 0 0 0 0 0 0 0
0 0 0 0 0 0 0 0 0 0 0 0 0 0 0 0 0 0 0 0 0 0 0 0 0 0 0 0 0 0 0 0 0 0 0 0 0 0 0 0 0 0 0 0 0 0 0 0 0 0 0 0 0 14 26 41 57 66 65 61 60 69 87 114 140 156 161 150 128 99 65 37 20 20 22 22 35 61 83 95 96 88 78 72 75 86 97 103 100 91 82 79 81 82 78 64 44 23 25 48 66 74 73 66 57 51 50 52 56 58 60 62 65 66 66 64 62 60 57 53 47 42 41 44 47 44 38 32 30 29 29 27 21 13 10 18 30 37 38 36 35 38 44 51 55 56 53 48 42 38 37 38 41 42 39 33 29 28 29 30 28 25 22 21 21 20 20 19 20 23 26 29 30 29 29 30 30 31 33 37 42 46 47 45 42 38 36 35 35 35 37 38 39 39 39 39 38 37 35 33 31 28 26 25 23 24 25 27 29 30 30 31 35 40 45 47 47 45 41 37 34 32 33 34 36 38 40 41 41 40 40 39 39 39 39 37 35 32 29 25 23 20 16 11 6 5 4 8 15 21 24 24 22 20 20 20 23 24 25 23 21 19 19 20 22 25 27 26 23 18 14 14 15 19 26 33 39 42 44 42 39 35 30 27 24 22 20 19 17 15 11 8 6 10 15 16 15 12 9 9 10 11 11 10 9 8 9 11 14 16 16 15 12 10 10 11 14 15 15 14 13 12 12 11 12 13 13 14 15 16 17 18 18 17 16 15 15 15 13 11 11 12 16 20 23 23 23 23 23 22 21 19 17 17 19 22 25 26 26 26 26 28 30 31 32 32 33 36 41 45 47 49 49 48 48 49 50 51 51 52 52 52 52 51 49 45 40 30 22 17 20 34 51 64 73 76 72 66 61 58 56 51 43 35 36 46 62 79 88 91 91 91 92 94 97 102 107 111 112 110 108 107 107 104 98 91 86 83 80 77 79 86 96 97 83 58 30 12 10 10 12 18 34 64 100 116 112 96 88 96 113 130 133 125 111 93 77 59 37 22 17 17 1 0 0 0 0 0 0 0 0 0 0 0 0 0 0 0 0 0 0 0 0 0 0 0 0 0 0 0 0 0 0 0 0 0 0 0 0 0 0 0 0 0 0 0 0 0 0 0 0 0
0 0 0 0 0 0 0 0 0 0 0 0 0 0 0 0 0 0 0 0 0 0 0 0 0 0 0 0 0 0 0 0 0 0 0 0 0 0 0 0 0 0 0 0 0 0 0 0 0 0 0 0 0 13 25 40 57 67 66 61 61 71 90 116 142 159 165 155 133 104 69 40 23 18 17 13 25 51 76 90 94 88 79 72 73 82 92 96 93 85 78 76 79 81 77 63 45 35 47 70 86 94 91 81 71 64 61 61 62 61 60 61 65 71 75 76 74 71 66 62 57 52 49 49 47 42 35 31 30 30 31 30 21 10 10 22 31 36 36 34 33 36 42 50 56 58 56 52 47 43 41 42 44 44 41 36 31 30 31 31 28 25 24 24 25 25 25 24 24 25 25 26 27 28 28 28 26 25 27 32 38 42 42 41 39 38 38 38 38 38 38 39 40 42 42 41 40 37 35 34 31 28 25 23 21 23 25 28 30 30 30 31 35 41 46 49 50 49 45 40 37 35 35 36 37 39 40 40 40 40 39 38 37 37 38 39 37 34 30 25 21 18 15 11 7 6 6 10 16 22 24 24 21 20 20 21 24 25 25 24 22 20 19 19 20 23 25 26 24 20 16 14 15 17 23 28 34 40 43 44 43 39 35 30 28 25 24 22 20 16 12 8 5 7 10 12 12 11 10 9 10 10 10 9 8 8 9 11 13 15 16 15 13 10 9 9 11 14 15 15 15 15 15 15 14 12 11 11 12 15 18 19 19 18 16 15 13 12 10 9 10 11 15 18 20 20 21 22 22 22 20 18 16 17 19 24 27 29 29 28 28 29 31 33 34 34 35 37 40 43 45 45 45 44 45 46 48 49 50 51 51 51 52 54 54 52 47 40 31 24 19 21 34 49 62 72 74 70 64 58 54 49 43 36 35 39 51 66 77 85 90 92 92 92 95 100 105 109 109 108 108 109 108 104 97 91 86 82 77 70 68 75 88 99 93 72 41 15 7 8 10 15 32 63 99 116 112 96 86 93 111 129 133 124 108 92 78 62 42 25 18 18 0 0 0 0 0 0 0 0 0 0 0 0 0 0 0 0 0 0 0 0 0 0 0 0 0 0 0 0 0 0 0 0 0 0 0 0 0 0 0 0 0 0 0 0 0 0 0 0 0 0
0 0 0 0 0 0 0 0 0 0 0 0 0 0 0 0 0 0 0 0 0 0 0 0 0 0 0 0 0 0 0 0 0 0 0 0 0 0 0 0 0 0 0 0 0 0 0 0 0 0 0 0 0 15 24 40 58 70 69 64 64 74 92 117 143 162 171 165 145 114 77 45 27 21 19 10 15 41 66 81 87 84 76 70 69 75 81 84 81 75 71 71 74 76 72 60 48 50 68 92 107 112 107 95 81 70 62 60 59 56 53 55 62 72 79 80 77 72 68 66 63 59 55 52 47 40 32 27 25 25 25 23 15 6 13 24 30 33 33 32 34 38 43 49 55 57 57 54 49 45 43 43 43 43 40 36 33 32 32 31 29 27 27 29 31 31 30 28 26 25 24 25 28 30 31 29 25 23 24 29 34 37 37 36 37 39 41 42 41 40 39 40 42 45 45 44 41 38 35 34 32 29 25 22 21 22 26 29 31 31 31 33 37 43 48 51 52 52 50 45 41 39 38 38 39 39 38 38 39 39 38 37 35 36 37 39 38 35 30 24 19 16 13 10 7 6 6 10 17 22 24 24 22 20 20 21 23 24 24 24 23 23 22 22 21 22 23 24 24 21 17 15 14 16 20 25 30 35 41 44 45 42 38 33 28 25 24 22 20 17 13 8 5 5 7 9 10 10 10 10 10 9 8 8 7 8 9 10 11 13 15 15 14 12 10 10 10 13 15 16 17 17 17 17 15 13 10 9 10 13 16 18 18 17 16 14 13 12 10 9 10 12 15 17 18 19 19 20 20 20 20 19 18 19 22 26 29 31 31 30 29 29 30 32 33 34 34 35 38 40 42 42 42 42 43 45 47 49 49 50 50 50 51 52 53 53 51 46 40 33 25 19 20 31 47 64 74 76 72 64 56 50 45 40 35 34 37 46 58 71 82 89 91 92 94 98 102 105 105 104 104 106 107 105 101 96 93 90 82 69 59 59 70 86 91 79 51 21 6 7 10 13 27 57 93 112 110 94 82 87 105 126 132 125 108 91 78 64 45 29 21 20 0 0 0 0 0 0 0 0 0 0 0 0 0 0 0 0 0 0 0 0 0 0 0 0 0 0 0 0 0 0 0 0 0 0 0 0 0 0 0 0 0 0 0 0 0 0 0 0 0 0
0 0 0 0 0 0 0 0 0 0 0 0 0 0 0 0 0 0 0 0 0 0 0 0 0 0 0 0 0 0 0 0 0 0 0 0 0 0 0 0 0 0 0 0 0 0 0 0 0 0 0 0 0 16 23 38 57 71 71 67 66 75 91 113 139 160 175 176 158 127 86 51 31 25 23 14 9 30 56 72 80 78 72 66 64 66 70 71 67 63 62 65 69 70 66 56 52 63 86 110 124 128 121 105 89 73 61 56 55 51 49 51 59 69 76 76 71 66 63 64 65 62 58 52 46 37 30 23 17 14 12 8 5 11 20 26 30 30 31 34 39 44 48 52 55 57 56 54 50 45 42 41 40 40 37 34 31 31 31 31 30 29 30 31 34 35 34 32 29 26 25 26 30 33 33 30 24 20 22 27 32 34 33 33 36 40 42 44 43 41 40 41 44 47 48 46 43 38 36 35 33 31 28 25 23 24 27 30 32 33 34 36 39 43 46 49 52 53 53 51 47 44 41 41 40 39 37 36 36 37 37 36 35 34 35 37 37 34 29 23 18 14 11 9 6 5 5 10 17 23 25 25 22 20 20 20 22 24 24 24 25 25 26 25 24 22 22 23 23 22 19 15 14 14 18 21 26 31 37 41 43 42 39 33 27 23 20 20 18 16 12 8 5 5 6 8 10 11 12 11 10 9 8 7 6 7 8 10 11 12 14 15 16 16 15 14 14 15 17 18 20 20 20 20 18 15 13 11 10 11 12 13 14 14 14 14 14 13 11 10 11 13 15 17 18 18 17 17 17 19 20 21 22 24 26 30 31 32 32 30 29 29 30 30 31 31 32 33 35 38 40 40 41 41 44 47 49 51 51 51 51 51 51 51 52 53 53 51 46 41 34 25 18 19 31 51 69 80 82 76 66 58 53 49 44 37 30 29 35 48 65 79 86 90 93 96 100 103 102 101 100 102 103 104 103 102 102 101 94 77 59 50 53 66 77 75 56 29 10 5 7 11 23 49 82 101 102 89 76 79 96 120 131 126 110 92 78 62 43 29 22 21 0 0 0 0 0 0 0 0 0 0 0 0 0 0 0 0 0 0 0 0 0 0 0 0 0 0 0 0 0 0 0 0 0 0 0 0 0 0 0 0 0 0 0 0 0 0 0 0 0 0
0 0 0 0 0 0 0 0 0 0 0 0 0 0 0 0 0 0 0 0 0 0 0 0 0 0 0 0 0 0 0 0 0 0 0 0 0 0 0 0 0 0 0 0 0 0 0 0 0 0 0 0 0 17 22 35 55 69 71 68 66 73 87 107 132 156 176 183 168 138 96 56 36 29 26 19 5 20 45 63 73 75 70 63 59 59 60 57 53 52 54 59 63 63 58 51 55 72 97 121 134 137 129 112 93 76 63 58 56 51 48 50 56 64 69 67 62 59 61 65 66 62 55 47 40 32 25 19 12 7 6 8 15 22 27 30 30 30 33 37 44 50 53 56 57 59 58 56 51 46 42 40 39 38 35 32 30 30 32 33 32 31 31 32 33 34 35 35 33 30 28 29 32 34 32 28 21 18 20 27 33 35 35 35 38 41 44 45 44 42 42 43 45 48 49 48 44 40 38 36 35 34 32 30 28 28 30 32 33 35 35 37 39 40 42 45 47 51 53 52 50 47 45 44 43 41 38 35 35 36 36 35 34 33 34 35 35 33 29 24 18 14 10 7 5 4 5 10 17 23 25 25 22 19 19 20 22 23 24 24 24 25 26 26 25 23 22 22 23 23 21 18 15 14 16 19 23 26 31 36 40 41 40 34 28 22 18 16 15 14 12 9 7 8 9 10 12 12 12 11 10 9 8 7 7 6 7 8 10 13 16 19 22 24 25 25 25 25 24 24 24 25 25 25 24 22 20 18 16 13 10 9 8 9 10 10 11 11 10 9 10 12 14 16 16 16 15 13 13 15 19 22 25 27 30 32 33 33 32 30 29 28 29 29 29 29 30 31 34 37 39 40 40 42 45 49 52 53 53 54 54 54 53 53 54 55 56 54 51 47 41 33 25 19 20 36 57 75 86 86 79 70 65 62 60 52 38 25 20 27 44 63 77 86 91 96 100 103 103 102 99 98 99 101 101 102 104 107 107 95 76 59 50 54 63 66 56 35 19 8 6 12 23 43 70 87 93 84 73 73 88 112 127 127 113 95 80 61 40 27 20 20 0 0 0 0 0 0 0 0 0 0 0 0 0 0 0 0 0 0 0 0 0 0 0 0 0 0 0 0 0 0 0 0 0 0 0 0 0 0 0 0 0 0 0 0 0 0 0 0 0 0
0 0 0 0 0 0 0 0 0 0 0 0 0 0 0 0 0 0 0 0 0 0 0 0 0 0 0 0 0 0 0 0 0 0 0 0 0 0 0 0 0 0 0 0 0 0 0 0 0 0 0 0 0 17 22 32 52 66 69 66 65 72 86 105 131 155 176 187 175 145 102 61 39 31 27 21 9 11 35 53 65 70 67 61 54 51 49 45 41 43 48 53 56 54 49 44 54 75 100 124 138 141 133 116 97 81 68 62 58 52 48 49 54 61 65 63 59 57 61 67 67 59 47 37 30 23 18 14 9 5 5 11 20 28 32 32 31 30 33 38 45 51 54 56 58 60 60 57 52 48 45 43 41 39 35 31 30 32 35 36 36 35 33 32 32 33 34 35 34 31 30 30 32 32 30 24 17 14 19 28 36 40 40 41 43 44 45 46 46 45 45 45 46 48 49 49 46 44 41 40 37 36 36 35 35 34 33 33 34 35 36 38 39 38 38 39 41 45 48 49 49 47 46 45 44 42 39 36 35 35 35 34 34 33 33 34 34 33 30 24 19 13 9 6 4 5 6 10 16 22 25 25 22 19 18 20 22 24 24 23 23 24 24 24 24 22 22 22 23 24 23 21 18 16 16 18 19 21 25 30 36 41 42 38 32 25 20 16 15 14 12 10 9 10 10 12 13 13 12 11 9 9 8 9 8 7 5 6 9 13 17 22 28 33 35 37 36 35 31 28 27 29 31 32 32 31 30 28 25 22 18 15 12 10 8 5 3 3 4 3 5 8 11 13 14 14 12 9 8 10 16 21 25 28 30 34 35 34 31 29 28 28 29 30 29 29 29 30 33 36 38 39 40 42 46 51 53 54 54 54 55 56 56 57 57 58 58 57 55 51 47 40 34 26 20 24 41 63 81 91 88 80 73 72 73 69 56 37 23 19 28 46 63 78 88 94 97 100 102 101 99 97 97 98 98 99 101 106 112 112 101 83 66 56 56 59 53 39 25 15 14 20 28 42 61 76 84 81 71 69 80 102 120 126 117 101 85 64 41 26 19 18 0 0 0 0 0 0 0 0 0 0 0 0 0 0 0 0 0 0 0 0 0 0 0 0 0 0 0 0 0 0 0 0 0 0 0 0 0 0 0 0 0 0 0 0 0 0 0 0 0 0
0 0 0 0 0 0 0 0 0 0 0 0 0 0 0 0 0 0 0 0 0 0 0 0 0 0 0 0 0 0 0 0 0 0 0 0 0 0 0 0 0 0 0 0 0 0 0 0 0 0 0 0 0 17 23 32 52 66 68 65 65 73 88 108 132 156 176 187 176 148 107 65 41 32 27 23 15 10 26 42 56 64 64 58 49 43 39 35 34 39 45 49 49 45 38 35 48 71 96 121 136 140 133 117 101 86 73 65 57 51 47 49 56 63 65 61 56 55 61 66 65 53 39 27 19 13 10 9 9 7 3 7 17 28 33 33 30 29 31 36 43 48 50 52 55 57 58 56 53 51 49 49 46 42 36 30 30 35 38 40 39 37 35 33 32 32 33 33 32 30 28 29 30 30 26 20 12 12 20 31 41 46 48 49 49 47 47 47 48 47 46 45 45 46 48 49 49 47 45 41 39 37 38 39 39 37 35 34 34 35 37 39 40 39 37 36 37 40 42 44 45 44 44 44 44 43 40 37 35 33 33 34 34 35 35 35 34 32 29 24 19 14 10 7 6 6 7 10 16 21 24 24 21 20 19 21 23 24 23 22 21 21 21 22 22 22 22 23 24 24 24 23 20 18 17 17 17 18 21 26 34 40 44 42 36 29 23 19 17 15 13 10 9 10 11 12 13 12 11 10 10 9 10 10 11 10 7 5 7 11 15 21 28 35 40 42 41 38 33 29 26 29 34 37 38 37 35 33 30 29 26 24 21 18 14 11 10 8 8 9 11 15 17 18 17 15 13 9 6 6 12 19 23 27 31 35 35 34 31 28 27 28 30 30 30 30 30 30 33 35 37 38 38 40 45 49 51 51 51 51 52 55 57 58 59 60 60 58 56 55 52 47 41 34 25 19 27 46 70 86 90 84 77 74 76 78 72 57 40 26 22 31 47 65 80 87 90 91 94 96 96 96 97 99 100 98 97 101 109 117 117 107 87 68 59 56 50 39 27 20 22 29 37 46 59 70 79 80 72 68 74 91 110 121 118 106 90 69 45 30 19 17 0 0 0 0 0 0 0 0 0 0 0 0 0 0 0 0 0 0 0 0 0 0 0 0 0 0 0 0 0 0 0 0 0 0 0 0 0 0 0 0 0 0 0 0 0 0 0 0 0 0
0 0 0 0 0 0 0 0 0 0 0 0 0 0 0 0 0 0 0 0 0 0 0 0 0 0 0 0 0 0 0 0 0 0 0 0 0 0 0 0 0 0 0 0 0 0 0 0 0 0 0 0 0 17 25 34 53 67 68 65 65 74 91 111 134 155 173 184 175 150 111 70 46 35 28 24 19 16 22 33 47 60 63 58 48 39 34 31 32 38 43 46 44 37 29 27 42 63 87 113 129 135 130 116 100 87 75 66 58 51 48 53 62 68 66 59 51 51 57 62 59 47 33 22 14 8 8 9 10 8 3 4 16 28 33 34 31 30 31 36 41 45 46 48 51 53 54 53 52 51 53 54 51 45 35 29 30 36 40 41 40 38 36 34 33 33 33 32 30 27 25 25 28 28 24 16 11 15 24 34 45 52 55 55 53 50 48 47 48 48 47 45 43 43 45 48 50 49 46 42 39 37 38 40 40 38 35 34 34 36 39 41 41 40 37 35 35 36 39 40 40 40 41 42 43 42 40 37 35 32 32 33 35 35 36 35 34 31 28 24 19 15 11 9 8 8 10 13 17 21 23 23 22 21 22 23 25 25 24 22 21 20 20 21 21 22 23 23 24 25 24 23 21 19 18 17 16 16 19 25 31 38 42 41 36 31 26 22 20 17 14 10 8 9 10 11 12 12 12 12 12 11 12 13 14 13 10 8 7 9 12 17 24 31 37 40 39 35 31 26 24 26 31 35 37 36 34 32 30 30 30 28 25 21 18 18 18 19 19 20 23 26 28 28 26 23 19 15 10 7 9 16 22 27 32 35 36 34 31 28 27 28 30 31 32 31 31 31 33 35 35 35 36 39 43 47 49 48 47 47 49 52 55 57 58 59 59 58 57 56 55 51 46 40 32 22 20 32 55 77 87 87 80 74 72 75 74 67 54 38 24 22 32 48 66 76 79 80 82 86 90 95 99 102 104 102 99 97 102 113 119 116 102 81 66 58 49 38 27 22 25 35 45 52 61 68 77 81 76 71 73 85 102 116 116 105 91 71 48 33 20 18 0 0 0 0 0 0 0 0 0 0 0 0 0 0 0 0 0 0 0 0 0 0 0 0 0 0 0 0 0 0 0 0 0 0 0 0 0 0 0 0 0 0 0 0 0 0 0 0 0 0
0 0 0 0 0 0 0 0 0 0 0 0 0 0 0 0 0 0 0 0 0 0 0 0 0 0 0 0 0 0 0 0 0 0 0 0 0 0 0 0 0 0 0 0 0 0 0 0 0 0 0 0 0 17 27 34 53 67 68 65 64 73 90 110 132 152 170 181 176 154 119 79 54 40 30 25 21 19 20 27 42 58 65 61 51 39 32 30 31 36 40 41 37 30 23 25 39 57 77 101 117 125 123 111 98 87 78 71 64 58 57 63 71 74 66 56 48 50 58 61 57 44 31 22 14 10 9 9 8 5 2 8 20 30 35 36 35 35 36 40 43 45 46 46 48 49 50 49 50 51 55 56 52 44 33 27 30 36 39 39 39 38 36 34 32 31 31 31 30 26 23 22 25 25 22 15 13 19 26 36 47 54 58 58 55 51 48 47 48 48 46 44 41 42 44 46 48 47 44 40 37 37 38 39 39 37 35 33 34 37 41 43 42 40 36 35 35 35 37 37 38 39 40 40 41 40 39 36 34 31 30 31 34 35 36 35 34 31 28 23 19 15 12 10 8 10 12 16 20 22 24 24 23 24 25 26 27 27 25 24 23 22 23 23 23 23 23 24 25 24 23 22 20 19 18 17 16 17 20 24 29 33 36 35 32 29 25 23 20 17 13 9 8 9 10 11 12 13 15 15 15 15 14 15 15 14 13 12 10 10 11 15 20 27 33 36 38 35 31 27 24 24 28 31 34 34 31 30 29 30 30 28 25 21 20 21 23 25 26 26 27 29 32 33 33 30 26 21 16 11 11 16 23 28 32 35 34 32 30 28 28 29 30 31 32 32 31 32 32 33 34 34 35 38 42 46 46 45 44 45 48 51 53 55 56 57 58 58 57 56 55 53 49 45 38 30 22 23 42 66 83 89 86 78 71 67 66 66 61 49 32 21 22 34 52 66 71 72 74 78 84 92 99 104 107 107 103 98 98 106 114 116 107 89 74 63 51 39 27 20 25 37 49 58 64 69 76 81 80 76 76 85 99 112 112 101 86 67 46 34 22 20 0 0 0 0 0 0 0 0 0 0 0 0 0 0 0 0 0 0 0 0 0 0 0 0 0 0 0 0 0 0 0 0 0 0 0 0 0 0 0 0 0 0 0 0 0 0 0 0 0 0
0 0 0 0 0 0 0 0 0 0 0 0 0 0 0 0 0 0 0 0 0 0 0 0 0 0 0 0 0 0 0 0 0 0 0 0 0 0 0 0 0 0 0 0 0 0 0 0 0 0 0 0 0 16 27 31 49 65 68 65 64 71 86 107 130 150 168 181 179 162 131 91 65 47 33 25 22 19 17 22 38 57 66 63 52 39 30 26 26 30 33 34 30 26 24 29 39 50 64 85 103 113 114 106 96 89 85 81 76 70 67 71 75 72 63 54 51 57 65 66 60 46 34 25 18 12 9 6 5 4 5 12 23 32 37 38 39 41 43 46 48 49 48 47 46 45 45 45 48 51 55 55 49 39 29 26 32 36 38 38 38 37 36 34 31 30 30 31 30 27 23 22 24 25 21 15 14 20 27 36 47 55 60 60 57 52 49 48 48 48 46 44 42 42 44 45 45 43 41 38 36 36 37 38 37 35 33 33 35 39 43 44 43 39 36 35 35 36 37 37 38 39 39 39 38 37 36 35 32 30 29 30 31 33 34 34 33 31 28 24 19 15 11 9 8 10 13 17 21 24 25 25 25 25 27 28 29 29 28 26 25 25 25 25 25 24 23 23 24 24 23 21 20 20 19 19 19 20 22 25 28 30 30 29 27 25 24 22 19 15 10 8 9 10 11 11 12 14 16 18 18 17 16 15 14 14 14 14 15 15 15 16 21 27 33 37 39 37 33 28 24 23 25 28 30 31 30 29 29 29 28 25 22 20 19 20 23 25 26 25 24 24 25 29 31 32 30 25 20 15 15 18 23 28 30 30 29 29 29 30 30 31 31 31 31 31 32 32 32 32 33 34 35 38 41 44 44 43 42 45 48 52 54 55 56 56 58 58 58 56 54 52 50 47 43 36 29 23 33 56 76 89 93 87 77 67 61 62 64 60 45 30 21 25 40 57 66 70 71 74 80 88 96 102 106 108 106 101 99 103 110 114 108 94 80 68 56 42 29 19 22 35 49 61 67 69 73 78 79 77 79 86 100 111 111 98 81 61 42 33 22 20 0 0 0 0 0 0 0 0 0 0 0 0 0 0 0 0 0 0 0 0 0 0 0 0 0 0 0 0 0 0 0 0 0 0 0 0 0 0 0 0 0 0 0 0 0 0 0 0 0 0
0 0 0 0 0 0 0 0 0 0 0 0 0 0 0 0 0 0 0 0 0 0 0 0 0 0 0 0 0 0 0 0 0 0 0 0 0 0 0 0 0 0 0 0 0 0 0 0 0 0 0 0 0 14 27 30 45 63 69 67 66 70 83 103 129 152 170 183 183 169 142 104 76 54 36 27 23 20 16 15 29 49 59 58 48 34 24 19 19 24 28 30 28 25 25 29 34 39 49 69 89 102 107 102 96 92 91 89 84 77 71 69 68 64 58 56 59 67 73 71 62 49 36 28 22 16 12 10 11 10 10 15 23 30 34 36 40 44 48 50 51 51 50 48 45 43 42 43 46 51 53 51 42 31 25 27 34 37 37 36 37 38 38 35 32 30 30 31 31 29 26 25 27 27 23 16 14 20 28 37 48 56 61 62 60 55 51 50 50 49 47 45 44 44 45 45 44 41 39 37 36 36 36 36 35 33 31 32 35 40 43 45 43 40 37 36 37 37 38 38 39 39 38 36 35 33 32 31 30 28 27 28 30 30 31 32 32 31 29 25 20 15 12 9 6 8 11 16 21 24 25 26 26 26 27 28 29 29 28 27 26 25 25 25 24 23 22 23 24 25 24 22 21 21 21 21 21 22 24 26 28 28 27 25 23 22 21 20 16 12 9 8 10 11 11 12 13 15 18 19 19 17 16 15 14 13 13 14 16 18 18 18 22 28 33 36 37 35 30 25 21 20 20 23 25 27 27 27 27 26 25 22 19 17 16 16 19 21 22 21 20 19 18 20 24 27 28 25 22 19 19 20 23 26 26 25 24 25 28 31 33 33 32 31 31 31 32 32 32 32 33 34 36 39 41 42 42 41 41 45 49 53 56 56 57 57 59 59 58 56 54 52 51 49 46 41 35 27 28 44 64 82 94 96 88 76 67 67 72 73 62 43 26 20 31 48 61 68 70 71 76 84 92 98 102 106 106 103 101 104 110 114 110 98 84 72 59 45 30 19 19 31 48 62 68 67 67 71 72 73 77 86 99 111 111 98 81 60 40 32 23 20 0 0 0 0 0 0 0 0 0 0 0 0 0 0 0 0 0 0 0 0 0 0 0 0 0 0 0 0 0 0 0 0 0 0 0 0 0 0 0 0 0 0 0 0 0 0 0 0 0 0
0 0 0 0 0 0 0 0 0 0 0 0 0 0 0 0 0 0 0 0 0 0 0 0 0 0 0 0 0 0 0 0 0 0 0 0 0 0 0 0 0 0 0 0 0 0 0 0 0 0 0 0 0 12 25 29 41 61 71 72 70 71 80 100 129 154 173 186 186 174 150 115 85 61 41 30 26 24 20 12 17 35 47 48 40 27 18 14 16 22 26 27 24 20 19 20 22 24 35 58 81 96 102 101 96 94 92 88 81 74 66 62 59 56 56 60 66 71 72 66 56 45 35 30 25 19 16 15 15 15 15 19 24 28 30 32 37 43 48 50 51 51 50 50 47 44 42 42 45 49 49 45 35 26 24 29 34 35 34 33 35 38 40 39 35 32 30 31 32 32 31 30 30 30 25 18 14 20 29 38 49 58 64 65 62 57 53 52 51 51 49 47 46 47 47 46 44 40 38 37 37 38 37 36 34 31 30 30 34 38 42 43 42 40 39 39 39 39 38 38 39 38 36 34 31 29 28 28 28 27 27 28 29 30 30 31 31 31 30 26 22 18 14 10 8 7 9 13 17 21 24 25 26 26 26 26 27 27 26 25 25 25 24 24 22 22 22 23 24 25 23 22 20 21 22 22 22 23 25 27 30 30 28 25 22 20 19 17 14 10 9 10 11 12 12 12 15 17 20 20 19 17 15 15 14 13 13 14 16 17 17 16 19 24 28 30 30 28 24 20 17 16 16 16 17 19 20 21 22 21 20 17 15 13 12 12 12 14 15 15 16 16 14 14 17 22 25 25 24 22 22 23 24 25 24 22 21 23 27 32 34 34 33 32 31 32 32 32 31 31 32 35 36 39 40 41 41 41 41 44 48 53 56 58 58 58 59 60 60 58 56 53 51 50 47 44 38 30 25 33 50 70 88 97 96 87 78 76 81 84 75 54 31 17 20 36 53 63 67 68 73 82 90 96 100 103 105 104 103 106 111 115 112 101 86 73 59 45 31 18 15 27 45 61 68 66 64 65 66 67 72 82 96 109 112 102 84 64 44 33 25 22 0 0 0 0 0 0 0 0 0 0 0 0 0 0 0 0 0 0 0 0 0 0 0 0 0 0 0 0 0 0 0 0 0 0 0 0 0 0 0 0 0 0 0 0 0 0 0 0 0 0
0 0 0 0 0 0 0 0 0 0 0 0 0 0 0 0 0 0 0 0 0 0 0 0 0 0 0 0 0 0 0 0 0 0 0 0 0 0 0 0 0 0 0 0 0 0 0 0 0 0 0 0 0 10 23 27 38 59 73 76 73 71 76 95 127 155 175 188 187 176 155 123 94 70 49 35 31 30 26 17 10 22 35 40 36 26 17 12 13 17 20 20 15 10 10 15 15 16 30 56 79 94 101 99 94 89 85 78 72 67 62 59 57 56 58 63 67 67 61 52 44 36 31 28 23 18 15 13 12 13 18 24 29 30 31 32 36 42 45 48 50 51 53 54 51 47 43 41 43 46 45 40 32 27 28 30 31 30 28 27 30 35 39 40 38 34 32 31 33 34 35 34 33 30 26 18 13 20 29 38 49 59 65 67 65 60 56 53 52 51 50 48 48 48 49 47 45 41 39 38 39 39 38 36 34 31 29 29 32 36 39 40 41 40 40 40 40 39 38 37 37 37 35 32 29 27 26 26 26 26 27 29 30 31 31 31 31 31 30 27 23 19 16 13 10 9 9 10 14 17 21 24 25 25 25 25 24 24 23 22 22 22 22 22 22 22 22 23 23 23 22 21 20 21 22 22 22 21 23 26 30 31 30 26 22 20 18 16 13 10 9 12 13 13 13 14 16 19 21 22 20 18 16 15 13 12 12 12 14 14 14 12 13 17 20 22 23 22 19 16 15 16 17 16 15 13 14 15 15 15 13 12 11 10 10 10 9 8 8 8 10 12 13 14 17 22 27 29 30 29 28 27 27 26 25 22 20 21 25 30 33 33 33 32 32 32 32 31 30 30 32 35 37 39 40 41 42 42 41 43 47 51 56 58 58 58 58 59 60 60 57 54 52 50 48 44 40 32 25 25 37 56 78 92 96 93 86 82 85 86 77 57 33 15 13 25 43 57 66 70 76 84 91 96 99 103 106 106 105 106 111 115 113 102 86 71 56 44 31 19 14 21 37 56 67 70 68 67 66 65 69 80 94 108 112 103 87 67 48 37 28 25 0 0 0 0 0 0 0 0 0 0 0 0 0 0 0 0 0 0 0 0 0 0 0 0 0 0 0 0 0 0 0 0 0 0 0 0 0 0 0 0 0 0 0 0 0 0 0 0 0 0
0 0 0 0 0 0 0 0 0 0 0 0 0 0 0 0 0 0 0 0 0 0 0 0 0 0 0 0 0 0 0 0 0 0 0 0 0 0 0 0 0 0 0 0 0 0 0 0 0 0 0 0 0 10 20 25 34 56 74 78 74 69 72 89 122 153 175 187 186 175 157 129 102 79 57 43 38 35 31 24 11 13 29 38 38 30 20 13 12 14 17 17 12 7 13 20 21 23 36 60 80 91 95 92 86 81 75 69 67 66 65 62 60 59 61 64 65 60 48 38 32 30 28 25 20 11 6 3 5 14 25 33 38 39 38 40 43 46 48 49 51 55 58 60 56 49 42 40 41 44 44 40 35 33 33 32 30 27 25 24 27 31 35 37 37 35 34 33 34 35 36 35 31 29 25 18 13 19 28 37 47 56 63 67 66 63 58 55 52 51 50 48 48 48 48 47 44 40 38 38 38 39 38 37 35 32 30 29 30 33 36 38 39 40 40 40 40 39 37 37 37 37 35 33 30 27 25 25 25 26 29 31 33 33 32 31 30 29 28 25 21 18 15 14 12 10 10 10 12 15 18 20 23 23 24 24 23 22 21 20 20 20 21 21 22 22 21 21 21 21 20 20 20 21 22 22 21 20 20 24 28 31 31 27 23 20 18 17 14 10 9 12 15 16 16 16 18 20 22 23 22 21 19 17 15 13 11 11 11 12 12 10 10 13 16 20 22 22 21 19 17 18 19 19 16 13 11 10 10 9 9 8 9 10 10 10 10 9 9 8 9 11 15 17 20 23 28 32 35 35 35 33 31 29 27 24 20 19 20 25 29 30 30 30 31 31 31 30 30 30 32 35 37 39 40 42 43 42 42 42 45 50 55 58 59 58 57 58 59 60 58 55 53 51 48 45 40 34 25 21 30 46 68 85 92 92 87 82 81 80 73 58 38 20 11 19 35 53 68 77 84 90 94 96 99 103 106 107 106 107 112 116 113 101 83 65 50 41 33 22 14 16 29 49 67 76 78 75 70 66 70 81 95 109 113 103 87 69 51 40 30 27 0 0 0 0 0 0 0 0 0 0 0 0 0 0 0 0 0 0 0 0 0 0 0 0 0 0 0 0 0 0 0 0 0 0 0 0 0 0 0 0 0 0 0 0 0 0 0 0 0 0
0 0 0 0 0 0 0 0 0 0 0 0 0 0 0 0 0 0 0 0 0 0 0 0 0 0 0 0 0 0 0 0 0 0 0 0 0 0 0 0 0 0 0 0 0 0 0 0 0 0 0 0 0 10 18 23 31 53 72 78 73 66 67 83 117 151 174 186 185 175 159 134 109 87 66 50 42 39 35 29 17 7 24 37 41 35 24 15 12 14 17 18 17 20 28 35 38 38 46 62 76 82 83 80 76 73 71 69 70 71 70 67 64 61 62 64 64 58 45 34 27 26 26 23 15 6 6 10 16 25 35 43 47 48 49 51 55 57 57 56 57 59 62 61 55 45 38 35 40 44 45 42 37 35 35 34 31 28 27 26 27 29 31 33 35 36 36 35 35 35 35 33 29 25 23 17 13 19 27 35 45 54 60 65 67 65 61 56 53 50 48 47 47 47 47 46 43 40 38 37 37 38 38 37 36 34 31 30 30 32 35 37 38 39 40 40 40 39 38 38 38 37 36 34 31 29 27 25 26 27 30 33 35 34 32 29 27 25 23 20 17 15 13 12 12 12 12 11 11 13 15 17 20 21 22 23 23 23 22 20 20 20 20 21 22 21 20 19 18 17 17 18 19 20 22 22 21 20 20 21 25 29 30 27 22 19 18 17 15 10 7 12 16 18 18 19 20 21 23 24 24 24 22 20 18 15 13 11 11 11 12 11 10 12 16 21 25 26 26 24 22 20 20 20 18 15 11 10 8 6 5 6 7 10 10 10 10 10 9 8 8 11 15 19 20 21 25 29 34 38 39 37 35 33 30 27 23 19 16 18 22 25 26 27 28 30 30 30 30 31 34 37 39 40 41 42 42 42 41 42 45 49 54 58 59 57 56 56 57 58 57 56 53 51 49 45 40 34 26 21 25 39 59 76 86 90 87 81 77 74 71 63 50 32 18 17 29 50 73 88 96 98 97 97 99 103 106 107 107 109 114 117 112 96 75 56 42 38 35 27 16 14 22 43 67 82 87 82 72 65 69 83 99 112 115 103 87 69 52 41 32 28 0 0 0 0 0 0 0 0 0 0 0 0 0 0 0 0 0 0 0 0 0 0 0 0 0 0 0 0 0 0 0 0 0 0 0 0 0 0 0 0 0 0 0 0 0 0 0 0 0 0
0 0 0 0 0 0 0 0 0 0 0 0 0 0 0 0 0 0 0 0 0 0 0 0 0 0 0 0 0 0 0 0 0 0 0 0 0 0 0 0 0 0 0 0 0 0 0 0 0 0 0 0 0 10 16 22 30 51 71 78 73 64 63 78 112 148 173 186 186 177 162 139 116 94 71 54 44 39 35 32 24 7 14 31 38 33 22 15 16 20 22 26 32 39 45 50 51 50 51 57 63 66 67 68 69 71 72 74 76 76 75 70 65 62 63 66 66 60 48 36 29 26 24 21 15 12 16 21 25 33 42 49 53 55 56 60 66 70 68 65 62 61 60 56 47 36 30 32 40 46 45 40 34 32 33 33 31 30 30 30 30 30 30 32 35 37 38 37 35 34 33 32 29 26 23 18 13 19 28 37 45 53 58 62 65 65 62 58 53 50 47 46 46 47 46 45 43 40 38 37 37 37 38 38 37 35 33 31 31 33 35 37 38 39 39 38 38 38 38 38 38 37 35 33 32 30 29 27 27 29 30 33 33 32 29 25 23 20 18 15 12 11 10 10 11 13 13 13 11 10 11 14 17 19 20 22 23 24 24 23 21 21 21 21 21 20 17 15 14 13 14 15 16 18 20 22 21 20 19 20 22 25 27 25 21 17 15 15 14 10 7 10 15 18 19 20 20 21 23 25 25 25 25 24 21 19 16 14 13 13 14 13 12 12 15 19 24 27 28 27 25 24 22 21 19 15 12 10 8 6 5 5 6 8 9 10 9 8 6 5 5 10 15 17 17 17 19 23 29 35 38 37 37 36 35 32 28 22 17 14 16 19 20 21 23 26 29 31 32 34 36 39 41 41 41 42 42 42 42 43 45 49 54 57 58 56 55 55 55 56 56 55 54 52 50 46 41 34 27 21 23 33 50 66 78 86 87 82 76 72 71 71 65 49 28 18 24 46 76 96 106 106 100 97 98 103 106 107 108 111 115 117 107 87 65 45 35 35 37 32 20 14 18 39 67 86 92 82 67 58 64 82 101 115 116 104 87 70 53 41 32 28 0 0 0 0 0 0 0 0 0 0 0 0 0 0 0 0 0 0 0 0 0 0 0 0 0 0 0 0 0 0 0 0 0 0 0 0 0 0 0 0 0 0 0 0 0 0 0 0 0 0
0 0 0 0 0 0 0 0 0 0 0 0 0 0 0 0 0 0 0 0 0 0 0 0 0 0 0 0 0 0 0 0 0 0 0 0 0 0 0 0 0 0 0 0 0 0 0 0 0 0 0 0 0 11 15 20 28 48 70 79 75 64 61 73 107 145 172 188 189 180 164 142 119 97 75 54 41 35 34 34 30 17 4 18 27 25 20 22 28 32 35 39 45 51 54 54 52 49 46 47 50 52 56 61 66 71 75 80 82 82 79 72 66 62 62 64 63 58 47 37 30 26 23 19 16 18 22 25 29 36 45 52 56 58 60 66 72 77 75 70 65 60 55 49 40 31 30 35 43 47 44 35 27 26 28 28 28 29 30 31 31 30 30 32 35 38 39 37 35 34 33 33 32 30 26 20 13 16 27 38 47 54 57 60 62 64 63 59 54 50 47 46 46 47 46 45 43 40 39 38 38 38 38 38 38 36 35 35 35 36 38 39 39 38 36 35 35 35 36 36 36 35 33 31 30 30 29 29 30 30 31 31 30 27 24 21 19 17 15 13 11 10 10 11 13 15 15 12 9 6 8 11 15 17 19 20 21 23 24 24 23 22 21 20 19 17 14 12 10 10 11 13 15 16 19 20 21 20 19 19 20 22 24 22 19 15 13 11 10 9 7 9 13 16 18 20 21 23 25 26 27 27 27 26 24 22 20 17 16 16 17 18 17 15 13 14 18 22 24 25 25 25 25 23 20 16 13 11 10 8 7 6 6 6 7 9 9 8 6 6 7 10 14 16 15 13 14 18 24 30 33 35 36 38 40 38 33 27 19 14 13 14 15 16 19 23 27 31 33 35 37 40 41 41 42 42 43 44 45 46 48 51 54 57 57 56 55 54 54 55 55 55 54 53 51 47 41 35 27 21 21 29 42 57 69 80 86 84 77 72 73 76 76 61 37 20 19 40 74 100 112 110 102 97 98 104 107 108 108 111 114 114 103 82 59 40 31 33 37 33 22 13 16 36 66 88 93 80 61 51 59 81 101 115 116 104 89 73 56 42 31 28 0 0 0 0 0 0 0 0 0 0 0 0 0 0 0 0 0 0 0 0 0 0 0 0 0 0 0 0 0 0 0 0 0 0 0 0 0 0 0 0 0 0 0 0 0 0 0 0 0 0
0 0 0 0 0 0 0 0 0 0 0 0 0 0 0 0 0 0 0 0 0 0 0 0 0 0 0 0 0 0 0 0 0 0 0 0 0 0 0 0 0 0 0 0 0 0 0 0 0 0 0 0 0 13 14 19 25 43 68 81 77 65 59 69 102 142 172 189 190 180 164 142 120 99 76 54 40 33 31 35 35 28 11 5 15 17 20 28 36 40 42 45 50 53 53 51 48 45 43 42 45 49 55 61 65 69 75 81 86 87 82 73 65 58 55 53 51 47 39 32 28 25 20 18 19 21 24 26 30 38 48 56 59 61 63 68 74 77 75 69 62 55 51 47 41 36 36 40 45 46 40 31 25 25 25 24 25 27 30 31 32 31 30 31 34 36 37 37 35 34 34 35 37 36 32 24 13 10 22 35 45 53 56 57 60 63 63 61 56 51 48 47 47 47 46 45 43 41 40 40 40 40 40 40 39 39 39 39 39 40 40 40 39 37 34 33 32 32 33 33 32 31 29 28 28 28 28 29 30 31 32 30 28 24 20 18 17 16 15 14 13 12 13 15 17 18 16 12 7 5 7 10 14 17 18 18 19 21 23 24 23 21 19 18 16 15 13 11 10 10 11 12 14 15 17 19 20 20 19 18 17 19 20 20 16 13 10 7 7 8 8 10 12 15 17 20 23 25 27 28 28 28 28 28 26 24 22 20 20 20 22 22 21 18 14 10 11 15 19 21 23 25 25 25 21 17 14 13 13 13 12 10 9 7 7 9 10 10 9 8 9 11 14 15 14 12 13 16 21 25 28 29 31 36 41 42 38 30 20 13 12 12 12 13 15 20 25 30 32 34 36 38 39 40 42 44 45 46 47 48 50 52 55 57 57 57 56 55 55 55 54 54 53 53 51 47 41 35 27 22 21 27 38 51 62 75 83 84 78 72 71 76 78 67 43 23 17 35 70 98 113 112 103 97 99 106 110 111 109 109 112 112 103 86 65 46 35 34 36 33 21 12 14 34 64 88 95 81 62 50 58 80 100 113 113 103 90 76 60 45 33 28 0 0 0 0 0 0 0 0 0 0 0 0 0 0 0 0 0 0 0 0 0 0 0 0 0 0 0 0 0 0 0 0 0 0 0 0 0 0 0 0 0 0 0 0 0 0 0 0 0 0
0 0 0 0 0 0 0 0 0 0 0 0 0 0 0 0 0 0 0 0 0 0 0 0 0 0 0 0 0 0 0 0 0 0 0 0 0 0 0 0 0 0 0 0 0 0 0 0 0 0 0 0 0 15 15 18 23 38 65 82 81 67 57 63 95 137 171 190 190 178 161 140 120 101 80 60 47 39 37 40 43 37 22 6 6 11 17 26 34 39 41 44 49 52 52 51 50 48 45 44 46 51 56 60 61 63 68 76 83 86 82 71 60 51 42 38 36 33 29 26 24 22 21 22 24 27 29 32 37 45 53 58 60 60 61 65 70 72 69 64 57 52 50 49 45 41 40 42 44 41 35 31 29 28 25 24 25 28 32 34 35 34 32 30 30 32 34 35 35 34 35 37 40 40 36 27 14 4 11 25 38 48 53 56 60 64 65 64 59 53 50 48 48 46 45 44 43 42 42 42 41 41 40 40 40 41 41 41 41 40 40 39 38 35 33 31 30 30 31 31 30 28 26 25 25 26 26 27 29 30 31 30 27 23 19 17 17 17 16 15 15 15 17 20 22 21 19 15 10 8 8 9 12 15 16 16 16 18 20 21 21 19 16 15 14 13 12 12 12 12 13 13 13 14 15 16 18 20 20 18 16 16 17 17 14 11 8 5 4 6 8 10 12 15 17 20 24 27 29 29 29 30 30 29 27 25 24 24 24 25 26 25 23 20 16 11 8 9 13 17 20 24 25 25 21 17 14 14 15 15 15 15 12 10 8 9 10 10 11 11 12 12 12 12 12 13 15 18 21 23 24 24 26 31 38 43 41 34 23 14 11 11 12 13 15 20 25 29 32 33 35 35 37 39 42 45 47 48 48 49 51 52 55 56 57 57 56 56 56 55 54 53 52 52 51 46 41 35 28 23 22 26 36 47 58 71 81 84 80 74 70 73 75 69 49 28 19 32 63 93 110 112 104 99 101 109 114 113 109 106 107 111 110 98 80 59 43 37 36 31 20 11 12 32 63 90 99 88 68 55 59 79 98 109 109 99 87 75 61 47 35 30 0 0 0 0 0 0 0 0 0 0 0 0 0 0 0 0 0 0 0 0 0 0 0 0 0 0 0 0 0 0 0 0 0 0 0 0 0 0 0 0 0 0 0 0 0 0 0 0 0 0
0 0 0 0 0 0 0 0 0 0 0 0 0 0 0 0 0 0 0 0 0 0 0 0 0 0 0 0 0 0 0 0 0 0 0 0 0 0 0 0 0 0 0 0 0 0 0 0 0 0 0 0 0 17 17 17 22 34 61 82 85 70 56 57 86 131 168 190 192 178 160 138 121 106 88 71 60 52 49 51 52 46 30 14 9 10 10 16 25 32 36 41 49 54 56 58 58 56 52 46 45 48 52 54 53 53 57 65 72 76 72 62 51 40 31 27 28 27 24 20 18 19 23 28 33 39 44 48 52 56 58 58 56 54 55 58 62 64 63 59 54 51 50 49 45 41 39 39 37 35 32 32 31 30 28 28 30 34 38 40 41 39 35 31 29 30 32 34 35 34 34 36 39 40 37 29 18 6 3 14 27 40 49 55 60 64 66 65 61 56 53 51 49 46 44 42 42 43 44 44 43 41 40 40 41 42 43 42 40 39 37 37 35 34 31 30 29 30 31 31 30 27 25 25 25 25 25 26 27 29 30 29 27 23 20 18 17 16 15 15 15 16 19 22 24 24 22 19 15 12 10 10 11 13 14 14 14 15 17 18 18 16 14 12 12 13 14 14 14 14 14 14 14 14 14 15 18 20 21 20 18 16 15 14 13 10 9 6 5 5 7 10 13 15 18 21 25 28 29 30 30 30 30 30 29 27 27 27 29 29 29 28 25 21 18 15 11 8 9 13 18 22 24 23 20 16 14 14 14 15 15 15 14 12 10 9 9 10 12 14 14 13 11 10 10 13 16 20 22 23 23 22 23 27 35 42 44 39 29 19 13 12 13 15 16 20 25 29 32 34 35 35 35 37 41 45 47 48 47 48 49 51 54 56 56 56 56 57 56 55 54 52 51 50 48 45 41 36 31 27 25 26 34 44 55 67 79 84 83 77 72 71 72 69 54 36 25 31 56 84 105 112 106 101 103 112 118 116 108 102 104 112 118 112 96 72 50 40 35 30 20 10 12 33 65 93 105 95 75 59 60 77 95 105 104 93 81 69 59 47 35 30 0 0 0 0 0 0 0 0 0 0 0 0 0 0 0 0 0 0 0 0 0 0 0 0 0 0 0 0 0 0 0 0 0 0 0 0 0 0 0 0 0 0 0 0 0 0 0 0 0 0
0 0 0 0 0 0 0 0 0 0 0 0 0 0 0 0 0 0 0 0 0 0 0 0 0 0 0 0 0 0 0 0 0 0 0 0 0 0 0 0 0 0 0 0 0 0 0 0 0 0 0 0 0 17 18 16 20 31 58 81 86 72 56 53 79 124 165 193 198 184 164 142 125 113 100 85 74 65 59 59 59 52 36 17 11 15 12 8 15 25 33 41 50 57 62 66 67 65 57 44 35 37 41 43 43 44 46 52 57 59 56 48 40 31 23 22 25 27 24 20 18 20 27 33 40 49 57 63 66 65 61 56 50 47 48 52 57 60 60 57 54 51 49 45 41 38 36 35 32 29 28 29 29 29 30 33 36 40 43 44 44 42 38 33 30 31 33 35 35 34 33 33 35 36 35 30 22 11 3 8 20 33 43 50 56 61 63 64 62 59 57 55 52 47 42 40 40 41 44 45 44 41 39 39 40 43 44 43 40 37 35 35 34 31 29 27 27 29 31 31 29 26 24 24 24 25 25 26 27 28 28 27 26 24 21 19 17 15 15 14 15 17 20 23 25 25 25 22 18 15 12 11 11 12 12 12 12 13 14 15 15 15 13 13 14 15 15 16 16 15 15 15 15 15 15 16 18 21 23 24 22 19 16 14 13 12 11 10 9 8 9 11 13 15 18 21 24 27 28 29 28 29 29 30 29 28 29 30 31 31 30 29 26 24 22 20 18 13 10 11 16 21 23 22 19 15 14 14 14 13 12 11 12 12 11 10 8 9 12 14 15 14 12 10 11 14 17 20 21 22 23 23 24 27 34 40 45 43 35 26 19 16 16 16 16 18 22 28 32 35 36 36 35 37 40 44 46 46 45 46 48 50 52 53 54 55 56 57 57 56 54 52 50 48 45 42 40 37 34 31 29 28 31 40 51 63 76 83 85 81 76 72 71 68 58 43 31 31 49 75 98 111 109 105 107 115 121 119 109 102 104 115 126 122 105 78 52 40 35 29 18 10 13 36 69 98 110 99 78 61 60 76 94 103 101 89 74 61 54 45 35 30 0 0 0 0 0 0 0 0 0 0 0 0 0 0 0 0 0 0 0 0 0 0 0 0 0 0 0 0 0 0 0 0 0 0 0 0 0 0 0 0 0 0 0 0 0 0 0 0 0 0
0 0 0 0 0 0 0 0 0 0 0 0 0 0 0 0 0 0 0 0 0 0 0 0 0 0 0 0 0 0 0 0 0 0 0 0 0 0 0 0 0 0 0 0 0 0 0 0 0 0 0 0 0 17 18 14 18 28 55 78 86 75 59 54 76 119 163 197 209 197 174 148 130 119 108 94 82 71 63 60 60 55 41 22 11 16 16 6 9 24 35 45 55 62 67 71 73 70 59 40 23 25 35 42 44 44 45 46 47 46 42 36 30 24 18 18 22 26 27 27 27 30 33 36 40 49 59 66 69 66 59 51 45 44 48 53 58 61 61 59 56 51 46 42 39 38 37 34 29 24 22 22 24 27 31 36 40 42 42 42 41 40 37 33 32 33 34 35 35 33 32 31 30 30 31 30 25 15 4 6 18 29 37 44 51 56 60 62 64 64 64 61 57 50 43 38 37 39 43 45 44 41 38 38 40 44 46 45 42 38 35 34 32 30 26 25 25 26 29 29 28 26 24 23 24 25 27 27 27 27 26 25 25 24 22 20 18 17 16 15 16 18 21 24 26 27 26 23 20 16 14 12 12 12 12 12 11 11 11 12 14 15 15 15 16 17 17 18 18 18 18 19 20 20 19 18 19 21 24 26 25 23 19 16 15 14 14 13 12 11 11 12 14 15 17 20 22 25 25 26 26 27 28 29 29 29 29 30 31 30 30 28 26 25 25 24 23 19 14 12 15 19 21 21 19 15 13 13 14 12 10 9 9 10 10 10 9 9 10 13 14 14 13 13 15 18 20 21 21 21 23 25 28 30 34 40 44 45 40 32 25 20 18 17 15 15 18 24 29 33 35 36 35 36 39 42 44 44 44 45 46 48 50 51 52 53 56 56 56 55 53 51 49 47 44 40 39 37 35 34 33 31 31 37 48 60 73 82 86 85 81 76 71 68 60 48 35 31 43 66 91 110 112 109 109 117 123 122 113 105 108 120 132 127 108 79 53 41 36 29 18 10 13 38 72 101 112 102 81 64 62 78 96 106 102 89 72 59 52 45 35 30 0 0 0 0 0 0 0 0 0 0 0 0 0 0 0 0 0 0 0 0 0 0 0 0 0 0 0 0 0 0 0 0 0 0 0 0 0 0 0 0 0 0 0 0 0 0 0 0 0 0
0 0 0 0 0 0 0 0 0 0 0 0 0 0 0 0 0 0 0 0 0 0 0 0 0 0 0 0 0 0 0 0 0 0 0 0 0 0 0 0 0 0 0 0 0 0 0 0 0 0 0 0 0 16 18 14 17 26 51 74 86 80 66 59 76 116 160 198 218 210 187 158 135 122 111 98 86 74 63 59 59 58 48 33 16 11 11 2 10 28 41 52 61 68 72 75 75 71 58 35 14 24 40 51 55 54 52 48 45 42 38 33 29 23 18 16 19 23 27 30 33 35 35 35 35 42 51 59 61 58 51 45 44 48 55 61 66 67 66 62 56 48 43 40 40 40 39 35 26 20 18 18 21 27 33 37 40 40 39 37 36 35 33 32 33 34 34 33 33 32 31 30 28 26 25 26 25 19 10 6 16 27 34 40 45 51 57 63 68 70 70 67 61 53 45 38 36 38 41 43 43 40 38 38 40 45 47 46 43 40 37 35 33 30 26 24 24 25 27 28 27 26 25 25 26 27 29 29 28 26 25 24 24 23 22 21 20 20 20 19 19 20 23 25 28 29 27 24 20 16 15 14 13 13 13 12 12 11 11 12 14 15 17 17 18 18 18 18 19 20 21 23 24 24 22 20 20 21 24 26 26 25 22 19 17 15 14 13 13 13 13 14 15 15 17 19 20 22 23 25 26 27 28 29 29 29 28 28 27 27 26 25 23 23 23 24 23 20 16 14 16 20 23 23 21 17 14 13 14 14 12 10 9 9 10 10 10 10 11 12 12 12 12 14 16 20 22 22 22 22 23 26 29 31 34 39 43 45 43 36 30 24 21 19 17 14 15 20 25 30 33 34 34 35 37 40 42 43 43 44 45 46 48 49 51 53 55 55 53 51 50 50 49 46 43 40 38 36 35 34 34 34 34 38 48 60 73 81 87 89 86 81 75 70 62 52 39 30 37 58 86 108 114 111 110 115 122 123 116 109 112 125 135 130 108 79 53 44 40 32 18 10 12 37 71 100 112 104 85 70 67 82 101 111 107 92 75 61 55 47 35 30 0 0 0 0 0 0 0 0 0 0 0 0 0 0 0 0 0 0 0 0 0 0 0 0 0 0 0 0 0 0 0 0 0 0 0 0 0 0 0 0 0 0 0 0 0 0 0 0 0 0
0 0 0 0 0 0 0 0 0 0 0 0 0 0 0 0 0 0 0 0 0 0 0 0 0 0 0 0 0 0 0 0 0 0 0 0 0 0 0 0 0 0 0 0 0 0 0 0 0 0 0 0 0 15 19 15 18 25 47 71 85 84 72 65 76 111 153 194 221 219 200 168 142 125 112 100 89 77 65 61 62 64 60 49 32 15 7 5 14 32 46 57 66 71 74 75 73 67 55 31 9 23 44 58 63 62 57 49 43 39 36 34 31 27 22 19 19 22 27 32 35 37 35 32 31 36 43 49 51 47 42 39 41 51 61 68 73 74 71 64 55 46 40 39 40 40 38 31 23 18 18 20 24 30 34 38 40 39 37 35 33 32 31 32 34 35 33 32 30 30 30 30 27 23 21 20 21 20 15 7 12 23 30 36 41 48 55 63 70 73 73 69 63 55 47 41 37 38 40 42 42 40 38 39 40 43 45 45 42 39 36 34 32 30 28 26 26 26 28 29 29 29 29 29 29 30 30 29 28 26 25 24 23 22 21 20 21 22 23 23 22 22 24 26 30 30 29 25 20 17 16 16 16 15 15 15 14 13 13 13 13 15 16 18 18 19 19 20 20 21 23 25 26 26 25 22 20 21 23 25 26 25 24 21 18 15 13 11 11 13 14 15 16 16 17 18 20 21 23 25 26 27 28 28 28 28 26 25 23 22 21 20 19 19 19 20 20 18 16 15 19 25 29 29 26 20 16 14 15 15 15 13 11 10 11 11 11 11 11 11 11 10 10 11 14 17 20 21 21 21 22 24 26 29 32 36 40 44 44 40 34 29 25 22 19 16 15 18 22 27 30 31 32 33 35 38 40 42 43 43 44 45 45 48 50 53 54 53 50 47 47 48 49 47 44 40 37 35 33 32 32 33 35 40 49 61 73 81 88 91 91 87 81 74 67 57 43 30 31 50 78 106 116 113 110 113 119 122 116 111 115 127 137 130 107 76 52 45 44 35 19 9 10 35 69 96 110 104 88 74 72 86 103 113 109 95 78 64 59 51 38 31 0 0 0 0 0 0 0 0 0 0 0 0 0 0 0 0 0 0 0 0 0 0 0 0 0 0 0 0 0 0 0 0 0 0 0 0 0 0 0 0 0 0 0 0 0 0 0 0 0 0
0 0 0 0 0 0 0 0 0 0 0 0 0 0 0 0 0 0 0 0 0 0 0 0 0 0 0 0 0 0 0 0 0 0 0 0 0 0 0 0 0 0 0 0 0 0 0 0 0 0 0 0 0 15 20 18 20 25 44 67 83 85 76 68 76 106 144 187 219 224 210 180 151 130 114 101 91 81 70 66 68 73 73 65 49 28 14 9 15 29 42 53 62 67 69 69 66 61 50 30 7 17 40 56 62 61 56 46 39 35 33 32 31 28 25 24 24 27 31 36 40 40 37 34 34 37 43 46 46 41 34 32 36 48 61 70 75 76 71 64 55 45 40 38 38 36 32 26 20 19 21 25 29 32 35 37 39 38 36 35 33 33 32 33 34 35 34 32 31 31 31 30 27 23 19 16 16 17 16 11 10 18 26 31 36 43 51 59 66 71 70 67 63 56 51 46 41 40 40 41 41 40 39 39 40 42 43 42 39 36 33 32 30 29 28 28 28 28 30 31 32 33 33 33 33 33 31 30 28 26 25 24 23 21 20 19 20 23 24 24 24 24 26 29 31 32 30 26 22 20 20 20 20 19 19 18 18 17 16 15 15 16 18 19 20 21 21 22 22 23 24 25 26 27 25 23 21 21 23 25 26 26 25 22 19 16 12 10 11 13 15 16 16 16 17 17 19 20 23 25 26 27 27 27 27 27 25 23 20 19 18 17 16 15 15 15 15 14 14 17 24 33 38 38 35 27 20 17 16 17 16 15 13 12 12 13 12 11 10 10 11 11 10 10 10 11 15 17 20 21 22 22 24 26 29 33 37 40 43 42 39 35 31 26 22 18 16 18 22 25 28 30 30 30 31 34 38 41 43 44 44 44 45 47 50 53 53 51 46 44 45 48 49 48 45 40 37 35 32 30 30 31 34 39 47 58 71 80 87 93 94 91 86 79 72 63 48 30 25 40 70 103 117 116 110 110 115 118 115 111 115 127 137 128 103 71 47 43 44 36 19 8 9 34 68 95 107 101 85 72 71 83 101 111 107 94 78 65 60 53 38 32 0 0 0 0 0 0 0 0 0 0 0 0 0 0 0 0 0 0 0 0 0 0 0 0 0 0 0 0 0 0 0 0 0 0 0 0 0 0 0 0 0 0 0 0 0 0 0 0 0 0
0 0 0 0 0 0 0 0 0 0 0 0 0 0 0 0 0 0 0 0 0 0 0 0 0 0 0 0 0 0 0 0 0 0 0 0 0 0 0 0 0 0 0 0 0 0 0 0 0 0 0 0 0 15 21 19 22 25 40 62 79 84 77 70 75 99 134 176 211 223 214 188 159 136 117 101 91 82 73 71 73 79 82 76 60 36 18 8 7 18 30 41 50 55 57 57 57 54 48 36 23 24 38 53 61 60 55 48 41 37 34 31 28 25 23 24 26 30 35 40 43 44 43 41 41 45 49 50 47 40 32 27 30 41 53 64 71 72 70 64 56 47 42 39 36 31 26 22 20 22 25 30 32 35 36 37 38 38 36 35 35 34 34 33 34 34 35 35 35 34 33 31 29 24 20 16 15 17 17 15 12 15 20 25 30 36 43 51 59 64 65 63 62 60 56 53 47 43 40 40 39 39 40 40 41 42 42 41 38 34 31 30 29 28 28 28 28 29 30 32 34 35 35 35 35 34 32 30 27 26 25 24 22 20 19 18 20 22 24 25 25 27 29 31 33 33 31 27 24 23 24 24 24 23 23 22 22 21 21 21 21 21 22 23 24 25 25 25 25 25 25 25 25 25 24 23 22 22 24 25 26 26 25 23 20 16 13 10 10 12 14 15 15 14 14 15 16 19 22 25 26 26 25 25 25 26 26 25 22 20 18 18 16 14 11 10 9 10 11 17 26 37 44 46 43 35 28 22 20 18 16 15 13 12 12 13 12 10 9 10 11 12 12 10 8 7 10 15 19 22 23 22 23 24 27 30 33 35 38 40 41 41 39 34 27 20 16 18 23 27 30 29 27 25 25 28 33 38 42 44 44 44 45 47 51 53 52 48 44 42 44 47 50 49 45 40 37 36 34 32 30 30 32 35 42 54 67 77 85 91 94 92 88 83 78 70 54 32 21 31 61 98 117 119 112 108 112 115 114 112 116 128 137 127 99 65 42 39 42 35 18 7 9 36 72 98 107 96 79 66 66 79 96 107 102 89 74 62 58 53 37 31 0 0 0 0 0 0 0 0 0 0 0 0 0 0 0 0 0 0 0 0 0 0 0 0 0 0 0 0 0 0 0 0 0 0 0 0 0 0 0 0 0 0 0 0 0 0 0 0 0 0
0 0 0 0 0 0 0 0 0 0 0 0 0 0 0 0 0 0 0 0 0 0 0 0 0 0 0 0 0 0 0 0 0 0 0 0 0 0 0 0 0 0 0 0 0 0 0 0 0 0 0 0 0 13 19 17 20 23 35 56 74 81 76 69 71 91 122 162 200 215 211 190 162 137 116 98 89 81 74 71 74 79 82 78 63 39 17 9 6 5 16 28 38 44 46 47 50 51 51 47 41 40 48 61 66 66 61 53 48 45 41 36 30 26 24 24 27 31 37 43 47 49 50 50 51 53 55 53 49 40 33 27 26 32 42 52 60 66 66 64 59 52 47 42 36 29 24 22 22 25 28 30 33 35 36 38 38 36 34 33 34 34 33 32 31 33 35 37 38 38 36 34 30 25 21 18 18 19 20 19 15 14 15 19 24 30 36 44 51 57 59 60 61 62 61 58 53 46 41 38 37 37 39 41 43 44 44 42 39 35 32 31 30 29 28 28 28 29 30 31 33 34 34 35 35 34 31 28 25 24 24 23 22 20 19 19 20 21 23 24 26 29 32 34 34 32 30 27 25 25 26 27 27 27 25 25 25 25 26 27 27 27 27 26 26 27 28 28 28 27 25 25 25 24 24 23 22 23 24 25 25 25 24 22 20 17 13 11 10 11 12 12 10 10 10 11 14 17 20 24 25 24 23 22 24 26 28 27 25 22 20 19 17 14 10 8 7 7 10 15 24 35 43 47 46 41 34 28 24 20 16 14 13 12 11 12 11 10 8 8 10 13 14 12 9 6 9 14 20 23 23 22 21 22 25 28 30 31 33 36 40 44 45 43 36 26 18 18 24 29 31 29 24 20 18 21 28 35 40 43 43 43 44 47 50 52 51 46 42 40 43 46 49 48 45 40 37 36 36 35 33 31 30 31 38 50 64 75 83 90 93 92 89 86 83 76 60 35 19 23 50 91 116 121 114 108 110 113 114 113 118 128 135 124 96 63 40 37 40 33 15 5 8 38 76 102 109 95 75 62 63 77 94 102 96 83 70 60 57 53 37 30 0 0 0 0 0 0 0 0 0 0 0 0 0 0 0 0 0 0 0 0 0 0 0 0 0 0 0 0 0 0 0 0 0 0 0 0 0 0 0 0 0 0 0 0 0 0 0 0 0 0
0 0 0 0 0 0 0 0 0 0 0 0 0 0 0 0 0 0 0 0 0 0 0 0 0 0 0 0 0 0 0 0 0 0 0 0 0 0 0 0 0 0 0 0 0 0 0 0 0 0 0 0 0 12 17 15 17 20 30 49 67 77 74 66 66 81 109 147 188 208 208 189 162 136 114 96 87 81 75 71 70 73 77 76 65 43 20 13 14 8 7 20 33 40 43 44 47 51 54 55 51 49 55 67 73 71 65 56 52 50 47 41 36 33 33 35 38 41 44 47 50 52 53 54 55 56 56 53 48 40 34 29 25 26 31 39 48 56 61 62 61 56 51 45 39 32 29 28 28 29 29 29 30 33 35 36 35 32 30 30 31 33 33 31 30 31 35 38 41 41 40 36 31 25 21 19 19 21 23 22 17 12 11 15 20 26 32 39 46 52 55 57 59 61 61 60 56 48 42 37 35 35 38 40 43 44 43 42 40 38 35 34 33 32 31 31 31 30 30 30 30 30 31 33 34 33 30 26 23 22 22 23 23 21 20 20 20 21 22 25 28 31 34 34 33 30 28 27 26 27 28 28 29 28 28 27 27 29 30 31 31 30 29 27 26 26 27 28 29 28 26 24 24 23 23 23 23 23 23 23 23 22 22 22 20 18 15 12 10 9 9 8 7 7 8 9 12 15 19 23 24 23 21 20 22 25 27 27 25 23 21 20 18 15 12 10 9 10 11 13 18 26 35 40 44 42 37 32 27 22 17 14 12 11 11 12 12 11 9 8 10 12 14 12 9 6 9 14 20 22 22 19 18 19 22 25 28 30 30 32 36 42 48 50 45 37 25 19 23 29 31 28 21 15 13 15 22 30 36 40 40 40 43 46 49 50 48 44 40 39 40 44 47 47 44 40 36 35 36 37 35 32 28 29 37 51 65 75 81 88 93 95 92 90 87 82 68 41 20 16 38 79 110 121 117 110 109 112 114 115 118 126 131 120 94 62 40 39 42 34 15 5 7 37 76 104 111 97 78 65 66 79 94 100 93 80 69 61 59 55 39 32 0 0 0 0 0 0 0 0 0 0 0 0 0 0 0 0 0 0 0 0 0 0 0 0 0 0 0 0 0 0 0 0 0 0 0 0 0 0 0 0 0 0 0 0 0 0 0 0 0 0
0 0 0 0 0 0 0 0 0 0 0 0 0 0 0 0 0 0 0 0 0 0 0 0 0 0 0 0 0 0 0 0 0 0 0 0 0 0 0 0 0 0 0 0 0 0 0 0 0 0 0 0 0 12 16 14 15 17 27 44 62 73 71 65 62 74 99 137 181 205 209 192 164 137 114 97 90 86 79 72 67 66 70 72 68 51 30 18 17 13 7 16 32 42 45 46 48 51 55 57 53 48 49 60 68 67 61 55 52 52 50 45 40 38 41 47 52 53 51 48 47 46 47 47 48 50 50 47 43 37 33 30 26 23 24 29 36 45 51 55 56 52 48 44 40 38 37 37 35 33 30 27 27 29 30 31 29 27 25 27 30 34 34 32 30 31 35 39 43 45 43 40 34 28 23 21 21 23 25 23 17 11 11 15 20 25 30 36 42 48 51 52 54 56 57 56 53 48 41 36 32 32 35 38 40 40 39 38 38 39 38 38 37 36 35 35 34 33 31 30 29 28 29 30 31 31 28 24 21 20 21 23 23 22 20 19 20 20 22 25 29 32 34 33 31 30 28 28 28 28 28 29 30 30 30 29 30 31 33 34 33 31 29 27 25 25 25 27 28 27 25 24 23 23 23 23 23 22 22 21 21 21 21 22 22 20 18 15 11 9 7 6 6 7 8 10 12 15 18 21 24 23 21 20 20 23 25 25 23 21 20 19 19 18 17 16 16 17 18 18 18 19 25 31 37 40 37 33 29 24 19 15 12 11 11 13 14 13 11 10 10 10 12 11 9 6 8 13 17 20 19 15 14 14 18 23 27 29 29 30 32 38 46 52 52 47 36 26 23 25 27 24 18 12 9 11 17 24 30 33 35 36 40 43 46 47 45 43 40 37 39 42 45 46 43 39 35 33 35 37 36 33 27 27 38 53 68 76 81 87 94 97 96 92 90 86 76 51 25 14 27 64 99 117 118 112 108 110 113 114 117 122 124 114 91 62 42 40 43 35 16 5 7 33 72 101 112 102 83 71 71 82 95 100 92 80 70 64 61 57 40 34 0 0 0 0 0 0 0 0 0 0 0 0 0 0 0 0 0 0 0 0 0 0 0 0 0 0 0 0 0 0 0 0 0 0 0 0 0 0 0 0 0 0 0 0 0 0 0 0 0 0
0 0 0 0 0 0 0 0 0 0 0 0 0 0 0 0 0 0 0 0 0 0 0 0 0 0 0 0 0 0 0 0 0 0 0 0 0 0 0 0 0 0 0 0 0 0 0 0 0 0 0 0 0 12 16 14 15 16 25 42 59 71 71 66 64 74 98 136 181 208 215 199 170 142 117 101 95 92 86 77 68 63 65 70 71 61 43 26 17 13 6 11 29 43 48 49 51 54 58 62 60 51 40 39 46 49 49 48 50 51 51 48 45 45 50 56 61 60 54 45 39 35 32 32 34 36 37 36 35 32 31 29 26 21 20 23 28 35 40 43 43 41 39 38 40 42 43 42 40 35 31 28 27 27 26 25 24 23 24 27 33 37 39 37 35 35 37 41 45 46 45 42 37 32 28 26 26 27 27 25 19 14 14 18 21 24 28 33 38 43 45 47 48 49 50 50 48 44 39 33 30 30 32 34 35 34 32 32 33 36 39 39 39 38 37 36 35 34 32 30 29 28 28 29 29 28 25 22 20 20 22 23 23 21 19 18 18 20 21 25 29 32 34 33 31 30 30 30 30 29 29 30 30 31 31 31 32 34 35 35 33 31 29 28 27 26 25 26 26 26 25 23 22 22 23 23 22 21 21 21 21 21 22 23 23 22 20 17 14 10 7 5 7 8 9 10 13 15 18 21 23 23 21 20 20 21 23 23 20 18 17 17 19 20 21 22 23 24 25 25 22 19 19 24 30 34 33 30 27 24 19 15 12 11 12 15 16 16 13 10 9 9 9 9 8 7 8 11 15 17 16 14 12 12 15 20 24 26 27 27 29 34 41 49 52 51 46 37 30 26 23 19 14 10 7 9 12 16 21 25 29 32 36 40 42 44 43 42 39 37 38 41 44 45 42 37 33 32 34 37 37 34 27 27 39 56 71 78 81 86 93 97 96 92 88 87 82 62 36 18 19 46 82 107 117 114 109 108 110 113 115 119 119 109 89 63 43 40 41 35 19 6 8 31 66 97 111 103 86 73 73 84 96 100 93 81 71 65 61 56 40 33 0 0 0 0 0 0 0 0 0 0 0 0 0 0 0 0 0 0 0 0 0 0 0 0 0 0 0 0 0 0 0 0 0 0 0 0 0 0 0 0 0 0 0 0 0 0 0 0 0 0
0 0 0 0 0 0 0 0 0 0 0 0 0 0 0 0 0 0 0 0 0 0 0 0 0 0 0 0 0 0 0 0 0 0 0 0 0 0 0 0 0 0 0 0 0 0 0 0 0 0 0 0 0 11 15 14 15 17 26 42 59 70 71 67 68 80 103 138 182 209 219 205 178 150 125 107 101 99 93 84 73 64 62 66 69 66 52 35 19 11 6 7 24 42 51 54 57 61 68 76 79 72 56 34 23 25 31 38 44 49 52 52 53 55 61 66 68 64 54 43 34 26 22 21 23 26 28 29 29 29 30 29 25 20 17 20 24 28 31 32 30 29 28 30 35 40 42 41 38 34 31 30 28 26 25 24 23 25 28 32 39 43 45 44 42 41 42 44 45 46 45 43 40 36 34 32 32 32 32 30 24 19 17 19 21 23 26 30 34 38 40 41 42 42 43 43 43 40 35 31 28 28 30 31 31 29 27 27 29 33 35 37 37 36 35 35 34 34 33 33 32 31 30 28 27 25 24 21 20 20 21 22 22 20 19 18 19 20 22 25 29 32 33 33 33 33 33 33 32 30 30 30 31 32 32 32 33 35 36 35 34 32 31 30 30 29 27 26 26 25 23 21 20 21 21 22 21 21 20 21 22 22 23 23 23 22 20 18 16 13 9 6 7 9 9 10 13 16 18 20 22 22 20 19 20 22 23 22 20 17 16 17 18 20 21 23 25 26 27 28 26 23 19 20 24 26 25 23 22 20 17 13 11 10 13 16 18 17 13 9 6 6 6 8 9 10 10 11 14 15 15 14 13 12 13 15 19 21 23 25 26 30 36 43 48 51 51 48 44 39 31 23 16 12 10 11 11 12 14 19 24 29 34 38 40 42 42 40 38 36 38 41 44 44 40 35 32 32 35 38 38 34 28 27 39 57 74 81 84 87 93 97 95 89 84 85 86 74 51 27 17 31 62 92 111 114 109 106 107 111 115 118 117 108 90 64 43 36 36 32 20 9 10 31 64 94 108 101 83 69 70 82 95 100 91 79 69 63 59 53 37 30 0 0 0 0 0 0 0 0 0 0 0 0 0 0 0 0 0 0 0 0 0 0 0 0 0 0 0 0 0 0 0 0 0 0 0 0 0 0 0 0 0 0 0 0 0 0 0 0 0 0
0 0 0 0 0 0 0 0 0 0 0 0 0 0 0 0 0 0 0 0 0 0 0 0 0 0 0 0 0 0 0 0 0 0 0 0 0 0 0 0 0 0 0 0 0 0 0 0 0 0 0 0 0 10 14 13 16 19 27 42 58 68 70 67 70 84 106 139 179 206 217 209 187 161 135 115 107 104 100 92 81 69 61 61 64 65 57 44 26 11 7 5 21 41 55 61 65 71 80 92 102 101 87 61 37 25 25 33 41 48 53 56 59 64 70 74 74 68 58 47 38 31 27 27 29 30 30 30 30 30 31 30 26 19 15 16 20 25 28 29 28 25 25 26 30 35 36 35 33 31 30 30 29 27 26 25 26 30 35 40 45 47 49 48 47 46 46 46 46 45 45 44 42 40 38 36 36 36 37 35 29 22 19 18 20 23 25 28 31 35 36 36 36 36 37 38 38 36 32 29 27 28 30 31 30 29 28 28 28 29 31 32 33 34 34 33 33 34 35 35 35 34 30 27 25 24 23 21 20 20 20 21 21 21 21 21 22 23 24 26 29 31 32 33 35 35 36 35 33 30 30 30 31 31 31 31 32 34 35 35 34 33 32 33 32 31 29 27 26 24 21 20 18 19 20 21 21 21 20 20 21 22 23 23 23 21 19 17 16 15 11 6 6 8 8 9 13 16 19 21 22 21 20 19 20 22 23 22 20 18 17 17 18 19 20 20 22 25 26 28 29 27 23 20 18 18 16 15 15 15 14 12 10 11 13 15 17 16 12 7 4 4 5 9 11 11 11 12 13 14 14 13 12 11 11 12 14 15 18 21 24 27 32 38 43 47 51 53 54 52 46 36 27 20 16 15 15 13 11 15 22 28 34 39 41 42 40 37 35 34 37 40 42 40 36 33 32 34 39 41 40 34 27 27 40 58 76 85 87 89 93 96 93 86 80 81 86 83 66 40 21 22 45 77 103 113 111 106 106 110 114 117 116 107 91 66 43 31 29 25 18 10 11 31 64 93 107 97 76 62 64 79 93 96 87 74 65 60 57 51 35 29 0 0 0 0 0 0 0 0 0 0 0 0 0 0 0 0 0 0 0 0 0 0 0 0 0 0 0 0 0 0 0 0 0 0 0 0 0 0 0 0 0 0 0 0 0 0 0 0 0 0
0 0 0 0 0 0 0 0 0 0 0 0 0 0 0 0 0 0 0 0 0 0 0 0 0 0 0 0 0 0 0 0 0 0 0 0 0 0 0 0 0 0 0 0 0 0 0 0 0 0 0 0 0 10 14 12 15 19 25 40 56 66 67 65 69 83 105 135 173 200 216 216 199 175 147 122 110 107 104 100 91 78 65 60 61 63 61 52 36 18 11 8 19 41 59 68 73 78 88 105 120 122 110 84 57 41 36 40 45 50 54 59 62 67 73 76 76 71 64 57 51 46 43 42 43 42 40 39 37 37 36 35 30 22 16 16 20 26 32 34 34 32 30 29 30 32 31 30 29 29 30 30 28 26 25 26 30 36 41 46 48 49 50 50 49 49 48 47 46 45 45 46 46 45 42 40 39 39 40 38 32 25 20 18 20 23 25 29 31 33 33 31 30 30 31 32 34 33 30 27 27 28 30 31 30 30 29 29 27 25 25 28 30 32 34 34 34 35 37 38 38 35 30 26 25 25 25 24 22 21 20 21 22 22 23 24 25 26 27 28 29 30 30 32 35 36 37 36 33 30 29 29 30 30 30 29 30 32 33 34 34 33 33 33 33 31 30 28 26 24 21 18 17 18 20 22 23 22 20 19 19 20 22 24 23 21 18 15 15 14 10 5 5 6 6 8 13 17 20 22 22 21 20 19 19 20 21 21 20 18 18 18 17 17 17 18 19 21 24 27 29 29 26 21 16 11 9 8 9 10 11 11 12 12 12 13 14 13 10 8 6 6 8 10 11 11 10 11 13 14 14 12 11 10 10 11 13 14 15 17 20 24 29 34 38 42 46 51 56 57 55 47 37 28 21 18 16 13 10 14 21 29 35 39 41 41 39 35 32 31 34 36 37 35 31 30 32 36 42 44 40 33 26 29 41 59 77 88 91 91 93 94 92 86 79 79 86 90 80 57 32 22 36 66 96 113 113 108 105 107 111 113 112 105 91 69 44 29 23 20 15 10 11 32 63 91 105 93 71 56 59 76 90 92 81 68 62 61 60 54 37 30 0 0 0 0 0 0 0 0 0 0 0 0 0 0 0 0 0 0 0 0 0 0 0 0 0 0 0 0 0 0 0 0 0 0 0 0 0 0 0 0 0 0 0 0 0 0 0 0 0 0
0 0 0 0 0 0 0 0 0 0 0 0 0 0 0 0 0 0 0 0 0 0 0 0 0 0 0 0 0 0 0 0 0 0 0 0 0 0 0 0 0 0 0 0 0 0 0 0 0 0 0 0 0 10 14 10 13 19 23 37 55 66 66 64 66 79 100 130 168 198 219 226 214 188 155 124 109 104 105 105 100 87 72 63 60 62 65 61 47 29 19 15 20 40 60 74 80 83 92 108 124 128 119 95 69 53 46 46 48 50 53 58 61 66 71 74 74 73 71 69 65 60 56 54 53 51 49 47 46 46 45 43 37 28 22 20 24 31 37 41 42 40 39 37 37 36 34 32 31 32 33 33 30 26 24 25 31 39 45 49 50 50 50 50 50 50 49 47 45 45 46 49 51 50 46 43 41 41 42 40 35 27 21 19 20 23 26 30 32 33 30 26 24 24 25 28 30 30 29 27 27 28 30 30 30 30 29 27 24 21 21 25 29 33 36 36 36 37 39 40 38 35 29 25 25 25 27 27 25 23 22 23 23 24 24 25 25 27 29 30 30 29 29 30 32 35 36 35 33 30 29 30 30 30 30 29 29 31 32 34 34 35 35 35 34 31 29 27 25 24 21 19 18 19 21 24 25 25 22 19 19 20 22 24 24 21 17 13 11 10 7 4 3 4 4 7 12 17 20 22 23 21 20 18 17 17 18 19 19 19 19 19 18 18 17 17 17 19 22 25 28 29 27 22 16 10 6 5 6 8 10 12 13 13 12 10 10 10 10 10 10 10 11 11 10 9 8 10 13 15 16 15 12 11 11 13 14 15 15 15 16 19 23 28 32 35 40 45 50 54 55 50 43 34 26 21 17 13 10 15 22 28 33 37 39 39 36 33 30 28 29 30 31 30 29 29 32 37 42 43 39 32 28 33 44 61 79 89 93 93 92 93 93 88 81 80 86 93 89 71 45 28 34 57 88 111 115 111 106 105 107 109 108 103 92 72 47 29 20 16 13 9 12 31 61 90 102 90 67 52 57 76 89 90 78 67 65 67 66 58 40 33 0 0 0 0 0 0 0 0 0 0 0 0 0 0 0 0 0 0 0 0 0 0 0 0 0 0 0 0 0 0 0 0 0 0 0 0 0 0 0 0 0 0 0 0 0 0 0 0 0 0
0 0 0 0 0 0 0 0 0 0 0 0 0 0 0 0 0 0 0 0 0 0 0 0 0 0 0 0 0 0 0 0 0 0 0 0 0 0 0 0 0 0 0 0 0 0 0 0 0 0 0 0 0 10 14 10 10 18 23 35 53 67 69 66 66 75 95 125 166 198 222 232 221 195 158 122 103 98 102 106 104 94 78 66 61 63 68 68 58 40 27 21 21 35 57 74 83 86 91 103 117 122 116 96 75 60 51 48 49 51 55 59 62 65 68 71 72 74 76 75 71 65 60 57 56 54 53 53 53 54 54 51 44 35 27 25 27 34 40 45 48 48 47 46 45 43 41 38 37 38 40 39 35 29 25 26 32 40 47 51 51 51 50 51 52 52 50 47 45 44 47 51 53 53 50 46 44 45 46 44 38 30 24 21 22 24 27 30 33 32 29 24 21 20 22 25 29 30 30 28 28 29 30 30 30 30 28 25 21 18 19 23 28 33 36 37 37 38 39 40 38 34 29 25 25 27 28 28 26 24 23 23 24 24 23 23 25 27 30 31 31 29 27 27 29 31 32 33 31 30 30 30 31 31 30 29 30 31 33 34 35 37 37 37 35 32 28 25 25 24 22 21 20 21 23 26 27 26 24 21 20 22 24 25 25 22 17 11 8 5 4 2 2 2 3 7 12 16 20 21 22 21 20 18 16 16 17 18 20 22 23 22 21 20 18 17 17 19 21 24 25 26 24 21 16 12 9 7 7 7 8 11 13 13 11 9 8 10 11 13 13 13 12 11 10 8 8 10 14 17 18 17 15 12 12 14 15 16 15 14 13 14 16 20 24 28 32 37 41 45 49 48 45 39 32 25 21 16 12 15 20 25 30 32 34 34 33 30 26 24 22 23 25 28 29 31 33 36 39 38 35 32 32 38 49 63 79 89 93 93 92 93 93 91 85 82 85 91 91 79 56 35 33 51 79 104 112 111 106 103 105 107 108 106 97 79 53 33 22 16 13 10 13 31 61 87 98 85 62 50 59 79 92 91 79 69 68 71 69 59 41 35 0 0 0 0 0 0 0 0 0 0 0 0 0 0 0 0 0 0 0 0 0 0 0 0 0 0 0 0 0 0 0 0 0 0 0 0 0 0 0 0 0 0 0 0 0 0 0 0 0 0
0 0 0 0 0 0 0 0 0 0 0 0 0 0 0 0 0 0 0 0 0 0 0 0 0 0 0 0 0 0 0 0 0 0 0 0 0 0 0 0 0 0 0 0 0 0 0 0 0 0 0 0 0 10 13 12 8 16 23 32 51 69 72 68 65 71 88 120 163 197 221 231 220 194 157 119 100 94 98 104 104 96 82 69 62 63 69 73 67 51 34 25 21 29 49 69 81 85 87 95 105 110 108 96 80 66 53 47 50 56 62 66 66 67 68 69 71 75 78 77 72 64 57 55 54 54 55 56 57 58 58 56 49 38 30 25 27 34 41 47 51 52 52 52 51 50 47 45 43 44 45 45 41 35 31 31 36 42 48 51 52 52 51 52 53 54 52 49 45 44 46 50 52 52 50 47 46 48 50 48 42 34 28 25 25 26 28 31 33 33 29 25 20 20 22 25 29 30 30 29 29 30 30 31 31 30 28 24 20 17 17 21 27 32 35 36 36 37 38 39 38 35 30 28 27 28 29 28 26 24 23 22 23 22 21 22 24 27 30 32 31 29 27 26 27 28 29 30 30 30 30 30 30 30 29 28 29 30 32 34 36 38 40 39 36 32 27 24 23 23 23 23 22 23 25 26 28 27 25 24 24 25 26 26 25 22 17 11 7 4 2 2 2 3 5 9 12 15 17 19 20 20 19 18 16 16 18 20 23 25 26 25 24 21 19 17 17 19 21 23 24 23 21 19 16 14 11 10 9 7 7 9 11 11 9 7 7 9 11 13 13 13 11 10 9 8 9 11 15 19 20 18 15 12 11 13 15 16 15 14 12 12 12 14 17 20 25 29 32 35 40 43 43 41 36 31 27 23 18 15 17 22 25 27 28 29 28 25 22 17 15 18 23 28 33 35 35 34 33 32 31 32 35 43 53 66 80 90 94 95 94 94 95 92 86 82 82 87 89 81 64 43 35 44 67 92 105 107 104 102 103 107 111 111 104 87 61 39 26 18 13 10 13 32 60 83 91 76 56 48 62 85 98 94 79 68 67 70 66 54 39 32 0 0 0 0 0 0 0 0 0 0 0 0 0 0 0 0 0 0 0 0 0 0 0 0 0 0 0 0 0 0 0 0 0 0 0 0 0 0 0 0 0 0 0 0 0 0 0 0 0 0
0 0 0 0 0 0 0 0 0 0 0 0 0 0 0 0 0 0 0 0 0 0 0 0 0 0 0 0 0 0 0 0 0 0 0 0 0 0 0 0 0 0 0 0 0 0 0 0 0 0 0 0 0 11 13 15 8 14 24 30 48 69 74 69 62 64 80 113 159 194 217 225 214 191 159 125 106 97 97 100 101 96 83 71 64 64 71 76 73 58 40 27 20 21 37 58 76 83 86 90 95 99 100 95 84 70 54 46 53 65 73 76 75 72 70 70 72 76 80 78 72 63 56 53 54 56 57 57 58 59 60 58 51 39 28 22 23 30 40 48 53 55 55 55 54 53 51 50 49 50 51 50 47 42 38 38 40 45 49 52 53 53 52 52 53 54 53 50 47 45 46 49 51 51 49 48 49 51 52 51 44 36 31 29 28 30 31 33 35 34 31 27 23 21 23 26 30 31 30 30 30 31 33 33 33 32 30 25 21 18 17 20 25 29 33 35 35 37 38 38 37 36 33 31 31 30 30 28 26 24 22 22 21 21 21 22 25 29 31 31 30 28 27 27 28 28 28 28 29 30 30 29 28 27 27 27 27 28 29 31 34 37 39 38 36 31 26 23 22 22 23 23 24 24 25 27 27 27 26 26 26 28 29 28 26 23 19 13 9 5 4 4 5 6 8 10 13 15 16 19 20 20 19 17 16 17 20 22 25 27 27 26 25 22 20 18 18 19 21 23 24 22 20 18 16 14 12 11 9 7 6 7 9 10 9 8 8 9 10 11 11 10 10 9 8 7 9 12 16 19 20 17 15 12 11 12 15 16 15 14 13 12 13 14 14 15 18 21 24 26 30 35 38 39 38 35 32 29 24 19 17 20 24 25 26 25 24 21 16 11 10 15 21 30 36 37 34 29 26 27 29 32 37 46 56 68 81 91 96 97 97 96 95 92 86 80 78 81 85 82 70 51 40 43 58 80 95 101 102 101 102 106 112 114 109 94 68 46 30 19 11 7 11 31 58 79 81 64 47 45 66 91 102 94 74 61 59 61 56 45 34 29 0 0 0 0 0 0 0 0 0 0 0 0 0 0 0 0 0 0 0 0 0 0 0 0 0 0 0 0 0 0 0 0 0 0 0 0 0 0 0 0 0 0 0 0 0 0 0 0 0 0
0 0 0 0 0 0 0 0 0 0 0 0 0 0 0 0 0 0 0 0 0 0 0 0 0 0 0 0 0 0 0 0 0 0 0 0 0 0 0 0 0 0 0 0 0 0 0 0 0 0 0 0 0 12 13 18 11 10 22 28 44 68 76 69 60 58 72 108 157 193 214 221 211 192 167 139 120 108 102 99 98 94 85 75 67 66 71 77 76 61 43 29 22 18 25 46 68 81 88 91 92 93 94 91 82 68 51 44 55 70 81 85 82 77 72 71 74 79 82 81 74 65 58 56 59 61 61 60 59 59 61 60 54 41 28 20 19 27 38 48 55 57 56 56 55 55 54 53 53 54 54 54 51 48 45 44 45 47 50 53 54 54 52 52 52 53 53 51 50 49 50 52 53 51 50 49 50 52 53 51 44 37 33 32 32 33 35 35 36 35 33 29 25 24 25 28 30 30 30 30 30 32 34 35 35 33 31 28 24 21 19 20 22 26 31 34 36 38 39 39 38 38 37 35 34 32 31 29 27 25 24 22 21 21 21 23 26 30 32 32 30 29 29 29 29 29 29 29 30 30 30 28 27 26 26 26 25 25 26 29 31 35 36 36 35 31 27 24 23 22 23 24 25 25 26 27 27 27 26 26 28 29 30 29 27 25 20 15 11 9 7 6 6 7 8 11 13 15 17 20 22 22 20 18 17 18 21 23 25 25 25 25 25 24 22 20 19 19 21 23 24 23 21 19 16 14 11 10 9 8 7 7 9 10 10 10 9 9 10 10 10 9 8 8 7 6 8 12 16 19 19 17 15 13 12 13 15 16 15 14 13 12 13 15 16 16 16 17 18 20 22 27 31 35 35 35 34 32 29 23 18 19 22 25 25 24 21 18 13 9 10 15 21 29 35 35 29 23 23 26 30 34 40 49 59 70 83 91 96 99 98 97 95 91 85 79 76 78 82 83 75 61 48 46 55 72 87 96 100 99 99 102 109 114 112 98 75 53 35 19 7 2 8 30 57 75 73 55 40 45 71 96 103 89 66 52 49 51 47 36 30 25 0 0 0 0 0 0 0 0 0 0 0 0 0 0 0 0 0 0 0 0 0 0 0 0 0 0 0 0 0 0 0 0 0 0 0 0 0 0 0 0 0 0 0 0 0 0 0 0 0 0
0 0 0 0 0 0 0 0 0 0 0 0 0 0 0 0 0 0 0 0 0 0 0 0 0 0 0 0 0 0 0 0 0 0 0 0 0 0 0 0 0 0 0 0 0 0 0 0 0 0 0 0 0 13 12 18 15 7 20 26 41 66 77 71 59 56 69 103 154 192 214 220 211 196 177 156 138 123 109 102 98 95 88 80 72 69 73 77 76 64 46 32 28 24 21 35 61 80 90 93 91 90 89 86 77 62 44 37 51 69 83 89 88 83 77 75 77 82 86 84 77 69 62 61 64 66 65 62 60 61 65 66 61 46 32 22 20 26 37 48 56 58 58 57 57 57 57 56 55 56 56 56 55 52 50 48 48 49 51 54 55 55 54 53 52 52 52 53 53 54 55 56 56 53 51 49 50 51 51 48 42 37 35 34 35 36 37 38 38 37 35 31 28 26 27 29 30 30 30 30 30 32 33 34 34 33 31 30 27 25 23 22 22 25 30 34 38 40 40 40 40 40 38 36 34 31 30 29 28 27 25 23 22 21 21 23 26 30 32 33 33 32 31 31 30 30 30 30 31 31 30 28 26 26 26 26 25 24 25 27 30 34 35 36 35 32 29 26 24 24 25 26 26 27 27 28 28 28 27 28 30 31 31 30 29 26 22 17 14 12 10 8 6 6 7 10 14 15 18 21 24 24 22 20 19 20 22 23 24 24 24 24 25 25 24 21 19 19 20 23 24 24 22 20 17 14 11 10 10 9 9 9 10 11 11 10 9 9 9 9 9 8 8 8 7 5 7 11 15 18 18 16 15 13 12 13 15 15 15 13 12 11 13 16 19 19 17 15 15 15 17 21 25 30 33 34 34 34 32 28 23 20 21 24 25 24 21 19 16 15 16 17 20 26 30 28 22 19 24 30 35 40 47 55 64 73 83 91 95 97 97 96 94 91 85 80 76 76 79 80 75 64 54 50 55 69 83 93 98 98 97 99 106 112 112 102 81 59 40 20 5 1 6 30 57 72 68 50 39 47 74 96 99 81 57 46 44 47 43 31 26 23 0 0 0 0 0 0 0 0 0 0 0 0 0 0 0 0 0 0 0 0 0 0 0 0 0 0 0 0 0 0 0 0 0 0 0 0 0 0 0 0 0 0 0 0 0 0 0 0 0 0
0 0 0 0 0 0 0 0 0 0 0 0 0 0 0 0 0 0 0 0 0 0 0 0 0 0 0 0 0 0 0 0 0 0 0 0 0 0 0 0 0 0 0 0 0 0 0 0 0 0 0 0 0 14 12 16 15 6 17 24 37 63 76 71 61 56 66 98 147 185 209 219 212 200 185 169 153 136 117 106 101 98 93 86 78 73 74 78 79 70 54 39 32 30 24 28 51 74 87 92 90 86 84 80 71 56 36 26 40 61 81 92 93 89 83 81 82 86 89 87 81 73 67 66 69 71 70 66 64 66 71 74 69 55 39 28 23 28 38 48 56 60 60 60 60 60 59 58 56 56 56 57 57 55 52 51 50 50 52 54 56 58 58 56 54 52 52 53 55 56 58 58 57 55 52 50 50 50 49 46 41 38 37 37 38 38 38 38 38 37 36 33 31 29 29 30 30 30 30 30 31 31 32 33 33 32 32 31 30 29 27 25 24 25 29 34 37 40 41 41 40 40 37 33 29 26 25 25 25 24 23 22 21 20 20 21 25 28 31 34 35 35 34 32 30 29 29 30 31 31 30 27 25 25 25 25 24 24 25 28 31 34 35 36 35 32 29 26 25 25 26 27 28 28 28 29 29 29 29 30 31 32 32 31 30 27 24 19 16 15 14 10 7 6 6 10 13 15 17 20 23 24 23 21 20 20 21 23 24 25 25 26 27 27 25 23 20 18 20 22 24 24 22 20 17 15 12 11 11 11 11 11 11 11 10 9 8 7 8 8 8 8 8 8 7 5 6 10 14 16 16 15 13 12 11 12 14 14 14 12 11 10 13 16 19 19 18 15 12 11 13 17 21 25 30 33 35 35 35 34 31 29 28 30 30 29 27 26 26 25 24 20 20 23 24 21 17 19 26 34 41 49 58 65 71 76 83 89 93 95 94 93 91 90 86 80 75 72 71 71 68 61 54 51 56 67 81 91 97 98 96 97 104 111 112 103 84 63 44 22 5 1 6 30 56 68 64 48 41 51 76 92 90 71 52 47 49 51 45 30 24 21 0 0 0 0 0 0 0 0 0 0 0 0 0 0 0 0 0 0 0 0 0 0 0 0 0 0 0 0 0 0 0 0 0 0 0 0 0 0 0 0 0 0 0 0 0 0 0 0 0 0
0 0 0 0 0 0 0 0 0 0 0 0 0 0 0 0 0 0 0 0 0 0 0 0 0 0 0 0 0 0 0 0 0 0 0 0 0 0 0 0 0 0 0 0 0 0 0 0 0 0 0 0 0 14 13 14 15 7 15 20 31 56 70 70 61 56 64 90 134 173 200 215 214 204 192 178 163 145 123 109 103 102 100 95 86 77 76 80 83 80 69 53 37 30 26 22 40 64 81 88 86 83 81 76 67 53 33 17 30 55 81 97 101 97 91 87 88 91 92 91 86 79 73 73 75 77 75 71 68 71 76 80 76 62 47 35 29 32 40 50 57 61 62 62 62 61 61 59 56 55 56 56 56 55 52 50 49 49 51 53 57 59 60 59 55 52 51 52 55 57 58 58 56 55 53 51 50 49 47 45 44 42 42 42 41 40 39 38 37 37 37 36 35 33 32 32 31 31 31 31 32 32 33 34 35 34 34 33 32 31 30 28 26 26 28 31 35 37 39 39 38 36 33 28 24 20 19 19 18 17 17 17 17 18 19 20 23 26 30 33 35 35 34 31 28 26 27 29 30 30 28 25 24 23 24 24 23 24 25 27 30 34 35 35 34 31 28 25 24 25 26 28 29 29 28 29 29 30 30 31 32 31 30 30 29 28 25 21 19 18 17 14 10 8 8 10 11 13 15 16 20 23 24 23 21 19 19 20 24 26 28 29 29 28 25 23 20 20 20 22 23 23 21 19 17 15 13 13 13 14 14 14 14 13 11 9 7 5 6 7 7 6 6 7 6 6 7 10 12 14 13 12 10 10 10 11 12 12 12 12 11 11 12 15 17 18 17 15 13 11 12 14 17 21 26 31 35 36 36 35 36 37 40 43 44 42 40 38 38 35 30 24 21 21 20 17 16 21 30 38 46 56 66 74 77 80 85 90 93 94 92 90 89 88 85 79 73 67 65 63 61 56 51 50 55 67 79 89 96 97 96 96 102 109 111 103 84 64 44 23 7 2 8 30 51 61 57 46 43 55 74 85 79 64 52 53 59 59 49 31 22 19 0 0 0 0 0 0 0 0 0 0 0 0 0 0 0 0 0 0 0 0 0 0 0 0 0 0 0 0 0 0 0 0 0 0 0 0 0 0 0 0 0 0 0 0 0 0 0 0 0 0
0 0 0 0 0 0 0 0 0 0 0 0 0 0 0 0 0 0 0 0 0 0 0 0 0 0 0 0 0 0 0 0 0 0 0 0 0 0 0 0 0 0 0 0 0 0 0 0 0 0 0 0 0 13 13 12 15 8 11 17 25 47 63 66 60 55 61 83 123 160 192 213 216 209 197 183 168 149 126 111 106 107 108 104 94 81 76 79 86 90 85 71 47 30 24 18 27 52 71 82 83 81 79 75 66 52 33 15 26 56 86 106 111 107 99 94 93 94 95 93 89 83 79 78 81 81 80 76 72 74 80 84 81 69 55 43 36 37 43 51 57 61 63 63 62 61 61 59 57 56 56 56 56 53 51 48 47 47 49 51 55 58 60 59 55 51 49 51 55 57 58 57 56 55 54 53 52 50 49 48 47 47 47 47 45 42 40 38 37 37 38 38 38 37 35 34 31 30 31 32 34 36 37 38 38 37 36 35 34 33 31 29 27 26 27 29 32 34 35 35 34 32 30 26 22 18 15 12 10 10 10 12 15 16 18 20 22 24 27 30 31 32 31 30 26 24 24 26 29 29 27 24 22 22 23 24 25 24 25 26 29 32 34 34 33 30 27 24 23 24 25 27 27 28 27 28 29 30 31 31 30 28 26 25 26 27 26 24 21 20 19 16 15 12 10 9 9 9 10 13 17 21 24 23 20 16 15 17 22 27 30 30 29 27 25 23 22 22 22 22 22 21 20 18 16 15 15 15 15 16 17 17 17 15 13 10 7 5 5 5 5 5 5 5 5 6 7 9 10 11 11 11 10 11 11 11 10 10 10 11 12 12 13 14 15 16 17 16 14 13 13 14 15 16 20 25 30 32 32 32 34 39 47 54 57 56 52 48 45 40 34 27 23 21 18 17 20 27 35 43 51 59 68 75 79 84 89 94 96 95 91 88 87 86 83 78 72 68 65 63 60 55 51 51 57 69 81 90 95 96 94 95 101 107 109 101 81 61 41 21 7 3 10 29 46 53 49 42 44 57 72 77 71 59 54 60 66 64 51 32 20 17 0 0 0 0 0 0 0 0 0 0 0 0 0 0 0 0 0 0 0 0 0 0 0 0 0 0 0 0 0 0 0 0 0 0 0 0 0 0 0 0 0 0 0 0 0 0 0 0 0 0
0 0 0 0 0 0 0 0 0 0 0 0 0 0 0 0 0 0 0 0 0 0 0 0 0 0 0 0 0 0 0 0 0 0 0 0 0 0 0 0 0 0 0 0 0 0 0 0 0 0 0 0 0 12 13 12 15 8 9 15 20 40 59 65 60 54 58 79 117 155 188 214 220 213 198 182 167 151 130 116 111 112 114 111 100 83 73 73 81 91 94 85 60 34 23 18 18 40 62 76 80 79 77 73 66 52 33 17 31 61 94 117 122 118 108 101 97 96 94 92 88 84 81 81 82 83 81 77 74 75 81 86 86 77 64 52 44 42 46 51 57 61 63 63 62 61 60 59 57 56 56 56 55 52 49 46 45 46 48 50 52 55 56 56 53 50 49 51 56 60 61 59 57 56 56 56 54 52 51 50 50 50 50 49 48 45 42 40 38 37 38 39 40 39 36 33 30 28 30 34 38 40 42 42 41 39 38 37 36 35 34 31 28 26 26 28 30 32 32 31 31 30 30 28 25 20 14 8 5 6 9 13 16 18 19 20 20 21 23 25 27 29 29 28 25 23 22 25 27 29 27 25 24 24 25 27 27 26 25 25 27 30 33 34 32 30 26 24 22 22 24 25 25 26 26 27 29 30 30 30 29 26 23 22 23 25 25 24 22 20 19 18 16 15 12 9 6 6 8 11 16 21 24 23 18 13 11 13 20 26 30 30 28 25 24 24 25 25 23 22 21 20 20 19 18 16 16 17 19 20 20 20 20 19 16 13 10 7 5 5 4 4 4 4 4 4 5 6 8 10 11 11 12 12 12 11 10 9 9 10 12 13 14 14 15 16 17 16 15 14 14 15 15 13 13 17 22 25 26 27 30 37 48 58 62 61 56 50 45 40 33 27 24 21 20 20 26 34 43 50 55 59 64 70 76 83 92 98 99 96 90 86 86 84 81 77 74 73 72 70 64 56 52 54 62 76 87 93 96 95 93 95 101 107 107 99 79 57 36 17 6 5 13 31 44 46 41 38 45 60 74 75 67 57 55 62 68 62 47 30 18 15 0 0 0 0 0 0 0 0 0 0 0 0 0 0 0 0 0 0 0 0 0 0 0 0 0 0 0 0 0 0 0 0 0 0 0 0 0 0 0 0 0 0 0 0 0 0 0 0 0 0
0 0 0 0 0 0 0 0 0 0 0 0 0 0 0 0 0 0 0 0 0 0 0 0 0 0 0 0 0 0 0 0 0 0 0 0 0 0 0 0 0 0 0 0 0 0 0 0 0 0 0 0 0 12 14 10 16 10 7 15 19 38 59 67 61 53 54 74 114 154 191 219 223 212 192 172 159 148 136 126 121 118 118 114 102 83 69 66 73 86 95 91 70 41 24 21 17 29 52 70 76 76 76 73 66 54 36 23 36 65 99 122 130 127 117 108 102 97 93 89 86 81 79 79 81 81 80 76 73 75 81 88 90 83 71 60 51 46 47 51 56 62 65 65 63 61 60 59 58 58 58 58 56 53 49 45 44 45 48 50 51 52 53 53 52 51 51 54 59 62 63 61 60 59 59 58 56 53 51 50 49 50 50 50 49 48 45 42 39 37 37 38 39 37 34 30 25 25 30 35 39 42 43 42 41 40 39 38 38 37 35 33 30 28 28 29 31 32 32 31 31 32 32 30 27 22 15 8 7 10 13 16 19 20 20 20 19 19 19 20 23 25 28 28 25 22 21 23 26 29 29 28 27 27 29 30 29 26 25 25 26 30 32 33 32 29 26 24 22 22 22 23 24 25 26 27 28 30 30 31 29 26 22 20 20 22 23 23 23 21 20 18 16 15 12 9 5 5 8 13 19 23 25 24 19 13 11 13 20 26 30 29 26 24 23 25 26 26 25 22 21 21 22 22 21 20 20 20 22 23 23 24 24 22 20 16 13 9 6 5 5 5 4 4 3 1 2 4 6 9 11 12 12 12 12 10 9 7 7 9 11 13 15 15 15 16 16 15 14 13 13 14 14 13 12 13 17 21 23 25 28 35 45 54 57 56 51 45 40 35 30 26 24 23 23 25 32 41 51 56 59 60 61 63 69 79 90 96 96 91 87 85 85 84 81 78 77 78 78 74 66 56 53 58 71 86 96 99 97 95 94 96 102 107 105 96 76 55 35 15 5 6 17 35 45 43 36 35 46 65 79 78 67 56 54 61 64 56 41 27 16 14 0 0 0 0 0 0 0 0 0 0 0 0 0 0 0 0 0 0 0 0 0 0 0 0 0 0 0 0 0 0 0 0 0 0 0 0 0 0 0 0 0 0 0 0 0 0 0 0 0 0
0 0 0 0 0 0 0 0 0 0 0 0 0 0 0 0 0 0 0 0 0 0 0 0 0 0 0 0 0 0 0 0 0 0 0 0 0 0 0 0 0 0 0 0 0 0 0 0 0 0 0 0 0 13 16 10 16 13 6 16 19 36 59 70 64 52 49 66 107 152 193 221 224 208 180 155 144 142 142 139 134 127 121 114 103 85 70 62 66 80 91 94 80 53 30 25 21 22 41 61 71 74 75 73 68 57 40 28 37 62 95 120 132 133 125 116 107 101 94 88 84 80 78 79 81 81 80 76 74 75 81 87 90 85 75 64 53 47 47 50 56 62 66 67 66 64 62 61 59 59 59 60 59 56 50 45 43 45 48 50 50 50 51 52 54 55 56 57 60 62 62 61 60 60 60 59 56 53 51 49 49 50 50 50 50 49 47 44 40 37 36 36 36 35 31 26 22 23 28 33 36 39 40 40 40 40 39 38 37 36 36 35 33 31 30 30 31 32 33 33 33 32 31 29 26 21 15 11 10 12 15 17 19 21 21 20 17 15 15 17 20 23 25 26 24 22 21 22 26 30 31 31 31 30 30 30 28 26 25 25 26 29 31 32 30 28 25 23 22 21 22 22 23 23 24 25 26 28 30 31 30 27 23 20 20 20 21 22 23 23 21 19 16 14 12 10 7 5 8 14 20 25 27 25 20 15 13 15 21 27 29 28 25 23 23 25 28 28 26 23 22 23 25 26 25 23 23 23 24 25 25 25 25 25 23 20 15 11 8 6 5 5 4 3 1 1 3 5 5 8 10 11 11 11 10 9 8 7 7 8 10 12 14 15 14 14 14 13 12 11 11 12 13 14 14 15 18 21 24 25 27 30 36 42 44 43 39 34 30 29 28 27 27 27 28 31 37 47 57 63 64 63 62 62 67 75 83 86 86 83 82 84 85 84 81 78 77 78 76 69 60 52 53 64 80 96 102 102 99 96 96 100 103 104 99 88 71 53 35 16 6 8 20 38 46 41 31 32 48 71 86 83 68 55 51 57 60 51 35 23 15 12 0 0 0 0 0 0 0 0 0 0 0 0 0 0 0 0 0 0 0 0 0 0 0 0 0 0 0 0 0 0 0 0 0 0 0 0 0 0 0 0 0 0 0 0 0 0 0 0 0 0
0 0 0 0 0 0 0 0 0 0 0 0 0 0 0 0 0 0 0 0 0 0 0 0 0 0 0 0 0 0 0 0 0 0 0 0 0 0 0 0 0 0 0 0 0 0 0 0 0 0 0 0 0 12 20 10 14 15 7 15 20 31 55 70 66 51 42 54 94 142 187 220 224 204 172 142 131 133 142 147 143 135 124 117 107 92 77 66 65 74 86 94 88 67 42 28 25 21 32 51 65 70 73 73 70 60 44 31 35 54 83 110 127 135 132 123 114 106 98 92 87 83 81 82 83 84 82 79 76 76 80 84 87 84 75 64 53 46 45 47 53 61 66 68 69 67 66 63 60 58 59 60 61 57 51 45 41 42 46 49 49 49 49 52 56 58 59 58 58 57 57 57 58 59 60 59 56 53 51 51 51 51 52 52 51 50 47 44 40 38 36 36 35 34 30 25 21 22 26 30 33 35 37 38 39 39 37 35 34 34 35 36 35 32 30 29 29 30 32 32 32 30 26 24 22 20 17 15 13 13 13 15 17 19 20 19 16 14 13 14 17 20 22 23 22 20 20 22 26 30 33 34 34 34 32 30 28 26 25 25 26 27 28 28 27 25 24 23 22 21 21 21 20 21 21 22 24 26 29 30 29 26 22 20 19 20 20 22 22 23 21 19 15 13 12 11 9 7 8 13 20 24 25 25 20 16 14 16 21 25 28 27 25 23 24 26 29 29 27 25 24 25 26 27 27 25 24 25 25 26 27 26 25 25 24 21 17 14 10 6 5 5 4 3 1 2 4 5 5 6 8 9 10 9 9 9 8 8 8 8 10 11 12 12 12 11 11 11 10 10 10 11 11 12 14 16 19 21 24 25 25 25 25 27 29 28 25 23 22 24 26 30 32 33 35 38 44 53 64 71 72 71 69 69 71 76 79 79 78 79 81 83 84 83 80 78 77 74 67 58 49 47 56 71 87 102 106 103 99 96 98 102 102 97 87 76 62 50 35 19 8 10 22 40 45 37 26 30 51 76 90 84 66 52 50 55 57 47 31 22 14 11 0 0 0 0 0 0 0 0 0 0 0 0 0 0 0 0 0 0 0 0 0 0 0 0 0 0 0 0 0 0 0 0 0 0 0 0 0 0 0 0 0 0 0 0 0 0 0 0 0 0
0 0 0 0 0 0 0 0 0 0 0 0 0 0 0 0 0 0 0 0 0 0 0 0 0 0 0 0 0 0 0 0 0 0 0 0 0 0 0 0 0 0 0 0 0 0 0 0 0 0 0 0 0 10 21 13 11 16 8 11 19 25 48 67 67 52 39 44 80 128 177 215 223 208 176 144 129 127 136 143 143 136 126 120 114 104 91 78 68 68 78 90 94 82 59 36 27 23 25 41 56 64 70 72 70 61 47 35 35 47 71 98 121 136 140 133 123 113 104 97 92 88 86 86 87 86 84 81 78 78 80 83 85 81 74 64 54 46 45 46 51 56 61 65 68 69 69 66 61 58 57 60 61 58 52 44 37 37 41 45 47 47 48 51 56 59 60 58 55 52 52 53 56 58 58 58 56 53 52 52 53 54 54 53 52 49 46 44 41 39 38 38 38 36 33 28 24 23 26 30 33 35 36 37 37 36 34 32 31 32 33 34 34 31 28 25 25 27 29 29 28 24 20 17 17 18 19 18 15 13 11 12 14 15 16 15 14 12 11 12 15 17 19 19 19 19 19 21 25 30 33 35 36 35 33 31 29 28 28 27 26 25 25 24 23 23 24 24 23 22 20 19 18 18 19 20 22 25 27 28 26 22 19 17 18 20 21 22 22 21 20 17 15 14 13 12 10 9 9 13 18 21 22 21 18 14 13 15 18 22 25 25 25 24 24 26 28 29 28 26 25 25 26 27 27 25 25 25 27 28 28 27 25 24 23 21 18 14 10 6 5 4 4 4 4 4 5 4 4 5 7 8 9 9 9 9 9 9 9 9 9 9 10 10 10 10 10 11 11 11 10 9 9 9 10 13 15 17 20 22 22 20 18 16 17 19 20 22 24 26 30 36 40 42 44 48 54 63 73 80 81 80 78 79 81 83 83 82 81 82 83 84 82 80 78 77 76 71 59 49 44 49 64 80 93 102 103 100 96 96 99 101 97 86 71 59 49 43 34 21 10 12 24 38 40 31 23 32 55 78 89 79 61 50 49 54 55 45 30 22 15 13 0 0 0 0 0 0 0 0 0 0 0 0 0 0 0 0 0 0 0 0 0 0 0 0 0 0 0 0 0 0 0 0 0 0 0 0 0 0 0 0 0 0 0 0 0 0 0 0 0 0
0 0 0 0 0 0 0 0 0 0 0 0 0 0 0 0 0 0 0 0 0 0 0 0 0 0 0 0 0 0 0 0 0 0 0 0 0 0 0 0 0 0 0 0 0 0 0 0 0 0 0 0 0 7 21 15 10 17 10 8 19 23 41 64 69 55 40 40 70 116 167 210 224 217 191 161 139 129 129 134 135 131 123 119 118 116 108 94 76 66 70 82 95 93 76 49 29 23 21 30 45 56 65 71 69 61 48 39 38 45 62 88 114 137 148 144 133 121 109 101 96 91 89 89 89 86 84 81 80 80 82 84 85 81 75 65 56 49 46 47 50 53 56 60 65 70 71 69 64 60 58 60 61 58 51 41 33 31 35 40 45 46 47 50 54 57 57 56 53 51 51 52 55 56 57 56 55 53 52 52 53 54 54 53 51 49 46 44 41 40 40 41 42 40 37 31 27 26 28 32 35 36 37 36 35 34 31 30 29 29 30 30 29 28 25 24 24 25 26 25 23 19 14 12 13 15 18 19 16 14 12 12 13 13 11 10 9 9 8 9 11 13 15 15 16 16 17 19 23 27 30 33 35 35 33 32 30 30 30 30 28 25 23 22 21 22 23 24 24 22 20 19 18 17 18 20 22 25 26 25 22 19 15 15 17 20 21 22 21 20 18 17 16 16 15 14 10 8 9 11 16 20 20 18 15 12 11 12 15 19 21 24 25 24 24 25 26 28 28 27 26 26 26 26 26 25 26 27 28 29 29 27 26 24 23 21 18 14 9 6 5 5 5 6 6 7 6 5 5 6 7 8 9 10 10 10 10 10 10 9 8 7 7 9 10 11 12 12 13 12 10 8 6 6 6 8 10 12 15 18 19 18 15 14 15 20 25 30 34 36 40 45 48 51 53 58 65 73 82 87 87 85 83 85 88 91 92 91 90 89 87 83 78 74 74 76 74 65 51 44 46 61 80 93 100 100 97 94 93 95 98 98 90 72 54 40 34 33 28 19 12 15 25 36 35 27 23 37 61 80 83 70 54 46 49 53 52 43 29 22 17 15 0 0 0 0 0 0 0 0 0 0 0 0 0 0 0 0 0 0 0 0 0 0 0 0 0 0 0 0 0 0 0 0 0 0 0 0 0 0 0 0 0 0 0 0 0 0 0 0 0 0
0 0 0 0 0 0 0 0 0 0 0 0 0 0 0 0 0 0 0 0 0 0 0 0 0 0 0 0 0 0 0 0 0 0 0 0 0 0 0 0 0 0 0 0 0 0 0 0 0 0 0 0 0 5 20 18 8 16 12 7 20 23 37 61 71 59 45 41 65 109 160 206 226 226 208 181 157 138 129 128 129 125 118 114 116 121 121 111 90 70 65 73 89 96 88 63 35 24 19 20 33 47 60 69 69 62 50 42 42 46 58 78 105 132 150 150 141 127 113 104 97 91 88 88 87 85 82 81 81 82 85 86 85 81 73 64 56 51 49 50 52 53 55 57 63 69 72 72 68 64 62 62 61 58 50 39 29 25 29 35 43 47 49 51 53 54 54 54 53 53 54 55 56 56 56 56 54 53 52 52 53 54 53 52 51 49 46 45 42 40 41 42 43 42 38 32 28 27 29 32 35 35 35 34 33 31 29 28 27 26 25 24 23 24 25 25 25 25 24 23 20 16 12 10 10 12 14 15 15 14 14 15 14 12 10 7 5 5 5 5 6 8 10 11 12 13 13 15 19 22 26 28 30 30 30 30 30 30 30 29 27 25 24 23 21 21 21 21 22 22 22 21 21 20 20 21 23 25 25 25 21 17 15 15 16 19 21 21 21 21 20 20 20 20 20 17 13 10 9 11 15 20 21 20 17 14 12 12 15 18 21 23 24 24 24 24 25 26 27 27 27 26 25 25 25 26 27 28 29 29 28 27 26 25 23 21 18 14 10 7 6 6 7 8 9 9 8 7 6 6 7 8 10 10 11 11 11 11 11 10 9 7 7 8 10 11 13 13 13 13 12 10 7 6 6 7 8 10 12 16 17 17 15 15 19 25 33 40 45 47 49 51 53 55 59 65 73 81 89 91 87 83 80 83 89 95 98 97 96 92 86 78 71 69 71 73 69 56 42 40 52 77 101 110 108 100 93 90 90 93 95 92 78 55 35 23 20 20 18 13 10 15 26 33 31 25 27 45 68 81 77 61 48 45 49 52 49 40 28 21 18 16 0 0 0 0 0 0 0 0 0 0 0 0 0 0 0 0 0 0 0 0 0 0 0 0 0 0 0 0 0 0 0 0 0 0 0 0 0 0 0 0 0 0 0 0 0 0 0 0 0 0
0 0 0 0 0 0 0 0 0 0 0 0 0 0 0 0 0 0 0 0 0 0 0 0 0 0 0 0 0 0 0 0 0 0 0 0 0 0 0 0 0 0 0 0 0 0 0 0 0 0 0 0 0 4 20 20 9 14 13 7 20 24 34 59 72 63 50 45 64 104 154 203 226 231 219 196 172 148 133 130 131 127 120 112 111 117 122 120 103 80 66 66 79 92 93 76 49 28 19 15 23 37 54 67 71 64 52 45 45 48 55 68 91 119 142 149 144 132 118 109 101 93 87 85 83 81 80 80 81 83 85 85 82 76 68 60 53 50 50 52 55 56 56 56 60 65 69 70 68 65 62 62 61 56 49 38 26 22 25 32 41 49 52 55 56 55 55 55 56 57 57 57 56 55 54 54 54 53 52 53 54 55 54 53 51 50 49 46 44 42 42 42 42 40 35 30 26 25 27 29 30 31 31 30 30 29 28 27 25 23 20 18 19 21 24 25 25 24 22 20 18 15 12 10 10 9 9 10 11 12 15 16 16 15 12 9 7 6 5 4 4 5 6 8 9 10 10 12 16 19 22 24 25 25 26 27 27 26 25 24 24 24 24 23 22 19 17 16 17 20 23 25 24 23 21 21 22 24 25 25 23 20 18 17 17 17 18 20 21 22 23 25 25 25 25 22 19 15 14 14 17 20 24 24 22 19 15 15 15 18 21 23 24 23 23 23 24 25 26 26 26 25 24 23 24 26 28 30 29 28 26 25 25 24 21 20 17 14 11 9 8 8 9 10 12 11 10 8 7 6 6 7 9 10 11 11 11 11 11 10 9 8 8 9 10 11 12 12 13 13 14 13 12 10 9 8 9 10 13 15 16 16 16 18 22 29 38 47 51 53 53 53 54 56 61 69 77 84 90 89 84 78 75 78 85 92 96 95 92 88 80 72 67 66 69 69 61 45 32 34 53 85 111 119 114 102 93 89 89 90 88 79 61 37 20 11 9 10 8 5 7 16 27 32 28 25 32 54 73 79 70 54 45 45 51 51 45 37 27 20 16 15 0 0 0 0 0 0 0 0 0 0 0 0 0 0 0 0 0 0 0 0 0 0 0 0 0 0 0 0 0 0 0 0 0 0 0 0 0 0 0 0 0 0 0 0 0 0 0 0 0 0
0 0 0 0 0 0 0 0 0 0 0 0 0 0 0 0 0 0 0 0 0 0 0 0 0 0 0 0 0 0 0 0 0 0 0 0 0 0 0 0 0 0 0 0 0 0 0 0 0 0 0 0 0 3 18 21 10 11 13 7 18 23 30 54 70 65 52 47 62 98 147 196 222 231 224 206 182 156 138 134 137 136 129 118 110 110 115 118 109 91 72 64 70 84 93 88 66 43 24 15 17 29 47 65 71 68 56 47 45 47 51 59 75 100 127 140 142 137 127 118 109 99 90 84 80 77 76 77 79 81 82 81 76 69 62 56 51 48 49 52 55 56 56 55 56 58 60 61 59 56 55 55 54 51 46 37 27 22 23 29 39 48 54 59 61 61 61 61 61 62 62 61 57 55 53 52 51 51 51 52 54 55 55 54 54 53 52 51 48 45 44 42 40 36 31 27 24 23 24 25 25 26 27 27 27 26 25 24 22 19 17 16 17 19 21 22 22 20 19 17 15 14 12 11 10 8 7 8 10 11 15 17 18 17 15 13 11 10 7 5 4 4 5 6 8 9 10 13 16 19 20 21 21 22 24 25 24 21 17 15 16 19 20 20 18 15 12 11 13 19 23 25 25 23 21 20 21 23 26 27 27 26 25 23 20 17 15 16 18 20 23 24 25 26 27 27 26 24 22 20 21 24 26 28 27 24 21 18 16 17 20 22 22 22 22 22 23 24 25 25 24 23 21 21 23 26 29 29 28 26 24 24 24 22 20 17 15 14 12 10 10 10 11 13 14 13 10 8 6 5 5 6 8 10 11 11 11 10 9 9 8 8 9 10 11 11 12 12 13 14 15 16 16 14 12 10 11 13 15 15 15 15 16 20 23 27 34 45 52 54 53 53 55 58 63 71 78 84 87 86 81 76 72 75 81 87 90 88 85 81 76 71 67 66 67 65 56 39 26 28 45 72 96 105 103 95 88 86 84 79 71 58 39 21 11 8 6 4 2 3 8 20 30 32 28 27 37 59 74 75 63 49 45 49 54 52 45 36 27 20 15 13 0 0 0 0 0 0 0 0 0 0 0 0 0 0 0 0 0 0 0 0 0 0 0 0 0 0 0 0 0 0 0 0 0 0 0 0 0 0 0 0 0 0 0 0 0 0 0 0 0 0
0 0 0 0 0 0 0 0 0 0 0 0 0 0 0 0 0 0 0 0 0 0 0 0 0 0 0 0 0 0 0 0 0 0 0 0 0 0 0 0 0 0 0 0 0 0 0 0 0 0 0 0 0 1 15 20 12 9 13 6 14 20 26 47 65 63 53 47 58 89 135 185 215 229 229 214 192 164 141 134 137 141 139 130 117 107 107 110 107 96 80 66 64 75 89 95 85 63 38 19 15 22 39 58 70 71 63 52 46 45 47 51 62 82 108 125 135 138 135 128 120 108 97 88 81 75 73 72 74 76 76 74 70 64 60 56 51 48 48 50 52 53 53 51 50 49 48 46 43 40 39 39 41 42 40 36 29 25 25 28 34 41 49 56 62 66 67 67 68 69 68 66 62 58 54 51 49 49 50 51 52 53 54 54 54 55 56 55 52 49 45 42 38 32 28 25 23 22 22 22 22 23 24 24 24 22 21 20 19 18 17 17 17 17 17 16 15 15 14 13 12 11 11 11 10 10 9 10 10 12 15 19 21 20 18 15 14 13 10 7 6 6 6 8 10 11 12 15 18 20 20 20 20 20 21 22 20 16 12 10 10 12 14 13 12 10 9 10 13 19 24 26 26 25 22 21 22 25 29 31 32 32 30 27 24 20 17 15 15 17 19 20 21 23 25 28 30 31 30 29 28 28 30 30 30 29 25 22 18 16 17 20 20 21 21 21 22 22 22 21 20 19 19 20 22 25 28 28 26 24 23 23 23 21 18 15 14 14 14 13 13 13 13 14 14 12 8 5 4 3 4 6 8 10 11 11 10 9 7 6 6 6 7 9 11 12 13 13 13 14 16 17 18 16 14 12 13 14 15 15 14 14 17 22 26 25 27 39 51 56 57 58 61 64 67 72 77 82 85 85 82 78 75 77 81 86 87 85 82 80 76 72 68 66 63 61 53 41 28 25 31 45 59 66 69 69 70 70 67 57 45 30 17 9 8 9 7 3 4 3 13 27 35 34 29 30 43 63 73 70 57 46 45 51 56 53 45 36 27 20 14 13 0 0 0 0 0 0 0 0 0 0 0 0 0 0 0 0 0 0 0 0 0 0 0 0 0 0 0 0 0 0 0 0 0 0 0 0 0 0 0 0 0 0 0 0 0 0 0 0 0 0
0 0 0 0 0 0 0 0 0 0 0 0 0 0 0 0 0 0 0 0 0 0 0 0 0 0 0 0 0 0 0 0 0 0 0 0 0 0 0 0 0 0 0 0 0 0 0 0 0 0 0 0 0 0 11 17 13 8 12 6 9 16 21 40 59 61 53 47 55 80 123 173 206 226 233 224 204 175 145 131 129 134 140 138 128 114 107 105 104 97 85 70 61 66 81 96 97 82 56 29 16 17 29 49 64 72 69 59 50 45 44 47 55 71 92 110 123 132 135 132 126 116 106 96 87 78 73 70 68 67 66 65 63 61 60 57 54 51 50 50 51 52 52 51 48 45 40 36 31 27 26 27 31 36 38 37 34 31 30 31 32 34 37 43 51 57 62 66 69 71 72 71 68 64 59 55 52 51 51 52 52 52 52 52 53 55 56 56 52 48 43 38 33 28 25 24 23 23 22 22 22 22 21 21 19 17 16 15 16 17 17 17 16 14 12 11 10 10 10 9 9 8 9 10 11 12 12 12 13 14 18 21 23 22 19 16 14 13 11 9 9 8 8 10 11 11 12 14 15 16 15 15 15 16 17 17 16 13 10 8 8 9 10 10 10 11 12 14 18 23 29 32 32 31 30 29 30 32 34 35 35 33 30 27 25 22 19 17 16 15 15 16 17 18 20 24 29 32 33 32 31 30 30 30 31 30 29 26 22 19 18 20 20 20 20 20 20 20 18 16 15 15 16 18 20 23 24 24 22 21 21 22 23 21 18 15 14 15 16 16 16 15 15 14 11 8 4 2 2 3 5 7 9 10 10 10 9 8 7 5 5 5 6 8 10 12 13 13 13 13 14 16 16 16 14 13 14 15 15 14 13 14 18 25 31 30 26 34 50 61 65 67 69 71 73 74 76 81 85 86 85 81 80 81 85 88 89 86 83 81 77 72 65 58 55 55 55 48 36 26 20 18 20 23 26 32 38 42 41 31 18 7 3 5 9 10 6 5 6 5 20 34 38 34 30 34 49 68 74 67 54 44 44 51 56 53 45 36 27 20 13 11 0 0 0 0 0 0 0 0 0 0 0 0 0 0 0 0 0 0 0 0 0 0 0 0 0 0 0 0 0 0 0 0 0 0 0 0 0 0 0 0 0 0 0 0 0 0 0 0 0 0
0 0 0 0 0 0 0 0 0 0 0 0 0 0 0 0 0 0 0 0 0 0 0 0 0 0 0 0 0 0 0 0 0 0 0 0 0 0 0 0 0 0 0 0 0 0 0 0 0 0 0 0 0 2 7 15 13 8 10 8 6 14 19 34 54 60 54 48 52 72 112 162 198 222 235 232 217 190 157 133 122 123 131 138 137 127 117 110 105 99 89 74 61 60 72 91 102 95 72 42 22 17 22 38 56 69 73 67 57 47 41 43 50 63 81 96 109 120 127 128 126 121 114 107 99 89 80 73 67 61 59 57 58 59 59 57 55 53 52 52 53 53 54 53 51 48 44 39 35 33 32 33 35 37 39 39 38 37 36 36 35 33 31 30 33 37 43 48 54 59 63 66 66 65 61 59 56 56 56 56 55 53 51 51 50 51 51 49 44 38 33 29 26 25 25 25 25 23 22 21 21 20 18 17 15 13 12 12 13 15 15 15 13 11 9 9 9 9 8 7 6 6 7 9 11 14 15 16 16 18 20 22 23 22 19 15 13 12 11 11 11 11 10 10 10 10 10 10 10 10 8 7 7 10 11 12 12 10 9 7 8 9 10 11 12 15 18 21 26 32 37 40 40 40 39 38 38 38 37 35 32 29 26 23 20 19 18 17 17 16 16 16 16 16 17 20 23 27 29 30 30 29 28 28 29 29 30 30 29 27 26 25 25 23 21 20 19 17 15 12 10 10 12 14 16 17 18 17 17 17 19 20 21 20 18 15 14 15 17 17 17 16 15 12 8 4 1 1 2 4 6 8 9 9 9 9 8 8 7 7 6 6 6 8 9 10 11 11 11 12 13 14 14 14 14 13 13 13 13 13 13 14 18 26 33 35 30 32 46 62 72 76 76 76 76 75 76 80 84 86 85 83 81 83 87 91 91 87 84 80 74 66 56 48 46 52 58 58 46 30 16 8 6 5 3 5 10 16 18 12 4 7 9 7 9 8 8 12 8 9 26 37 36 30 30 40 57 74 76 67 54 44 44 49 53 51 45 35 26 18 11 10 0 0 0 0 0 0 0 0 0 0 0 0 0 0 0 0 0 0 0 0 0 0 0 0 0 0 0 0 0 0 0 0 0 0 0 0 0 0 0 0 0 0 0 0 0 0 0 0 0 0
0 0 0 0 0 0 0 0 0 0 0 0 0 0 0 0 0 0 0 0 0 0 0 0 0 0 0 0 0 0 0 0 0 0 0 0 0 0 0 0 0 0 0 0 0 0 0 0 0 0 0 0 0 3 4 12 14 10 10 10 5 13 18 30 51 61 57 48 49 65 102 152 190 217 233 234 225 205 174 147 126 117 121 131 139 138 131 121 112 103 92 77 61 56 63 83 100 102 86 57 34 21 20 30 45 62 73 73 66 55 43 40 44 55 70 82 92 102 110 116 119 121 120 117 111 101 91 81 71 61 55 54 55 56 56 54 51 51 52 54 55 55 54 55 55 53 51 47 45 44 43 41 39 37 36 36 36 36 36 35 34 32 30 30 28 26 25 25 28 32 38 44 48 50 51 51 52 53 54 54 52 50 47 44 41 40 38 35 30 25 23 22 23 25 26 26 25 23 21 20 20 18 16 14 12 11 11 11 11 12 12 11 10 9 8 9 10 11 10 8 7 6 7 10 13 16 18 20 20 21 23 24 24 23 20 17 15 14 15 15 16 15 13 10 8 7 7 8 8 8 6 4 1 2 4 6 7 7 8 9 10 10 10 10 11 15 21 27 33 38 42 43 42 41 40 40 39 36 32 28 25 21 19 17 15 15 14 13 13 15 16 17 18 17 17 18 20 22 24 25 26 26 26 26 27 29 31 33 35 35 35 33 30 26 23 20 18 15 13 10 8 8 9 10 11 12 11 10 11 12 15 16 17 17 15 14 14 14 15 15 15 15 13 10 6 3 2 2 3 5 8 9 9 9 8 8 7 7 7 8 8 8 8 8 9 9 9 9 10 11 12 13 13 13 13 13 12 12 11 12 12 13 15 22 30 35 35 31 40 56 71 78 79 77 76 76 78 81 84 84 83 81 80 82 86 88 88 84 80 76 68 58 48 41 44 55 66 68 56 37 20 11 11 11 11 10 8 8 9 7 6 8 7 9 10 8 11 14 7 15 31 37 32 27 31 46 65 78 77 67 55 47 46 50 51 49 43 34 23 15 9 8 0 0 0 0 0 0 0 0 0 0 0 0 0 0 0 0 0 0 0 0 0 0 0 0 0 0 0 0 0 0 0 0 0 0 0 0 0 0 0 0 0 0 0 0 0 0 0 0 0 0
0 0 0 0 0 0 0 0 0 0 0 0 0 0 0 0 0 0 0 0 0 0 0 0 0 0 0 0 0 0 0 0 0 0 0 0 0 0 0 0 0 0 0 0 0 0 0 0 0 0 0 0 0 4 3 10 15 11 10 11 5 11 18 26 46 61 59 47 45 56 91 142 183 212 229 232 228 214 190 163 137 118 115 122 135 142 140 132 120 110 98 82 65 56 58 75 95 103 97 74 50 31 22 24 35 51 68 75 73 65 52 43 40 45 57 67 76 84 91 99 107 116 120 119 116 107 98 88 76 64 57 55 54 54 52 48 45 45 48 51 52 51 51 50 51 51 49 47 45 45 43 40 35 30 28 28 29 30 30 28 25 23 23 25 26 26 25 24 21 20 20 21 24 27 29 31 35 37 38 39 38 37 35 34 32 31 30 28 25 24 24 24 25 26 26 25 22 20 18 17 17 16 15 13 12 11 10 10 10 10 10 9 9 8 9 11 14 15 13 11 10 10 11 13 15 18 20 22 24 25 27 27 27 26 24 21 20 19 19 19 20 19 16 14 11 9 9 10 11 11 11 10 8 5 3 3 5 7 9 11 13 13 13 11 11 15 21 28 34 37 37 35 33 32 31 31 30 27 22 18 15 14 13 12 11 10 9 8 8 10 12 15 17 18 18 18 19 20 21 23 25 27 28 29 29 30 31 34 36 37 35 33 29 25 21 18 15 13 11 10 7 7 7 8 8 8 7 6 7 9 10 12 12 13 13 13 12 12 11 10 10 10 9 7 5 3 2 2 3 5 8 10 10 9 7 6 6 6 7 8 8 9 10 10 10 9 8 8 9 10 12 14 14 13 13 12 11 10 10 11 13 13 12 15 23 30 34 30 32 47 66 79 81 81 80 80 81 82 82 81 78 76 76 78 80 82 81 79 76 71 64 54 45 41 48 62 75 79 67 47 30 19 15 15 14 14 13 13 12 8 6 6 12 18 16 9 9 9 9 24 36 36 29 27 37 54 70 77 73 64 55 50 50 51 51 48 41 32 21 14 8 7 0 0 0 0 0 0 0 0 0 0 0 0 0 0 0 0 0 0 0 0 0 0 0 0 0 0 0 0 0 0 0 0 0 0 0 0 0 0 0 0 0 0 0 0 0 0 0 0 0 0
0 0 0 0 0 0 0 0 0 0 0 0 0 0 0 0 0 0 0 0 0 0 0 0 0 0 0 0 0 0 0 0 0 0 0 0 0 0 0 0 0 0 0 0 0 0 0 0 0 0 0 0 0 4 3 9 16 14 9 11 5 8 18 24 41 58 60 47 40 49 79 129 173 208 230 234 229 215 194 171 145 122 113 117 129 141 144 138 128 117 106 90 71 59 56 67 87 102 104 89 66 45 28 22 26 40 60 73 77 75 66 55 45 40 44 53 61 67 73 81 91 102 109 111 110 104 97 88 77 67 61 57 55 53 49 45 41 42 44 47 48 46 44 42 42 41 40 39 37 35 34 31 27 24 22 22 22 22 21 19 17 16 15 16 19 20 22 25 28 30 30 30 30 29 29 30 31 32 32 32 33 34 35 36 37 37 36 33 30 26 24 23 22 22 21 19 17 15 14 14 14 14 13 13 12 11 10 10 9 10 10 10 10 10 12 14 16 18 17 15 15 15 16 18 19 20 22 25 27 30 31 32 32 32 30 28 26 25 25 24 23 22 20 16 14 12 12 12 14 14 14 14 12 11 10 9 9 10 12 13 14 13 12 11 10 15 21 27 30 29 25 21 19 18 19 20 18 15 12 9 9 10 10 10 9 8 6 5 5 6 9 13 15 16 17 17 18 19 20 22 25 28 30 30 30 29 28 29 29 29 27 24 20 16 14 11 10 9 8 7 6 7 7 7 6 6 6 6 8 8 8 8 8 9 10 11 11 10 9 7 6 6 5 5 5 4 3 4 5 6 8 10 10 10 9 7 7 7 7 7 8 9 10 11 10 10 8 7 8 10 11 13 14 14 14 14 12 10 10 11 13 12 11 11 16 25 31 30 29 43 65 81 87 87 86 86 85 84 81 76 73 72 71 72 74 76 76 76 74 70 62 52 45 44 52 67 81 87 79 62 46 33 25 22 20 20 20 19 16 12 12 18 26 31 25 15 8 9 20 33 38 34 29 32 47 62 72 71 63 55 49 47 49 51 51 46 40 30 19 13 9 8 0 0 0 0 0 0 0 0 0 0 0 0 0 0 0 0 0 0 0 0 0 0 0 0 0 0 0 0 0 0 0 0 0 0 0 0 0 0 0 0 0 0 0 0 0 0 0 0 0 0
0 0 0 0 0 0 0 0 0 0 0 0 0 0 0 0 0 0 0 0 0 0 0 0 0 0 0 0 0 0 0 0 0 0 0 0 0 0 0 0 0 0 0 0 0 0 0 0 0 0 0 0 0 5 4 7 15 15 9 9 7 5 16 21 36 54 60 51 41 44 69 113 160 203 234 242 233 212 188 167 145 125 115 115 124 137 143 142 133 123 113 99 81 66 59 63 79 97 108 101 82 59 37 25 22 31 51 67 77 81 77 69 58 44 37 41 48 53 58 63 71 80 87 91 93 92 89 84 76 67 62 58 55 52 48 44 41 41 42 44 45 42 39 36 33 31 30 28 26 25 23 21 20 19 20 20 21 20 19 18 17 17 18 19 19 19 19 21 25 29 31 33 33 34 35 35 36 36 36 36 37 38 39 39 39 36 34 29 24 20 18 16 16 15 14 13 12 12 12 12 12 12 12 12 13 12 12 11 12 13 14 15 15 15 15 17 19 20 20 19 19 20 21 22 23 24 26 28 31 33 35 35 36 35 35 33 32 31 30 29 27 25 21 18 15 14 13 13 13 14 14 15 15 15 15 14 14 15 15 14 12 10 8 7 10 16 22 25 24 20 15 11 10 10 12 12 11 9 7 7 9 10 11 10 8 7 5 5 5 6 8 11 13 14 14 14 15 15 16 19 21 24 25 25 23 21 19 18 17 16 14 11 9 8 8 7 7 6 7 7 7 8 9 9 9 9 9 10 10 10 8 7 7 7 9 10 10 10 8 6 5 5 5 5 5 6 7 7 7 7 8 9 10 10 10 10 10 10 9 8 8 8 9 10 10 10 9 8 8 9 10 11 12 14 15 15 14 11 10 12 14 14 12 11 15 24 31 30 29 45 69 87 93 92 91 88 86 81 76 71 68 68 68 68 70 72 75 76 75 69 61 51 45 44 53 68 82 90 88 78 67 56 45 37 32 29 28 27 24 22 25 32 39 38 28 16 10 15 27 36 36 32 32 41 59 70 71 64 53 46 42 41 43 45 47 44 37 28 18 13 10 10 0 0 0 0 0 0 0 0 0 0 0 0 0 0 0 0 0 0 0 0 0 0 0 0 0 0 0 0 0 0 0 0 0 0 0 0 0 0 0 0 0 0 0 0 0 0 0 0 0 0
0 0 0 0 0 0 0 0 0 0 0 0 0 0 0 0 0 0 0 0 0 0 0 0 0 0 0 0 0 0 0 0 0 0 0 0 0 0 0 0 0 0 0 0 0 0 0 0 0 0 0 0 0 5 5 5 14 16 10 8 8 3 11 19 30 48 59 56 45 43 60 96 142 193 237 250 239 210 180 159 144 129 120 116 120 130 139 140 133 123 114 103 88 74 63 62 73 91 107 109 96 73 47 30 23 26 43 61 73 81 84 81 73 57 42 37 38 41 44 47 51 57 61 66 70 74 76 76 72 66 62 58 55 52 49 46 43 42 42 42 42 40 36 32 27 25 23 22 21 20 20 18 17 17 18 20 21 21 21 20 18 17 17 18 18 19 18 19 20 22 23 22 21 21 22 22 23 22 21 22 23 25 25 25 25 23 20 17 15 14 13 13 12 12 11 11 11 12 12 12 12 12 12 12 14 15 15 16 17 18 19 20 20 20 20 20 21 21 22 22 23 23 25 25 27 28 30 32 33 35 36 37 37 37 36 35 34 33 32 30 28 25 21 17 14 13 12 11 11 12 14 15 17 17 17 17 17 16 16 14 10 7 6 9 14 20 22 22 19 14 10 10 10 11 12 12 11 10 10 10 12 13 12 11 9 7 5 5 5 6 8 10 10 10 10 10 9 9 10 11 13 14 15 14 12 10 8 7 7 5 4 4 5 7 8 8 8 8 9 9 9 9 10 11 11 12 12 12 11 10 8 7 6 6 7 8 9 9 8 7 6 5 5 6 7 9 10 10 9 8 8 8 9 10 11 13 13 13 12 10 9 9 9 9 10 9 9 9 9 9 9 9 10 13 15 16 15 13 13 14 16 16 15 13 17 25 31 30 31 50 75 92 96 94 91 86 81 75 69 65 65 66 67 69 71 74 77 78 75 69 59 50 44 44 52 66 80 89 91 89 85 79 71 61 52 46 42 40 38 37 39 43 44 35 22 12 10 19 30 35 33 31 37 52 69 74 69 58 48 42 39 37 37 39 41 40 33 25 15 11 10 10 0 0 0 0 0 0 0 0 0 0 0 0 0 0 0 0 0 0 0 0 0 0 0 0 0 0 0 0 0 0 0 0 0 0 0 0 0 0 0 0 0 0 0 0 0 0 0 0 0 0
0 0 0 0 0 0 0 0 0 0 0 0 0 0 0 0 0 0 0 0 0 0 0 0 0 0 0 0 0 0 0 0 0 0 0 0 0 0 0 0 0 0 0 0 0 0 0 0 0 0 0 0 0 5 7 4 10 16 11 6 9 4 8 15 25 42 56 58 50 43 52 80 122 178 230 251 242 210 178 160 150 139 128 119 116 121 130 135 128 117 108 99 91 81 70 64 69 84 103 113 107 87 59 37 26 25 37 53 67 79 86 89 86 74 57 43 35 32 33 34 37 40 42 45 50 56 61 65 66 66 63 61 57 55 52 49 45 43 41 39 37 35 32 28 24 22 21 21 22 22 22 20 19 18 19 20 21 21 21 20 17 15 13 13 13 13 13 14 15 16 16 16 15 14 13 13 13 11 10 8 8 10 11 13 13 13 13 13 13 12 11 11 10 10 11 11 12 13 13 14 13 13 13 14 15 17 19 20 21 21 22 22 23 23 24 24 25 25 25 26 26 26 27 28 30 31 33 34 34 35 35 36 36 36 36 35 34 33 32 30 27 24 20 15 13 11 10 10 10 12 14 16 18 19 19 18 17 16 15 12 10 9 10 14 17 20 20 18 14 11 10 10 11 12 13 13 12 12 13 14 14 14 12 10 8 6 5 5 5 5 5 6 6 6 6 5 4 4 4 4 5 5 5 5 4 2 1 2 3 4 5 6 7 8 9 9 9 10 10 9 9 10 11 12 12 12 12 11 10 8 6 5 4 4 5 5 6 7 8 8 8 7 6 6 7 9 10 10 10 9 8 8 8 9 11 12 13 13 12 12 11 10 9 8 8 8 9 10 10 10 10 9 9 11 13 15 14 13 13 15 18 18 16 14 16 24 31 30 34 55 78 94 96 91 86 79 73 67 62 62 66 70 72 75 76 79 81 81 75 67 56 46 41 43 53 69 81 89 92 92 93 94 91 85 77 70 65 61 57 53 50 47 40 25 13 8 11 24 35 38 35 35 45 61 73 73 65 55 48 45 42 37 35 36 38 37 30 21 12 8 9 8 0 0 0 0 0 0 0 0 0 0 0 0 0 0 0 0 0 0 0 0 0 0 0 0 0 0 0 0 0 0 0 0 0 0 0 0 0 0 0 0 0 0 0 0 0 0 0 0 0 0
0 0 0 0 0 0 0 0 0 0 0 0 0 0 0 0 0 0 0 0 0 0 0 0 0 0 0 0 0 0 0 0 0 0 0 0 0 0 0 0 0 0 0 0 0 0 0 0 0 0 0 0 0 4 7 3 7 14 11 6 9 6 6 13 21 35 50 56 49 41 46 69 106 158 213 239 238 211 183 168 163 156 141 123 111 111 120 127 123 111 100 92 87 84 76 68 67 77 97 114 115 100 72 47 32 27 32 45 59 73 85 92 94 88 73 56 39 27 25 27 30 32 33 35 38 43 47 53 59 62 64 63 61 58 55 51 46 42 38 35 32 29 26 24 21 20 20 20 20 20 20 20 21 22 22 22 22 22 22 21 19 16 15 13 12 11 11 11 11 12 13 14 15 15 15 16 17 17 17 15 14 14 14 14 14 14 14 13 11 10 10 10 10 11 12 13 14 15 16 16 17 18 18 18 19 20 22 23 24 24 25 25 25 26 27 28 28 29 29 30 29 29 29 29 30 32 33 34 34 34 35 36 36 36 36 35 34 32 31 29 26 23 19 15 12 11 10 10 10 12 14 16 18 18 18 17 16 15 13 11 11 14 17 18 19 18 16 14 12 11 11 11 12 13 13 13 14 14 14 14 14 12 10 8 6 5 4 4 3 3 2 3 4 5 5 5 5 4 4 4 5 6 7 7 5 3 2 3 4 5 5 6 8 10 11 11 11 11 10 10 10 11 12 12 12 12 10 9 7 5 4 3 2 2 2 4 5 6 7 8 8 7 6 6 6 7 8 9 10 10 9 9 9 10 10 10 10 10 11 11 12 12 10 9 8 8 9 10 12 13 11 10 9 9 10 11 11 11 13 15 18 18 15 12 14 21 28 29 36 57 81 94 94 87 80 72 67 63 63 67 73 77 81 82 83 85 86 82 74 63 50 38 34 39 55 76 89 94 94 92 94 98 101 100 96 91 87 82 76 65 53 42 30 15 8 9 18 34 43 43 40 43 52 64 70 67 60 54 51 51 47 41 37 38 39 36 29 20 10 5 6 6 0 0 0 0 0 0 0 0 0 0 0 0 0 0 0 0 0 0 0 0 0 0 0 0 0 0 0 0 0 0 0 0 0 0 0 0 0 0 0 0 0 0 0 0 0 0 0 0 0 0
0 0 0 0 0 0 0 0 0 0 0 0 0 0 0 0 0 0 0 0 0 0 0 0 0 0 0 0 0 0 0 0 0 0 0 0 0 0 0 0 0 0 0 0 0 0 0 0 0 0 0 0 0 4 7 4 5 12 11 6 9 6 5 12 17 29 43 49 45 39 43 63 96 143 193 221 227 210 190 180 178 173 157 131 109 104 111 122 122 112 99 89 85 84 80 72 68 72 89 109 117 110 85 58 39 30 30 37 50 65 80 90 96 95 83 66 46 26 20 25 31 34 33 32 32 34 37 41 47 52 56 58 59 57 54 50 44 39 35 32 29 27 25 23 21 20 18 18 17 18 19 22 25 27 27 27 27 26 26 25 24 23 21 20 18 16 15 13 12 11 12 12 13 13 12 12 13 13 14 13 13 13 12 12 11 10 10 10 9 8 9 10 13 15 16 17 19 20 21 23 24 24 24 24 24 25 26 27 27 28 28 28 28 29 30 30 31 31 31 31 31 30 30 30 30 31 32 33 34 34 35 35 36 36 35 35 34 32 31 30 26 23 20 16 13 11 11 11 11 12 14 14 15 15 15 15 14 12 10 10 13 18 22 22 20 17 14 12 12 12 12 12 12 12 13 14 14 15 14 13 12 10 9 7 5 4 3 2 3 3 4 4 4 5 6 8 8 7 7 6 7 8 9 8 5 3 3 5 5 5 5 6 8 10 12 13 13 12 12 12 12 13 13 13 12 10 8 6 5 3 2 3 3 2 2 3 5 6 7 7 8 8 7 6 6 6 7 8 9 10 10 11 11 11 10 10 9 9 9 11 12 13 12 11 10 9 10 10 12 13 12 11 10 9 8 9 9 10 12 14 16 15 13 10 12 19 25 27 37 59 81 92 90 82 75 69 67 67 71 76 81 84 85 85 86 89 89 83 71 55 37 24 20 30 54 81 97 102 98 93 92 96 102 105 104 103 100 95 85 69 49 32 18 9 9 15 28 42 47 46 45 49 57 63 64 60 56 54 55 54 50 44 40 40 40 36 29 20 10 5 5 5 0 0 0 0 0 0 0 0 0 0 0 0 0 0 0 0 0 0 0 0 0 0 0 0 0 0 0 0 0 0 0 0 0 0 0 0 0 0 0 0 0 0 0 0 0 0 0 0 0 0
0 0 0 0 0 0 0 0 0 0 0 0 0 0 0 0 0 0 0 0 0 0 0 0 0 0 0 0 0 0 0 0 0 0 0 0 0 0 0 0 0 0 0 0 0 0 0 0 0 0 0 0 0 5 6 4 3 10 10 5 8 7 5 11 15 25 38 45 41 37 41 60 91 135 180 208 219 211 196 188 188 186 172 143 113 102 105 117 125 118 106 93 87 85 82 76 71 71 82 101 114 113 96 71 48 33 27 30 40 55 71 83 92 95 88 73 52 30 21 25 33 38 38 35 30 27 28 31 36 40 42 44 45 45 44 41 38 35 32 30 29 27 25 24 22 21 21 21 22 22 24 27 30 32 33 33 33 33 32 32 30 30 28 27 25 24 22 20 17 16 15 14 13 12 11 10 10 10 10 11 11 10 9 8 7 7 8 8 10 11 13 16 20 22 23 24 25 26 28 29 30 30 29 29 29 30 30 30 30 30 31 31 31 31 31 31 31 31 31 31 31 31 31 31 31 31 32 33 34 35 35 35 35 35 35 34 34 33 32 30 27 24 20 16 13 12 11 11 11 11 12 12 12 12 12 12 11 10 9 10 14 20 24 24 20 15 12 12 12 12 12 12 11 11 13 14 15 15 14 13 12 10 9 8 5 3 2 3 5 5 5 5 5 7 9 10 10 9 8 7 7 8 8 7 4 4 8 9 8 6 5 6 8 11 12 13 12 12 12 13 14 14 13 12 10 7 5 4 3 1 1 2 2 2 3 5 6 7 8 8 9 9 8 8 8 7 7 7 9 10 11 12 12 11 10 10 9 9 9 10 11 11 11 11 11 11 10 10 10 11 12 12 11 10 9 9 10 10 12 14 14 14 12 11 15 20 25 25 36 58 77 86 83 76 71 70 72 76 80 83 85 84 83 84 86 89 89 81 65 45 25 16 13 22 51 84 102 105 100 94 93 97 102 105 105 104 102 96 85 66 42 22 10 7 11 23 35 44 45 43 46 53 59 61 59 55 53 55 56 54 49 43 41 41 40 35 28 20 12 6 5 5 0 0 0 0 0 0 0 0 0 0 0 0 0 0 0 0 0 0 0 0 0 0 0 0 0 0 0 0 0 0 0 0 0 0 0 0 0 0 0 0 0 0 0 0 0 0 0 0 0 0
0 0 0 0 0 0 0 0 0 0 0 0 0 0 0 0 0 0 0 0 0 0 0 0 0 0 0 0 0 0 0 0 0 0 0 0 0 0 0 0 0 0 0 0 0 0 0 0 0 0 0 0 0 5 5 5 2 9 11 6 7 8 5 10 14 21 36 45 43 37 39 56 86 132 178 208 221 218 204 192 189 189 181 158 124 106 103 112 123 122 112 99 91 87 86 81 75 72 77 91 106 112 103 82 59 38 27 25 30 44 60 73 86 93 91 80 61 40 27 26 32 38 40 38 34 28 25 27 32 35 35 34 32 31 30 30 29 29 29 30 30 30 29 27 26 26 27 28 30 30 32 33 35 35 36 36 37 37 37 36 35 34 33 32 31 30 28 26 25 23 20 19 17 16 15 13 12 11 11 11 10 9 8 7 8 10 11 13 16 19 21 25 27 29 30 30 30 31 32 32 32 32 31 31 31 32 32 32 31 31 32 32 33 33 32 32 31 30 30 30 30 31 32 32 32 32 33 34 35 36 36 35 35 34 34 34 35 35 33 30 26 22 18 14 12 11 11 11 11 11 11 10 10 9 9 10 11 11 11 12 16 21 23 22 17 12 11 12 12 12 11 10 9 10 12 13 14 15 14 14 13 12 10 8 5 2 3 5 6 6 6 7 9 10 11 11 11 10 8 6 5 5 5 5 5 10 14 15 12 9 8 9 10 11 11 11 11 11 12 13 13 12 11 9 7 5 3 2 1 1 1 1 2 3 5 6 7 8 9 10 10 10 9 9 10 9 9 9 9 10 12 13 12 11 10 10 10 10 11 10 10 9 9 10 11 11 10 10 9 10 10 12 12 11 10 10 11 12 14 14 14 13 12 14 19 25 26 24 34 55 71 78 76 71 70 73 77 81 83 83 81 80 80 81 85 88 86 76 58 37 21 17 14 22 53 85 101 102 97 93 95 100 104 105 103 101 97 92 81 61 35 15 5 7 17 30 40 41 39 39 45 56 61 61 56 53 54 56 55 51 45 40 39 40 38 32 25 18 11 6 5 5 0 0 0 0 0 0 0 0 0 0 0 0 0 0 0 0 0 0 0 0 0 0 0 0 0 0 0 0 0 0 0 0 0 0 0 0 0 0 0 0 0 0 0 0 0 0 0 0 0 0
0 0 0 0 0 0 0 0 0 0 0 0 0 0 0 0 0 0 0 0 0 0 0 0 0 0 0 0 0 0 0 0 0 0 0 0 0 0 0 0 0 0 0 0 0 0 0 0 0 0 0 0 0 5 5 6 4 8 12 8 6 10 5 9 13 18 35 48 48 40 35 47 78 131 183 216 234 231 214 195 184 183 182 168 139 116 105 105 114 118 112 101 92 88 88 87 82 76 76 83 97 108 107 93 70 45 29 23 24 33 48 63 77 90 94 89 74 53 36 28 31 37 40 40 39 35 32 29 28 30 30 30 27 25 24 22 22 23 25 29 31 32 31 31 30 31 32 34 35 35 35 35 34 34 34 34 35 36 36 36 36 35 35 35 34 33 33 32 30 29 27 25 24 22 21 19 17 15 15 14 13 12 12 12 14 16 19 21 24 26 29 30 31 32 32 32 32 33 33 33 32 32 31 31 32 32 32 31 31 30 31 32 32 33 33 32 31 30 30 30 30 31 32 33 33 34 34 35 35 36 37 36 35 35 35 35 35 35 33 28 23 18 15 11 10 10 11 11 11 12 12 10 9 8 8 10 14 17 18 19 20 22 22 19 13 10 11 13 13 13 11 9 8 9 11 13 14 14 15 15 15 14 11 7 2 1 4 6 7 8 9 11 12 13 12 11 10 8 6 5 4 3 4 5 9 13 16 17 15 12 10 11 11 12 11 10 10 10 11 11 11 10 8 6 5 3 1 1 1 1 2 3 4 5 6 6 7 8 10 11 11 10 10 10 10 10 10 10 10 11 12 13 11 10 10 10 11 12 12 11 9 7 6 7 10 11 11 10 9 9 9 10 11 11 10 10 12 13 15 15 14 12 12 15 22 27 26 23 35 54 67 72 72 71 71 76 80 82 82 80 78 78 80 83 86 86 81 68 50 32 20 16 14 30 60 88 99 97 91 90 94 101 105 104 101 98 95 88 76 55 28 10 5 12 27 40 45 42 38 39 48 59 63 60 54 52 53 55 52 45 39 36 37 38 35 28 21 15 9 4 3 4 0 0 0 0 0 0 0 0 0 0 0 0 0 0 0 0 0 0 0 0 0 0 0 0 0 0 0 0 0 0 0 0 0 0 0 0 0 0 0 0 0 0 0 0 0 0 0 0 0 0
0 0 0 0 0 0 0 0 0 0 0 0 0 0 0 0 0 0 0 0 0 0 0 0 0 0 0 0 0 0 0 0 0 0 0 0 0 0 0 0 0 0 0 0 0 0 0 0 0 0 0 0 0 5 4 6 5 6 14 11 6 10 6 8 15 15 33 51 53 44 34 38 69 127 185 224 245 244 225 199 178 172 175 173 154 130 112 102 103 108 107 99 92 88 88 90 87 81 76 80 91 105 111 103 83 55 33 25 22 25 36 51 68 85 94 95 86 67 47 33 31 38 43 45 45 45 43 40 34 30 26 24 22 20 19 18 19 21 24 28 31 32 33 33 34 35 35 35 35 34 32 30 28 27 26 27 28 29 31 32 34 35 36 36 36 35 35 35 34 33 32 31 30 29 28 25 23 21 20 20 19 19 19 20 22 25 26 28 30 31 32 33 33 33 32 32 32 33 33 33 33 32 31 31 32 32 32 31 30 30 30 31 32 33 32 32 32 31 31 30 30 31 32 33 33 34 34 34 35 36 37 37 37 36 36 35 35 33 30 24 19 15 12 11 10 11 11 11 12 13 13 12 10 9 8 10 16 21 24 26 27 26 23 17 11 10 12 13 14 14 12 10 10 10 12 13 14 14 15 15 16 14 10 5 2 4 6 8 8 10 11 13 14 13 11 9 6 6 5 5 3 3 4 6 9 11 13 13 12 10 10 10 11 11 11 10 10 10 10 10 9 8 6 5 4 3 2 1 1 2 3 5 6 7 6 6 6 8 10 12 12 11 11 10 11 11 10 10 10 10 11 12 12 10 10 10 12 13 13 11 9 6 6 6 9 10 11 10 9 8 8 9 10 10 10 10 11 13 14 15 14 12 13 17 24 28 25 23 39 57 69 73 73 73 75 77 80 80 79 78 79 81 84 85 83 77 68 54 39 25 17 13 19 41 69 91 96 92 87 87 92 98 101 100 98 97 94 86 70 46 20 8 9 21 40 50 51 45 41 45 54 62 63 58 52 51 53 53 47 39 33 33 35 37 34 26 18 12 7 2 2 4 0 0 0 0 0 0 0 0 0 0 0 0 0 0 0 0 0 0 0 0 0 0 0 0 0 0 0 0 0 0 0 0 0 0 0 0 0 0 0 0 0 0 0 0 0 0 0 0 0 0
0 0 0 0 0 0 0 0 0 0 0 0 0 0 0 0 0 0 0 0 0 0 0 0 0 0 0 0 0 0 0 0 0 0 0 0 0 0 0 0 0 0 0 0 0 0 0 0 0 0 0 0 0 5 4 7 6 5 13 15 7 10 9 6 16 16 30 51 56 45 34 34 61 122 183 225 249 249 230 202 174 164 169 174 166 144 121 103 98 101 102 97 91 87 86 88 87 83 78 80 88 102 113 111 96 68 40 27 23 21 26 40 57 76 89 94 91 78 61 42 31 38 47 53 54 53 52 50 47 43 39 34 29 25 23 22 22 24 27 30 32 33 35 36 37 37 35 33 30 27 24 21 20 19 19 20 21 22 24 27 30 33 34 35 35 35 36 36 36 36 36 35 35 35 34 32 30 29 28 27 27 27 28 29 30 31 31 32 33 33 34 34 33 33 33 33 33 34 34 34 33 33 32 32 32 33 33 32 31 31 31 31 32 32 31 31 31 32 32 32 32 31 32 32 33 33 34 34 34 35 36 37 38 37 35 34 31 29 25 20 16 13 12 11 11 11 11 11 12 13 14 14 13 11 10 10 15 20 25 29 30 28 23 17 10 9 10 12 14 14 13 12 12 13 14 14 14 14 14 14 15 13 9 5 5 7 8 9 9 10 12 14 13 11 8 5 3 4 5 5 4 4 4 5 6 7 7 6 6 6 6 7 9 10 10 10 10 10 10 9 9 9 8 7 5 5 4 3 3 3 4 5 6 6 6 5 6 8 11 13 13 12 11 11 11 10 10 9 9 10 10 12 13 13 13 13 14 13 12 11 9 8 8 8 9 10 10 10 10 9 8 8 8 10 10 10 10 11 13 15 15 14 15 20 26 28 23 27 46 63 73 76 76 76 77 79 80 80 79 80 82 84 83 78 69 59 48 35 24 17 13 14 28 51 73 89 91 86 83 84 89 92 93 93 94 96 93 81 61 35 12 7 15 32 49 56 53 47 47 53 61 66 62 56 51 50 52 51 43 35 30 31 35 37 34 25 17 11 5 2 3 3 0 0 0 0 0 0 0 0 0 0 0 0 0 0 0 0 0 0 0 0 0 0 0 0 0 0 0 0 0 0 0 0 0 0 0 0 0 0 0 0 0 0 0 0 0 0 0 0 0 0
0 0 0 0 0 0 0 0 0 0 0 0 0 0 0 0 0 0 0 0 0 0 0 0 0 0 0 0 0 0 0 0 0 0 0 0 0 0 0 0 0 0 0 0 0 0 0 0 0 0 0 0 0 5 4 5 7 4 11 16 9 9 10 4 17 19 27 49 57 46 35 34 55 115 175 218 243 244 227 201 173 162 167 176 173 155 129 108 100 102 104 99 91 85 81 82 84 83 81 81 87 99 111 113 105 81 53 34 25 21 20 29 46 66 80 89 91 86 74 57 38 34 44 56 61 61 59 56 54 51 48 45 41 38 35 32 30 30 31 33 35 36 37 38 38 36 33 29 25 21 19 17 16 16 17 17 18 18 20 23 26 29 30 31 32 33 34 35 36 36 37 38 39 39 39 39 37 36 36 35 35 35 35 35 35 35 34 34 34 34 34 34 34 33 33 33 33 34 34 34 34 33 33 33 33 33 33 33 32 31 31 31 31 31 31 31 31 32 32 33 33 32 32 32 33 33 34 34 34 35 36 37 36 35 33 30 27 24 20 16 14 12 11 11 11 11 10 10 11 12 14 15 15 14 13 12 13 16 20 24 25 25 22 17 11 8 9 10 12 13 12 12 12 13 14 14 14 12 12 12 13 12 9 5 5 6 7 8 8 10 11 11 10 7 4 2 2 3 4 4 4 4 4 3 3 4 4 3 2 1 3 5 7 7 8 9 9 9 9 9 9 10 10 8 7 6 5 5 4 4 4 5 5 6 6 6 7 9 11 13 13 12 12 12 11 10 9 8 8 9 10 12 14 15 15 15 14 13 11 10 9 10 10 10 10 10 10 10 9 9 8 7 7 9 10 11 11 11 14 16 16 17 20 25 29 27 23 32 53 68 75 76 76 77 79 81 82 81 81 81 81 78 71 60 47 38 30 22 15 11 10 19 37 58 74 82 81 77 76 78 82 84 84 86 89 91 86 69 45 21 8 11 24 41 53 52 47 45 51 61 69 69 61 53 49 49 51 49 41 34 31 33 37 38 33 25 16 10 5 2 3 3 0 0 0 0 0 0 0 0 0 0 0 0 0 0 0 0 0 0 0 0 0 0 0 0 0 0 0 0 0 0 0 0 0 0 0 0 0 0 0 0 0 0 0 0 0 0 0 0 0 0
0 0 0 0 0 0 0 0 0 0 0 0 0 0 0 0 0 0 0 0 0 0 0 0 0 0 0 0 0 0 0 0 0 0 0 0 0 0 0 0 0 0 0 0 0 0 0 0 0 0 0 0 0 5 5 4 7 4 9 16 11 8 12 5 15 21 25 45 56 47 34 34 50 104 163 206 231 233 219 196 172 163 167 176 175 159 135 114 108 110 112 105 93 82 76 76 79 82 83 85 89 96 106 111 108 91 68 45 30 24 20 21 36 57 73 84 90 90 85 74 55 37 35 48 61 66 65 61 56 52 49 47 45 44 43 41 39 38 38 38 38 38 38 37 35 32 28 24 21 19 19 18 18 18 18 17 17 17 18 20 23 25 26 27 27 28 30 31 33 34 36 37 39 40 40 40 40 40 40 39 38 37 37 36 36 35 35 35 35 35 35 34 34 33 33 33 33 33 33 34 34 33 33 33 33 34 33 32 31 30 30 30 31 31 31 31 31 32 32 32 32 32 33 33 34 34 35 35 35 35 36 36 35 33 30 26 23 20 17 14 12 10 10 10 10 10 10 10 10 12 14 15 16 16 15 14 14 14 14 15 17 19 18 15 11 9 9 10 12 12 12 11 11 12 13 13 12 11 11 12 13 11 7 4 2 3 4 5 6 8 9 8 6 4 3 2 2 3 4 4 5 5 4 2 1 3 5 5 3 2 4 6 6 6 6 7 7 7 7 7 8 9 10 8 7 6 5 5 4 4 3 4 5 5 6 7 8 10 11 12 12 11 11 11 10 10 9 8 8 9 10 12 14 15 15 15 13 11 9 8 8 9 10 11 10 10 9 9 10 10 9 8 8 10 11 12 12 13 15 17 18 20 24 28 29 24 25 39 58 68 72 73 75 77 81 84 85 83 81 78 71 62 51 39 30 27 26 23 17 13 15 27 46 63 73 75 71 67 68 72 76 78 79 81 84 82 71 50 27 11 9 20 35 48 49 43 39 43 57 69 74 69 58 49 45 45 45 44 40 36 36 39 41 40 34 24 15 9 5 1 3 3 0 0 0 0 0 0 0 0 0 0 0 0 0 0 0 0 0 0 0 0 0 0 0 0 0 0 0 0 0 0 0 0 0 0 0 0 0 0 0 0 0 0 0 0 0 0 0 0 0 0
0 0 0 0 0 0 0 0 0 0 0 0 0 0 0 0 0 0 0 0 0 0 0 0 0 0 0 0 0 0 0 0 0 0 0 0 0 0 0 0 0 0 0 0 0 0 0 0 0 0 0 0 0 5 6 2 6 5 7 15 12 8 13 6 10 20 24 40 54 47 33 32 42 88 145 191 219 224 211 190 169 160 163 171 170 158 137 122 119 123 123 112 96 81 70 68 73 80 86 90 93 97 102 107 107 98 81 60 40 28 24 19 26 47 66 81 91 93 91 86 71 53 37 36 51 61 66 66 62 57 51 46 44 45 45 46 45 45 44 43 41 39 36 32 28 24 21 19 18 18 18 18 18 17 17 16 15 15 16 19 20 21 22 22 22 23 25 26 28 30 33 36 37 38 39 39 40 40 39 38 37 36 36 36 36 36 36 35 35 35 35 34 33 33 32 32 32 32 32 33 33 33 33 33 33 33 32 31 30 30 30 30 31 32 33 33 33 32 32 32 32 33 33 34 35 35 36 36 35 35 35 34 33 30 27 23 20 18 15 13 11 10 9 9 10 11 11 12 12 13 15 15 16 16 16 15 14 14 13 14 14 14 15 14 12 10 11 12 13 13 12 11 10 10 11 11 11 11 12 13 13 10 7 5 3 1 2 3 4 5 6 5 4 3 3 2 3 3 3 4 5 4 4 2 2 3 4 3 2 3 5 6 6 5 5 6 6 5 5 5 6 8 8 7 6 5 5 5 5 4 3 3 4 5 6 7 8 9 10 11 10 10 10 9 9 9 9 9 10 10 11 12 12 13 13 13 11 10 8 7 8 9 10 10 10 9 8 9 10 11 11 10 10 10 11 13 14 14 15 17 19 22 26 28 25 22 30 45 60 66 69 70 74 79 83 86 86 82 77 69 57 45 35 28 28 32 37 36 30 23 21 30 45 59 67 68 65 63 65 70 75 78 79 79 77 69 52 29 12 6 14 30 44 48 41 33 33 45 63 74 75 65 52 43 39 37 36 35 35 37 40 44 45 41 34 24 13 7 4 2 3 3 0 0 0 0 0 0 0 0 0 0 0 0 0 0 0 0 0 0 0 0 0 0 0 0 0 0 0 0 0 0 0 0 0 0 0 0 0 0 0 0 0 0 0 0 0 0 0 0 0 0
0 0 0 0 0 0 0 0 0 0 0 0 0 0 0 0 0 0 0 0 0 0 0 0 0 0 0 0 0 0 0 0 0 0 0 0 0 0 0 0 0 0 0 0 0 0 0 0 0 0 0 0 0 5 7 3 5 5 5 14 14 7 13 8 5 18 21 34 51 47 32 29 35 71 125 175 212 223 213 191 166 154 153 158 158 150 137 128 131 137 136 122 100 79 64 61 65 74 85 92 97 100 102 104 105 101 90 73 51 34 27 22 18 33 55 75 90 95 95 91 81 69 52 37 37 49 60 68 70 66 60 51 46 45 45 46 47 47 46 44 41 37 32 26 22 19 17 16 16 16 17 17 16 16 15 14 14 15 16 18 19 19 19 19 19 19 20 22 25 27 30 34 36 38 39 39 39 38 38 37 36 36 36 36 37 37 36 36 36 35 35 35 34 33 33 33 32 32 33 33 34 34 34 33 33 32 32 31 31 31 31 31 32 33 34 34 34 33 32 32 33 33 34 35 35 35 35 35 35 34 33 32 30 27 24 20 18 16 14 12 10 9 9 10 10 12 13 14 15 16 16 16 16 15 15 15 14 14 14 15 15 14 14 13 13 13 14 14 14 13 11 10 10 10 11 12 12 12 13 14 13 10 9 8 6 4 3 2 2 3 4 3 3 2 2 2 2 2 3 3 4 3 3 2 2 2 2 2 2 4 5 6 5 5 5 6 6 5 4 3 5 6 7 6 5 5 6 6 5 4 3 2 3 4 5 5 6 7 8 9 9 8 8 7 7 7 8 9 11 12 12 12 11 10 10 10 10 10 9 9 8 9 9 9 9 9 9 10 11 12 12 11 10 10 11 13 15 15 15 15 19 22 26 26 23 25 36 49 60 65 67 70 75 79 83 84 81 76 68 57 45 35 29 29 34 41 47 45 35 25 18 20 29 40 49 56 58 60 63 69 74 76 76 71 63 51 32 13 5 7 19 36 44 42 32 28 35 51 70 76 72 58 45 38 34 30 28 27 30 35 40 44 45 40 33 23 12 6 3 2 3 3 0 0 0 0 0 0 0 0 0 0 0 0 0 0 0 0 0 0 0 0 0 0 0 0 0 0 0 0 0 0 0 0 0 0 0 0 0 0 0 0 0 0 0 0 0 0 0 0 0 0
0 0 0 0 0 0 0 0 0 0 0 0 0 0 0 0 0 0 0 0 0 0 0 0 0 0 0 0 0 0 0 0 0 0 0 0 0 0 0 0 0 0 0 0 0 0 0 0 0 0 0 0 0 4 6 4 5 6 4 12 15 7 10 10 4 15 19 28 45 48 34 27 30 56 106 160 208 228 223 201 170 150 142 142 143 140 133 131 138 147 147 131 106 81 61 54 56 65 77 88 96 102 104 104 103 101 96 84 65 43 30 25 19 18 37 62 86 97 99 96 89 80 67 49 34 34 45 57 65 67 65 59 53 49 47 45 45 44 42 39 35 31 26 22 20 18 17 17 18 19 20 21 21 20 18 16 15 15 16 17 18 17 16 16 16 17 18 20 21 24 27 31 35 38 40 40 40 39 38 38 37 38 38 38 38 38 37 37 36 36 36 36 35 35 35 34 34 33 34 34 34 34 34 33 32 32 32 32 32 32 32 32 32 33 34 34 34 34 34 34 34 34 34 34 34 34 34 33 32 31 30 29 26 24 20 17 15 14 13 12 10 10 10 10 11 12 14 15 16 17 18 17 16 15 14 14 14 14 15 15 15 14 14 14 14 15 15 15 13 12 10 10 10 11 12 13 13 13 12 12 12 10 10 9 6 4 3 2 3 3 3 2 2 2 2 1 2 2 3 2 2 2 2 2 2 2 2 3 4 5 5 5 5 5 5 6 6 5 5 4 5 6 5 5 5 6 7 7 6 5 3 2 2 3 4 4 4 5 6 6 6 6 6 5 5 5 7 9 11 12 13 12 10 10 9 9 9 10 10 10 10 10 9 9 10 10 10 10 10 11 11 10 10 10 11 13 15 15 14 14 18 22 25 24 23 30 41 52 60 64 67 71 74 77 78 77 73 66 56 46 37 34 34 35 39 40 39 34 23 14 9 8 9 15 23 32 40 46 51 57 61 61 59 51 41 29 15 6 5 10 22 33 35 31 26 30 43 61 76 76 67 53 41 36 33 29 26 25 29 35 40 42 40 35 28 20 11 6 3 1 3 4 1 0 0 0 0 0 0 0 0 0 0 0 0 0 0 0 0 0 0 0 0 0 0 0 0 0 0 0 0 0 0 0 0 0 0 0 0 0 0 0 0 0 0 0 0 0 0 0 0 0
0 0 0 0 0 0 0 0 0 0 0 0 0 0 0 0 0 0 0 0 0 0 0 0 0 0 0 0 0 0 0 0 0 0 0 0 0 0 0 0 0 0 0 0 0 0 0 0 0 0 0 0 0 3 6 5 4 6 4 10 15 9 7 10 4 12 18 24 40 49 39 28 28 47 90 146 202 231 234 215 182 155 139 133 132 130 126 127 137 148 153 139 114 87 64 53 51 56 66 77 88 100 107 107 104 101 97 91 78 59 41 29 24 17 21 46 78 98 105 105 99 91 79 61 41 29 30 38 46 53 56 58 57 55 51 46 41 37 34 30 27 24 21 19 19 20 21 23 24 25 28 30 31 29 26 24 23 23 21 18 16 16 16 15 15 16 17 18 19 20 23 27 31 35 38 40 40 40 40 39 39 39 39 39 38 38 37 37 36 36 37 37 37 36 35 35 34 34 34 34 34 34 33 33 32 32 32 32 32 32 32 32 32 33 33 33 34 34 35 35 35 34 32 31 31 30 30 30 30 29 27 26 24 21 18 15 14 13 12 12 12 11 11 11 11 12 13 15 16 17 17 17 16 15 14 14 14 14 15 15 15 15 14 14 14 14 14 13 12 10 10 10 11 13 15 15 14 11 10 9 9 8 8 6 5 3 2 3 4 3 2 2 3 2 1 2 4 5 4 3 2 2 3 3 3 3 3 4 5 5 5 5 5 5 5 5 6 5 5 5 5 5 5 5 5 5 7 7 6 4 2 1 2 2 3 3 3 4 5 5 5 5 5 5 5 5 6 8 10 12 13 12 11 10 9 8 9 10 11 11 10 10 9 10 10 11 11 10 10 10 10 10 10 10 12 14 16 15 14 14 17 22 23 21 24 35 47 56 62 66 68 70 71 71 70 68 64 56 48 41 38 40 43 43 37 28 20 13 9 7 8 8 8 6 5 9 15 20 26 31 33 32 29 22 15 9 6 6 7 12 21 25 24 22 26 39 56 71 78 73 61 49 40 36 34 31 30 30 34 39 41 40 35 29 23 16 10 5 3 1 3 4 1 0 0 0 0 0 0 0 0 0 0 0 0 0 0 0 0 0 0 0 0 0 0 0 0 0 0 0 0 0 0 0 0 0 0 0 0 0 0 0 0 0 0 0 0 0 0 0 0 0
0 0 0 0 0 0 0 0 0 0 0 0 0 0 0 0 0 0 0 0 0 0 0 0 0 0 0 0 0 0 0 0 0 0 0 0 0 0 0 0 0 0 0 0 0 0 0 0 0 0 0 0 0 2 5 6 2 5 4 8 15 11 5 10 5 9 17 20 35 48 43 30 28 40 76 131 191 227 237 225 197 170 150 137 132 126 120 120 127 141 150 142 123 98 75 61 54 54 58 66 77 94 107 110 107 101 96 92 86 75 59 40 27 23 18 31 64 91 107 112 110 102 90 72 53 40 31 30 31 35 40 45 50 52 52 49 44 38 31 25 21 20 19 19 21 24 26 28 29 29 30 31 31 30 28 28 30 33 34 29 23 18 16 17 17 17 18 18 17 18 19 21 25 29 33 36 38 39 39 39 38 38 37 37 37 37 37 36 36 36 36 37 37 36 35 35 34 33 33 33 33 33 33 33 32 32 32 33 33 33 32 32 33 33 34 34 34 35 35 35 34 32 30 29 28 28 28 28 27 27 25 24 22 20 16 14 13 13 13 13 13 13 12 12 12 13 13 14 15 16 16 16 15 15 14 13 13 14 15 15 15 15 15 14 14 13 13 11 10 10 10 11 13 15 16 15 13 10 6 5 5 5 5 4 2 2 2 3 3 3 2 2 2 1 1 3 5 5 5 4 3 3 4 4 4 4 4 4 5 5 6 6 5 5 4 4 4 5 5 5 5 5 5 5 4 5 5 6 5 4 3 2 2 2 3 4 4 4 5 5 5 5 5 5 5 5 6 8 10 12 13 13 12 11 10 9 9 10 10 10 9 8 8 10 11 12 12 11 10 10 10 10 10 10 12 15 16 16 15 15 18 21 20 20 30 45 55 61 65 67 69 68 66 63 61 60 57 51 46 43 45 50 52 46 32 18 10 8 10 15 18 18 14 10 7 6 5 5 6 8 8 7 5 4 5 8 9 7 9 14 18 17 15 19 31 50 66 77 76 67 56 45 39 37 35 34 35 37 41 45 45 41 34 27 20 14 8 5 3 2 2 3 0 0 0 0 0 0 0 0 0 0 0 0 0 0 0 0 0 0 0 0 0 0 0 0 0 0 0 0 0 0 0 0 0 0 0 0 0 0 0 0 0 0 0 0 0 0 0 0 0 0
[truncated: 277,760 more chars]
