# Supplementary material for: Computation of the normalized cross-correlation by fast Fourier transform
Source: PLoS One. 2018 Sep 20;13(9):e0203434. doi: 10.1371/journal.pone.0203434 (PMC6147431; doi:10.1371/journal.pone.0203434)
Supplement: S2 File — A zipped directory containing 6 files: (1)navigators.dat—1D real value measurements of length 128 samples, (2)complex_navigators.dat—1D complex value measurements of length 320 samples, (3)ncc1d.py—Python code used in the computation of 1D NCC, (4)image1.dat, (5)image2.dat—two separate 2D real value MRI images of abdomen, (6)ncc2d.py—Python code used in the computation of 2D NCC. (ZIP) [file pone.0203434.s002.zip › S2_Fi le/navigators.dat]

1	6.328469	2.553182
2	0.451140	13.755115
3	0.708881	32.674545
4	0.486382	41.143360
5	0.621563	50.209602
6	0.682009	56.261162
7	0.685492	60.741802
8	0.735149	63.394287
9	0.446658	66.242485
10	0.827123	67.871918
11	0.693383	70.059326
12	0.488949	71.259262
13	1.010702	72.961479
14	7.984793	72.918732
15	21.158241	74.068283
16	28.189268	74.458015
17	32.889938	75.128418
18	39.018017	75.295433
19	44.519756	74.330315
20	47.409813	73.902039
21	50.963196	73.974144
22	53.465496	73.239342
23	55.927235	72.689941
24	57.934444	71.392036
25	59.938335	70.901733
26	61.446590	68.989403
27	63.176762	68.612221
28	64.290764	66.477676
29	65.280144	65.929916
30	65.882439	62.207607
31	66.695419	69.938911
32	66.870216	89.038963
33	67.308365	85.641327
34	66.971710	84.009850
35	67.223595	80.676605
36	66.763329	79.558708
37	66.622536	77.206482
38	65.734818	75.291435
39	65.252678	73.207756
40	63.700359	71.377922
41	63.388103	68.994003
42	61.360878	68.415390
43	60.693218	65.672310
44	58.867596	62.795715
45	75.735306	57.905811
46	81.952324	56.926640
47	78.366188	59.430668
48	77.442047	60.904930
49	75.029060	62.725033
50	73.631683	64.680481
51	71.705826	66.225639
52	70.380264	66.237854
53	68.967812	65.158020
54	67.752197	62.881222
55	66.255272	59.214512
56	65.401474	51.756672
57	63.652985	40.853924
58	61.808727	27.088848
59	57.526138	23.291813
60	58.108727	39.752087
61	60.076714	50.196400
62	62.135273	56.238396
63	63.374702	60.380367
64	64.756744	63.526932
65	64.670105	65.650383
66	63.943741	67.030746
67	61.738789	68.094551
68	56.979294	69.332558
69	49.032280	69.966560
70	38.056686	70.601624
71	25.095995	70.410271
72	24.833076	70.735695
73	41.841644	70.975571
74	51.704231	70.943748
75	57.909191	70.536903
76	62.005783	68.654327
77	64.589485	66.890350
78	66.907990	62.740505
79	68.328369	56.486301
80	69.923508	44.056389
81	70.701569	25.428764
82	71.747246	26.581837
83	72.533943	41.734360
84	73.004608	56.099575
85	73.720863	67.075287
86	74.082283	73.212540
87	74.142181	76.528458
88	74.141853	78.143364
89	73.109093	77.741936
90	71.185234	76.093216
91	67.380554	74.473503
92	60.679600	72.382904
93	47.244534	69.356987
94	27.099236	67.044144
95	32.434776	72.014954
96	51.310326	77.234344
97	67.454376	80.644859
98	77.611328	82.026497
99	83.665298	84.121468
100	86.114601	85.260483
101	87.361237	86.310997
102	86.904823	87.066002
103	85.706268	88.195419
104	83.490822	88.444954
105	81.032196	90.152039
106	78.244255	89.865616
107	75.327194	92.765869
108	72.946808	70.196007
109	76.209190	60.307213
110	83.393181	62.753517
111	87.233650	61.294304
112	90.194916	62.140774
113	92.101974	60.593342
114	94.270935	60.586769
115	95.229034	58.820286
116	96.769669	57.881451
117	97.809479	56.138691
118	99.958565	54.544094
119	100.091942	52.595501
120	103.576042	50.938503
121	77.252190	48.864487
122	68.091606	46.487968
123	71.478218	44.205200
124	70.855827	41.854671
125	71.677933	38.929897
126	71.495300	36.713387
127	66.095680	31.296715
128	36.154518	16.277529
