# Supplementary material for: Computation of the normalized cross-correlation by fast Fourier transform
Source: PLoS One. 2018 Sep 20;13(9):e0203434. doi: 10.1371/journal.pone.0203434 (PMC6147431; doi:10.1371/journal.pone.0203434)
Supplement: S2 File — A zipped directory containing 6 files: (1)navigators.dat—1D real value measurements of length 128 samples, (2)complex_navigators.dat—1D complex value measurements of length 320 samples, (3)ncc1d.py—Python code used in the computation of 1D NCC, (4)image1.dat, (5)image2.dat—two separate 2D real value MRI images of abdomen, (6)ncc2d.py—Python code used in the computation of 2D NCC. (ZIP) [file pone.0203434.s002.zip › S2_Fi le/ncc1d.py]

#! /usr/bin/python

import os
import numpy as np
from numpy import arange
from numpy import zeros
from numpy import absolute as abs
from numpy import square
from numpy import real 
from numpy import sqrt 
from numpy import exp 
from numpy import concatenate as cat
from numpy import conjugate as conj
from numpy.fft import fft
from numpy.fft import ifft
from math import pi

###############################################################
def lewis_ccor(navigt, templt, N, Q, M, P):

  cc  = zeros(P)  # normalized cross-correlation

  ns  = zeros(N+1)  # navigator sum
  ns2 = zeros(N+1)  # navigator sum of squares

  for i in range(N):
    a = navigt[i];
    ns[i+1] = a + ns[i];
    ns2[i+1] = a*a + ns2[i];

  q = Q-1

  template = templt[q:q+M]

  ts  = sum(template)         # template sum
  ts2 = sum(square(template)) # template sum of squares
  tm  = ts/M                  # template mean
  tv  = ts2 - square(ts)/M    # template variance

  v1 = template - tm;

  for i in range(P):
    k = i+M
    A = ns[k] - ns[i]
    C = ns2[k] - ns2[i]

    nm = A/M
    nv = C - A*A/M

    v2 = navigator[i:k] - nm
    numerator = sum(v1*v2)

    denominator = sqrt(tv*nv)
    cc[i] = numerator/denominator

  return cc

###############################################################
def template_functions(templt, kernel, N, Q, M, P):

  templt2 = square(abs(templt))

  tmp = ifft(fft(templt)*kernel)
  gc = tmp[range(P)]

  tmp = ifft(fft(templt2)*kernel)
  gg = real(tmp[range(P)])

  templt_padded = cat((templt[Q-1:Q+M-1],zeros(N-M)))
  FTpg = fft(templt_padded)/M

  return gc, gg, FTpg 

###############################################################
def complex_ccor(navigt, gc, gg, kernel, FTpg, N, Q, M, P):

  navigt2 = square(abs(navigt))

  tmp = ifft(fft(navigt)*kernel)
  fc = tmp[range(P)]

  tmp = ifft(fft(navigt2)*kernel)
  ff = real(tmp[range(P)])

  FTnv = fft(navigt)

  tmp = fft(conj(FTnv)*FTpg)/N
  fgc = tmp[range(P)]

  q = Q-1

  gcq = gc[q]
  ggq = gg[q]

  numerator = real(fgc - conj(fc)*gcq)

  denominator = sqrt((ff - square(abs(fc)))*
                     (ggq - square(abs(gcq))))

  return numerator/denominator

###################################################################
if __name__ == '__main__':

  tx1 = 80
  tx2 = 106

  n = 128
  q = tx1
  m = tx2-tx1+1
  p = n-m+1

  A = np.fromfile("navigators.dat",sep="\t").reshape(n,3)

  template = []
  navigator = []

  for i in range(n):
    template = template + [A[i][1]]
    navigator = navigator + [A[i][2]]

  k = arange(1,n)
  kernel = (1.0/m)*((exp(1j*2*pi*m*k/n) - 1)/(exp(1j*2*pi*k/n) - 1))
  kernel = cat(([1+1j*0.0], kernel))

  gc, gg, FTpg = \
    template_functions(template, kernel, n, q, m, p)

  cc = \
    complex_ccor(navigator, gc, gg, kernel, FTpg, n, q, m, p)

  lewis_cc = \
    lewis_ccor(navigator, template, n, q, m, p)

  for i in range(n-m+1):
    print("%3d % 16.14f % 16.14f %16.14f" % \
          (i+1, lewis_cc[i], cc[i], abs(lewis_cc[i]-cc[i])))
